# Supplementary material for: Genome-wide discovery and differential regulation of conserved and novel microRNAs in chickpea via deep sequencing
Source: J Exp Bot. 2014 Aug 23;65(20):5945–58. doi: 10.1093/jxb/eru333 (PMC4203128; doi:10.1093/jxb/eru333)
Supplement: Supplementary Data [file supp_eru333_jexbot127589_file002.xls]

## Sheet: Sheet1
Table S3. Detailed information about the predicted miRNAs in chickpea.
S. No.	family	miR_ID	Mature miRNA Sequence	Length	Genomic location					MFE	Normalized expression value (log2)
					Chromosome/scaffold ID	Strand	Precursor Start	Precursor End	Location		Shoot	Root	Mature leaf	Stem	Flower bud	Flower	Young pod
1	miR156	Cat-miR156	TTGACAGAAGATAGAGAGCAC	21	scaffold01216_length_85418_3	+	61842	62091	Intergenic	81.5	5.09629	2.75071	9.89304	-0.185932	3.00064	4.16623	1.98446
		Cat-miR156a.1	TGACAGAAGATAGAGAGCACT	21	scaffold00270_length_222091_6	-	211782	212031	Intergenic	70.42	0	0	0	0	0	-0.293199	0.399494
		Cat-miR156a.2	TGACAGAAGAGAGTGAGTAC	20	Ca_LG_4_length_22093647_0	+	2967296	2967545	Intergenic	63.6	1.95879	-0.419213	3.82695	0	0	0	0
		Cat-miR156a.3	TGACAGAATAGAATGAGCACA	21	Ca_LG_4_length_22093647_1	+	2967111	2967360	Intergenic	41	7.24419	2.58079	8.10617	2.136	1.67871	0.706801	0.399494
		Cat-miR156a-5p	TGCCAGAAGAGAGTGAGCAC	20	Ca_LG_5_length_16301343_5	+	4447775	4448024	Intergenic	64.5	5.02918	3.04022	3.94243	0.814068	0	-0.293199	1.39949
		Cat-miR156b.1	TGACAGAAGAGAGTGAGCAT	20	Ca_LG_4_length_22093647_0	+	2967296	2967545	Intergenic	63.6	6.12871	4.53498	6.66825	1.39903	0.678709	1.29176	1.98446
		Cat-miR156b.2	CTGACAGAAGATAGAGAGCAC	21	scaffold00270_length_222091_6	-	211782	212031	Intergenic	70.42	2.44422	1.16575	3.04934	0.814068	0.678709	-0.293199	0.399494
		Cat-miR156b-5p	TTGACAGAAGATAGAGAGCAC	21	scaffold03248_length_31549_1	+	14962	15211	CDS	66.7	13.1223	12.4008	3.04934	9.88419	11.478	10.8553	10.2837
		Cat-miR156c.1	TTGACAGAAGAGAGAGAGCAC	21	scaffold00836_length_112665_0	+	39394	39643	Intergenic	50.3	2.22182	9.78046	1.24199	2.136	4.76617	5.9922	1.98446
		Cat-miR156c.2	TGTCAGAAGAGAGTGAGCAC	20	Ca_LG_5_length_16301343_52	-	11418096	11418345	CDS	75.5	2.95879	2.38814	2.24199	-0.185932	0	0	0
		Cat-miR156c.3	TTGACAGAAGAAAGAGAGCAC	21	scaffold00836_length_112665_0	+	39394	39643	Intergenic	50.3	-0.363139	0	0.241988	0	0	0	0
		Cat-miR156d	TGACAGAAGACAGTGAGCAC	20	Ca_LG_4_length_22093647_0	+	2967296	2967545	Intergenic	63.6	3.88479	1.90271	4.04934	0	0	2.29176	0.399494
		Cat-miR156e.3	TGACAGAGGAGAGTGAGCAC	20	Ca_LG_8_length_10574966_42	-	9524178	9524427	Intergenic	60.36	2.22182	-0.419213	0.241988	0	0	0	0
		Cat-miR156f	TTGACAGAAGAGAGAGAGCAC	21	scaffold02999_length_35121_1	+	4308	4557	CDS	62.2	7.12068	3.82871	6.74978	2.98399	3.84863	4.09912	9.79396
		Cat-miR156g-5p	CGACAGAAGACAGTGAGCAC	20	Ca_LG_5_length_16301343_53	-	11417910	11418159	CDS	57.34	-0.363139	0	0	0	0	0	0
		Cat-miR156j.1	TTGACAGAAGAGAGTGAGCAC	21	Ca_LG_8_length_10574966_45	-	9524058	9524307	Intergenic	79.8	9.59106	5.46343	8.55033	5.81407	0.678709	4.83608	4.39949
		Cat-miR156j.2	TGACAGAAGAGGGTGAGCAC	20	Ca_LG_4_length_22093647_0	+	2967296	2967545	Intergenic	63.6	1.22182	-0.419213	3.24199	0	0	-0.293199	0
		Cat-miR156k	TTGACAGAAGAGAATGAGCAC	21	Ca_LG_4_length_22093647_42	-	19126226	19126475	Intergenic	67.3	12.0542	6.81919	13.0514	7.23192	6.63291	0.706801	1.98446
		Cat-miR156p	TTGACAGAAGAAAGTGAGCAC	21	Ca_LG_4_length_22093647_0	+	2967296	2967545	Intergenic	63.6	0	-0.419213	0	0	0	0	0
		Cat-miR156q	TGACAGAAGAGCGTGAGCAC	20	Ca_LG_4_length_22093647_0	+	2967296	2967545	Intergenic	63.6	4.54375	3.66825	4.63431	0.814068	0.678709	-0.293199	1.39949
		Cat-miR157d-5p	TGACAGAAGATAGTGAGCAC	20	Ca_LG_4_length_22093647_0	+	2967296	2967545	Intergenic	63.6	1.22182	0	2.82695	0	0	0	0.399494
		Cat-NovmiR156a	TGACAGAAGAGAGTGAGCACAC	22	Ca_LG_5_length_16301343	-	4883135	4883225	Intergenic	68.3	6.25157	0	0	0	0	0	0
		Cat-NovmiR156b	TGACAGAAGAGAGTGAGCACAC	22	Ca_LG_5_length_16301343	+	4447984	4448068	Intergenic	50.3	6.25157	0	7.81184	0	0	0	0
		Cat-NovmiR156c	TGACAGAAGAGAGTGAGCACAT	22	Ca_LG_8_length_10574966	-	1050680	1050764	Intergenic	81.4	6.25157	0	7.81184	0	0	0	0
2	miR172 and miR1426	Cat-miR1426	AGAATCTTGATGATGCTTTAA	21	Ca_LG_5_length_16301343_24	+	9760433	9760682	CDS	49.6	0	0	0	0	0	-0.293199	0
		Cat-miR172a	GAATCTTGATGATGCTGCAG	20	Ca_LG_6_length_11482212_2	+	2284455	2284704	Intergenic	73.71	0	0	0	0.814068	0	0	3.39949
		Cat-miR172a-3p.1	AGAATCTTGATGATGCTGAA	20	Ca_LG_6_length_11482212_55	-	9197510	9197759	Genic	72.93	0	0	0	0	0	-0.293199	0
		Cat-miR172a-3p.2	AGAATCTTGATGATCCTGCAT	21	Ca_LG_6_length_11482212_55	-	9197510	9197759	Genic	72.93	1.95879	-0.419213	4.48991	2.136	2.26367	2.29176	1.39949
		Cat-miR172b.1	AGAATCTTGATGATGCCGCAT	21	Ca_LG_6_length_11482212_55	-	9197510	9197759	Genic	72.93	0	0	4.99688	0	0.678709	0	0
		Cat-miR172b.2	TGAATCTTGATGATGCTCCA	20	scaffold00523_length_154087_0	+	19489	19738	Intergenic	44.1	0	0	0	-0.185932	0	-0.293199	0
		Cat-miR172c.1	TGAATCTTGATGATGCTGCAG	21	scaffold01237_length_84406_0	+	38906	39155	Intergenic	20.79	0	-0.419213	0.241988	1.39903	0.678709	0	0
		Cat-miR172c.2	GAATCTTGATGATGCTGCAG	20	Ca_LG_6_length_11482212_2	+	2284455	2284704	Intergenic	73.71	2.44422	0	0	4.72096	0	4.02873	0.399494
		Cat-miR172c-3p	AGAATCTTGATGATGCTGCAG	21	Ca_LG_6_length_11482212_4	+	2284526	2284775	Intergenic	48.3	10.4578	8.74821	8.46116	12.7435	11.7197	11.4491	11.071
		Cat-miR172d.1	CGAATCCTGATGATGCTGCAG	21	scaffold00523_length_154087_2	-	134537	134786	Intergenic	72.2	3.44422	3.28123	0.241988	7.83643	10.1175	10.2852	10.8455
		Cat-miR172d.2	AGAATCTTGATGATGCTGCAC	21	Ca_LG_6_length_11482212_55	-	9197510	9197759	Genic	72.93	3.3373	3.9731	6.76555	4.56895	3.26367	3.02873	1.98446
		Cat-miR172d.3	AGAATCTTGATGATGCTGCAGT	22	Ca_LG_6_length_11482212_55	-	9197510	9197759	Genic	72.93	3.80679	2.90271	2.82695	6.41398	5.20227	5.23036	4.39949
		Cat-miR172d.4	AGAATCCTGATGATGCTGCAT	21	Ca_LG_2_length_17304114_0	+	593509	593758	CDS	56.93	0	0	2.56392	0.814068	1.67871	1.7068	1.39949
		Cat-miR172e	GGAATCTTGATGATGCTGCAT	21	scaffold01169_length_87998_2	+	69974	70223	Intergenic	43.1	-0.363139	0	3.94243	-0.185932	0.678709	-0.293199	0.399494
		Cat-miR172f	CGAATCCTGATGATGCTGCA	20	scaffold00523_length_154087_2	-	134537	134786	Intergenic	72.2	0	0	0	0	2.26367	1.7068	1.98446
		Cat-miR172i	CGCATCCTGATGATGCTGCA	20	scaffold00523_length_154087_1	+	19303	19552	Intergenic	64.18	0	0	0	0	0	-0.293199	0
		Cat-miR172k	TGAATCTTAATGATGCTGCAT	21	scaffold01169_length_87998_2	+	69974	70223	Intergenic	43.1	0	0	0	0	0.678709	0	0
		Cat-NovmiR172a	AGAATCTTGATGATGCTGCAGC	22	Ca_LG_6_length_11482212	+	2284477	2284570	Intergenic	73.71	5.41822	0	8.33474	6.44342	0	0	0
		Cat-NovmiR172b	AGAATCTTGATGATGCTGCATC	22	scaffold01169_length_87998	+	69909	70018	Intergenic	65.74	5.41822	0	8.33474	6.44342	5.07103	3.7068	0
		Cat-NovmiR172c	AGAATCTTGATGATGCTGCATC	22	scaffold12299_length_3831	+	2230	2347	Intergenic	71.52	5.41822	0	8.33474	6.44342	5.07103	3.7068	0
		Cat-NovmiR172d	CGAATCCTGATGATGCTGCAGC	22	scaffold00523_length_154087	-	19437	19528	Intergenic	65.8	0	0	0	0	0	5.29176	0
3	miR159	Cat-miR159.1	TTTGGATTGAAGGGAGCTCTC	21	scaffold02443_length_44849_0	+	678	927	Intergenic	57.6	8.96329	4.28123	8.02989	1.39903	6.56135	8.17033	7.70327
		Cat-miR159.2	CTTGGATTGAAGGGAGCTCT	20	scaffold02443_length_44849_0	+	678	927	Intergenic	57.6	2.44422	0	0	-0.185932	0	0	1.39949
		Cat-miR159.3	TTTGGCTTGAAGGGAGCTCTA	21	scaffold20815_length_1608_4	-	997	1246	Intergenic	57.6	3.63686	3.75071	1.24199	7.54199	1.67871	2.7068	2.39949
		Cat-miR159.4	TTTGGATTGAAGGGCGCTCTA	21	scaffold20815_length_1608_4	-	997	1246	Intergenic	57.6	10.4386	8.27079	9.71975	9.40091	8.25614	10.9046	10.2683
		Cat-miR159a.1	TTGGATCGAAGGGAGCTCCA	20	scaffold00316_length_200316_1	+	161722	161971	CDS	41.75	-0.363139	0	0	0	0	-0.293199	0
		Cat-miR159a.2	GTTGGATTGAAGGGAGCTCTC	21	scaffold02443_length_44849_4	-	44110	44359	Intergenic	23.5	0	0	0.241988	0	0.678709	0	0
		Cat-miR159b	ATTGGATTGAAGGGAGCTCC	20	scaffold00872_length_108041_0	+	6656	6905	CDS	55.52	0.636861	0	0	0	3.67871	0	1.39949
		Cat-miR159b-3p.1	ATTGGAGTGAAGGGAGCTCCA	21	scaffold20815_length_1608_4	-	997	1246	Intergenic	57.6	0	1.58079	0	-0.185932	0	-0.293199	0
		Cat-miR159b-3p.2	TTTGGATTGAAGGGAGCTCTT	21	scaffold20815_length_1608_4	-	997	1246	Intergenic	57.6	9.20861	7.24612	8.57738	8.11785	7.2333	7.28423	9.04335
		Cat-miR159c.1	TTGGATTGAAGGGAGCTCCC	20	scaffold00872_length_108041_0	+	6656	6905	CDS	55.52	1.95879	0.580787	0	2.136	0.678709	1.29176	1.39949
		Cat-miR159c.2	ATTGGATTGAAGGGAGCTCTA	21	scaffold00872_length_108041_0	+	6656	6905	CDS	55.52	7.81179	5.9731	7.63431	7.32977	5.96411	6.3933	7.54924
		Cat-miR159c-3p	TTTGGATTGAAGGGAGCTCCC	21	scaffold20815_length_1608_5	-	811	1060	Intergenic	1.9	6.12871	5.36215	3.82695	6.44342	4.37915	4.79426	5.09993
		Cat-miR159d.2	ATTGGATTGAAGGGAGCTCC	20	scaffold00872_length_108041_0	+	6656	6905	CDS	55.52	1.22182	0	0.241988	-0.185932	0	2.7068	0.399494
		Cat-miR159e	TTTGGATTGAACGGAGCTCTA	21	scaffold20815_length_1608_5	-	811	1060	Intergenic	1.9	6.54375	5.10435	6.19618	5.81407	4.5856	7.99682	6.73934
		Cat-miR159e-3p	ATTGGTTTGAAGGGAGCTCTA	21	scaffold02443_length_44849_0	+	678	927	Intergenic	57.6	-0.363139	0	0	0	0	0	1.39949
		Cat-miR159f	CTTGGATTGAAGGGAGCTCTA	21	scaffold20815_length_1608_5	-	811	1060	Intergenic	1.9	8.81677	7.21014	8.09997	7.98399	6.82846	7.55855	8.1874
		Cat-miR159g-3p	TTTGGAGTGAAGGGAGGTCTA	21	scaffold20815_length_1608_0	+	448	697	Intergenic	57.6	0	0	0	0	0	0	0.399494
		Cat-miR159h-3p	TTTGGAGTGAAGCGAGCTCTA	21	scaffold20815_length_1608_2	+	550	799	Intergenic	8.1	0	-0.419213	0	0	0	0	0.399494
		Cat-NovmiR159a	TGGATTGAAGGGAGCTCTACA	21	scaffold20815_length_1608	+	427	595	Intergenic	96.5	10.6048	0	10.6094	11.4732	9.83606	9.65809	12.0505
		Cat-NovmiR159b	TGGATTGAAGGGAGCTCTACA	21	scaffold02443_length_44849	-	694	862	Intergenic	99.5	10.6048	0	10.6094	11.4732	9.83606	9.65809	12.0505
4	miR319 and miR159	Cat-miR159d.3	TTGGATTGAAGGGAGCTTCT	20	scaffold00872_length_108041_0	+	6656	6905	CDS	55.52	-0.363139	-0.419213	0	0	0.678709	0	0
		Cat-miR319	TTTGGACTGAAGGGAGCTCCC	21	scaffold00032_length_561044_2	+	164517	164766	Intergenic	38.1	3.3373	4.04022	0	4.67205	3.00064	3.87673	2.72142
		Cat-miR319a.1	CTTGGACTGAAGGGAGCTCC	20	scaffold00549_length_149116_0	+	126190	126439	Intergenic	88.3	-0.363139	0	1.24199	1.39903	5.4336	5.79426	1.39949
		Cat-miR319a.2	TTGGACTGAAGGGAGCTCCC	20	scaffold00032_length_561044_0	+	164366	164615	Intergenic	82.03	3.22182	2.38814	0	13.9874	7.71213	6.83608	12.2947
		Cat-miR319a-3p	TTGGACTGAAGGGAGCTCCCT	21	scaffold13213_length_3420_2	-	1971	2220	Intergenic	48	12.6802	12.6016	10.1093	15.0019	13.0376	12.6762	10.8195
		Cat-miR319a-3p.2-3p	TTGGACTGAAGGGCGCTCCC	20	Ca_LG_3_length_23376002_28	+	20292953	20293202	Intergenic	36.12	0	1.90271	0.241988	2.136	1.67871	5.7512	0.399494
		Cat-miR319b	TTGGACTGAAGGGTGCTCCCT	21	scaffold13213_length_3420_3	-	1787	2036	Intergenic	97.2	1.22182	0.580787	0.241988	3.136	2.26367	-0.293199	1.98446
		Cat-miR319c.1	TTGGACTGAAGGGAGCTTAT	20	scaffold04097_length_22505_0	-	12098	12347	Intergenic	38.31	-0.363139	-0.419213	0.241988	-0.185932	0	2.02873	0.399494
		Cat-miR319c.2	TTGGACTGAAGGGAGCTCCC	20	scaffold00032_length_561044_3	+	164333	164582	Intergenic	77.13	9.1065	9.8948	5.48991	10.8281	11.2314	13.8249	8.90729
		Cat-miR319c-3p	TTGGACTGAAGGGAGCTTATT	21	scaffold00790_length_116995_0	+	16093	16342	Intergenic	60.4	-0.363139	1.16575	0.241988	4.39903	3.00064	2.29176	1.39949
		Cat-miR319d	TGGACTGAAGGGGAGCTCCTTC	22	Ca_LG_5_length_16301343_45	-	7407900	7408149	Intergenic	95.2	4.44422	4.71007	4.14888	14.0002	2.67871	3.16623	4.98446
		Cat-miR319g.1	TGGACTGAAGGGAGCTCCTTC	21	scaffold00790_length_116995_0	+	16093	16342	Intergenic	60.4	11.8815	12.317	9.39174	11.2627	12.1815	11.3229	10.9043
		Cat-miR319g.2	TTGGACTGAAGGGAGCTCCC	20	scaffold00032_length_561044_3	+	164333	164582	Intergenic	77.13	12.9166	4.48768	8.94243	7.11785	13.338	6.09912	3.20685
		Cat-miR319i.2	TGGACTGAAGGGGAGCTCCTTC	22	Ca_LG_5_length_16301343_44	-	7408084	7408333	Intergenic	32	12.9217	11.6176	10.6672	6.59543	9.64161	9.31967	11.3071
		Cat-miR319n	TTGGACCGAAGGGAGCTCCC	20	Ca_LG_3_length_23376002_28	+	20292953	20293202	Intergenic	36.12	2.63686	1.58079	0.241988	1.81407	2.26367	3.29176	0.399494
		Cat-NovmiR319a	TGGACTGAAGGGGAGCTCCTTCT	23	Ca_LG_5_length_16301343	-	8893214	8893390	Intergenic	91.2	0	0	3.24199	0	0	0	3.56942
		Cat-NovmiR319b	TTGGACTGAAGGGAGCTCCCTTT	23	scaffold13213_length_3420	-	1403	1581	Intergenic	98.6	0	0	7.53661	0	0	0	0
		Cat-NovmiR319c	TTGGACTGAAGGGAGCTCCTAG	22	scaffold04097_length_22505	-	10363	10430	Intergenic	44	3.72432	0	0	5.30592	0	4.61369	0
		Cat-NovmiR319d	TTGGACTGAAGGGGCCTCTTC	21	scaffold02523_length_43094	-	3323	3488	Intergenic	92.7	8.67028	0	0	10.6077	0	0	0
5	miR167	Cat-miR167	GGAAGCTGCCAGCATGATCTG	21	Ca_LG_3_length_23376002_2	+	2814779	2815028	Intergenic	28.7	1.63686	0.580787	0	0	0.678709	-0.293199	0
		Cat-miR167-5p	TGAAGCTGCCAGCATGATCTT	21	Ca_LG_2_length_17304114_8	+	5733770	5733884	Intergenic	50.1	10.2951	10.548	12.8116	7.55553	11.9831	11.4812	14.4245
		Cat-miR167a	TGAAGCTGCCAGCATGATCTTA	22	Ca_LG_2_length_17304114_8	+	5733770	5733884	Intergenic	50.1	2.95879	4.33568	13.701	2.136	9.88816	11.8767	7.64742
		Cat-miR167a-5p	TGAAGCTGCCAGCATGATCTA	21	Ca_LG_3_length_23376002_57	-	16355987	16356236	Intergenic	24.72	8.37833	8.64418	7.95623	7.20639	2.67871	2.02873	7.16768
		Cat-miR167b	TGAAGCTGACAGCATGATCTG	21	Ca_LG_3_length_23376002_3	+	2814594	2814843	Intergenic	64	0.636861	-0.419213	0	-0.185932	0	0	0
		Cat-miR167c.1	TGAAGCTGCCAGCATGATCTTA	22	Ca_LG_2_length_17304114_8	+	5733770	5733884	Intergenic	50.1	11.4933	12.3307	11.9411	7.52831	12.3347	10.1662	15.1592
		Cat-miR167c.2	TGAAGCTGCCAGCATGATCTC	21	scaffold00876_length_122436_1	+	7388	7637	Intergenic	37.26	4.02918	3.90271	3.82695	2.81407	11.7265	7.661	4.30638
		Cat-miR167c-5p	AAGCTGCCAGCATGATCTTT	20	Ca_LG_2_length_17304114_25	-	11570285	11570534	Intergenic	50.89	0	0	0.241988	0	0.678709	-0.293199	0
		Cat-miR167d.1	TGAAGCTGCCAGCATGATCTG	21	Ca_LG_2_length_17304114_17	-	1497822	1498071	Genic	49.02	3.22182	4.48768	2.24199	1.39903	10.3722	3.40724	9.0142
		Cat-miR167d.2	TGAAGCTGCCAGCATGATCT	20	Ca_LG_4_length_22093647_24	-	1096115	1096364	Intergenic	70.3	1.22182	0	7.24199	0	0	3.40724	0.399494
		Cat-miR167d-5p	TGAAGCTGCCAGCATGATCTGG	22	Ca_LG_2_length_17304114_17	-	1497822	1498071	Genic	49.02	13.5459	13.6298	14.6901	8.84749	8.98705	11.1378	10.3464
		Cat-miR167e	TAAAGCTGCCAGCATGATCT	20	Ca_LG_3_length_23376002_11	+	7019585	7019834	Intergenic	79.1	0	0	0.241988	0	0	-0.293199	0
		Cat-miR167h-5p	TGAAGCTGCCAACATGATCTG	21	Ca_LG_3_length_23376002_3	+	2814594	2814843	Intergenic	64	1.22182	0.580787	0	0	2.26367	0	1.39949
		Cat-NovmiR167a	TGAAGCTGCCAGCATGATCTAAA	23	Ca_LG_3_length_23376002	-	7019682	7019807	Intergenic	73.94	6.22182	5.64688	6.95623	0	6.10497	4.91625	6.25748
		Cat-NovmiR167b	TGAAGCTGCCAGCATGATCTCAA	23	scaffold00876_length_122436	+	7596	7664	Intergenic	66.32	6.22182	5.64688	6.95623	0	0	0	0
		Cat-NovmiR167c	TGAAGCTGCCAGCATGATCTGAA	23	Ca_LG_4_length_22093647	-	20997442	20997509	Intergenic	69.45	6.22182	5.64688	6.95623	0	0	0	0
		Cat-NovmiR167d	TGAAGCTGCCAGCATGATCTTAA	23	Ca_LG_2_length_17304114	+	5733793	5733863	Intergenic	50.1	0	5.64688	6.95623	0	6.10497	0	6.25748
6	miR171	Cat-miR171	TTGAGCCGCGTCAATATCTCG	21	scaffold02303_length_47787_2	+	26971	27220	Intergenic	28.9	9.71635	2.90271	2.56392	0.814068	10.0385	3.40724	10.5145
		Cat-miR171a.1	TTGAGCCGTGCCAATATCACT	21	Ca_LG_8_length_10574966_41	-	8988429	8988678	Intergenic	42.04	1.63686	2.58079	1.82695	0.814068	4.13814	3.61369	1.39949
		Cat-miR171a.2	TGAGCCGTGCCAATATCACG	20	scaffold00985_length_100758_5	-	44792	45041	Genic	69.3	-0.363139	0	0	0	4.26367	0.706801	0.399494
		Cat-miR171a.3	TTGAGCCGCGCCAATATCAC	20	Ca_LG_8_length_10574966_8	+	5336573	5336822	Intergenic	35.46	0	-0.419213	0	1.39903	0	0	0.399494
		Cat-miR171a.4	TGAGCCGCGCCAATATCACTC	21	Ca_LG_8_length_10574966_6	+	5336514	5336763	Intergenic	63.9	0	-0.419213	0	0	0	0	0
		Cat-miR171b.2	TTGAGCCGCGCCAATATCACG	21	Ca_LG_8_length_10574966_6	+	5336514	5336763	Intergenic	63.9	2.22182	1.90271	0.241988	0	1.67871	2.02873	0.399494
		Cat-miR171b-3p.1	TTGAGCCGTGCCAATATCAC	20	scaffold00985_length_100758_4	-	44974	45223	Genic	39.07	7.0798	-0.419213	0.241988	6.02352	7.17056	6.96419	5.56942
		Cat-miR171b-3p.2	TTGAGCCGTGCCAATATCACG	21	scaffold00985_length_100758_5	-	44792	45041	Genic	69.3	11.4522	6.32225	9.84932	9.37057	11.4925	10.8367	9.75043
		Cat-miR171c-3p.1	TTGAGCCGTGCCAATATCACA	21	scaffold00985_length_100758_1	+	55536	55785	Genic	38.3	9.78279	6.13538	9.75966	7.99398	11.4403	10.4474	8.31238
		Cat-miR171h.2	TTGAGCCGCACCAATATCACT	21	scaffold02361_length_46313_1	-	17969	18218	Intergenic	84.3	0	-0.419213	0	0	0	0	0
		Cat-miR171i	TTGAGCCGTTCCAATATCACG	21	scaffold00985_length_100758_0	+	55718	55967	Genic	51	0	0	1.24199	0	0	0	0
		Cat-miR171k-3p	TTGAGCCGCGCCAATATCACT	21	Ca_LG_8_length_10574966_8	+	5336573	5336822	Intergenic	35.46	6.11259	9.99969	4.48991	7.44342	5.37915	6.56478	5.85893
		Cat-miR171m	TTGAGCCGCGTCAATATCTCG	21	scaffold02303_length_47787_2	+	26971	27220	Intergenic	28.9	0.636861	9.70491	9.09686	7.58885	3.67871	10.3298	3.20685
		Cat-NovmiR171a	TTGAGCCGCGCCAATATCACTT	22	Ca_LG_8_length_10574966	+	5336533	5336620	Intergenic	51.3	5.80679	0	0	0	0	0	0
		Cat-NovmiR171b	TTGAGCCGTGCCAATATCACGT	22	scaffold00985_length_100758	-	55737	55821	Genic	69.25	5.80679	5.55807	4.56392	0	0	0	0
		Cat-NovmiR171c	TTGAGCCGTGCCAATATCACGT	22	Ca_LG_8_length_10574966	+	1586248	1586336	Intergenic	68.6	5.80679	0	4.56392	0	0	0	0
		Cat-NovmiR171d	TTGAGCCGTGCCAATATCACGT	22	scaffold00402_length_177598	+	100402	100484	Intergenic	64.1	5.80679	5.55807	4.56392	3.81407	6.7231	0	0
7	miR169	Cat-miR169a-5p	CAGCCAAGGATGACTTGCCGA	21	scaffold01029_length_96836_3	-	52185	52434	Intergenic	44.3	1.63686	3.28123	0.241988	1.39903	5.63291	4.02873	1.98446
		Cat-miR169b.1	AGCCAAGGATGACTTGCTGG	20	scaffold00078_length_394500_4	-	48434	48683	Intergenic	93.3	0	0	0	0	0	-0.293199	0
		Cat-miR169b.2	TAGCCAAGGATGACTTGCCGG	21	Ca_LG_5_length_16301343_47	-	10042027	10042276	Intergenic	48.64	0.636861	-0.419213	0	0	0	0.706801	0.399494
		Cat-miR169b-5p	CAGCCAAGGATGACTTGCCGG	21	scaffold00263_length_225039_1	+	192627	192876	Intergenic	52	9.6227	8.71264	9.05256	8.71493	8.77674	8.45163	8.33023
		Cat-miR169d.2	CAGCCACGGATGAATTGCCGG	21	scaffold00263_length_225039_1	+	192627	192876	Intergenic	52	-0.363139	0	0	0	0	0	0
		Cat-miR169e	AGCCAAGGATGACTTGTCGG	20	scaffold00078_length_394500_4	-	48434	48683	Intergenic	93.3	-0.363139	-0.419213	0	0	0	0	0
		Cat-miR169k.2	CAGCCAAGTATGACTTGCCGG	21	scaffold00078_length_394500_4	-	48434	48683	Intergenic	93.3	-0.363139	0	0	0	0	0	0
		Cat-miR169n	CAGCCAAGGGTGATTTGCCGG	21	scaffold01315_length_80521_0	-	72781	73030	Intergenic	77.6	0	5.46343	0	0	0	0	0
		Cat-miR169n-5p	TAGCCAAAGACGACTTGCCGG	21	scaffold00078_length_394500_4	-	48434	48683	Intergenic	93.3	-0.363139	0	0	0	0	0	0
		Cat-miR169o.2	AGCCAAAGATGACTTGCCGC	20	scaffold02214_length_49788_2	-	9885	10134	Intergenic	63.73	0	0	0	0	0	-0.293199	0.399494
		Cat-miR169o.3	AGCCAAGGATGATTTGCCGG	20	scaffold00078_length_394500_4	-	48434	48683	Intergenic	93.3	0	-0.419213	0	0	0	0	0
		Cat-miR169s.1	GCAGCCAAGGATGACTTGCCG	21	scaffold04112_length_22385_0	+	19114	19363	Intergenic	73.63	0.636861	-0.419213	0	-0.185932	0.678709	1.7068	0.399494
		Cat-miR169s.2	AAGCCAAGGATGACTTGCCGG	21	Ca_LG_5_length_16301343_49	-	10049927	10050176	Intergenic	50.1	0.636861	-0.419213	0.241988	-0.185932	0.678709	0	0
		Cat-miR169t	CAGCCAAGGATGACTTGCCGGC	22	scaffold00078_length_394500_1	+	345634	345883	Intergenic	57.1	2.44422	0.580787	0	0.814068	0.678709	-0.293199	0.399494
		Cat-miR169u	CAGCCAAGGATGACTTGCCG	20	scaffold00263_length_225039_0	+	192810	193059	Intergenic	70.71	1.63686	0	0.241988	-0.185932	0.678709	4.56478	0
		Cat-miR169v	AGCCAAGGATGACTTGCCCG	20	scaffold00078_length_394500_4	-	48434	48683	Intergenic	93.3	0	0	0	0	0	0	0.399494
8	miR160	Cat-miR160.1	GCCTGGCTCCCTGTATGCCA	20	Ca_LG_4_length_22093647_15	+	11974272	11974521	Intergenic	83.7	-0.363139	0	1.82695	-0.185932	4.92664	-0.293199	4.72142
		Cat-miR160.2	TGCCTGGCTCCTTGTATGCCA	21	scaffold03760_length_25937_1	+	17225	17474	Intergenic	43.96	0	-0.419213	0	0	0.678709	-0.293199	0.399494
		Cat-miR160.3	TGCCTGACTCCCTGTATGCCA	21	scaffold03760_length_25937_1	+	17225	17474	Intergenic	43.96	1.22182	1.58079	0.241988	0	0.678709	2.29176	1.39949
		Cat-miR160-5p	TGCCTGGCTCCCTGAATGCCA	21	scaffold06094_length_10161_0	+	8546	8795	Intergenic	59.45	7.16042	3.82871	0	0.814068	0	-0.293199	0
		Cat-miR160a.1	TGCCCGGCTCCCTGTATGCCA	21	scaffold03760_length_25937_1	+	17225	17474	Intergenic	43.96	2.44422	3.28123	1.24199	1.81407	1.67871	3.02873	2.72142
		Cat-miR160a.2	TGCCTGGCTCCCTGGATGCCA	21	Ca_LG_4_length_22093647_12	+	11974396	11974645	Intergenic	73.89	-0.363139	0	0	0	0	2.51416	1.98446
		Cat-miR160a.3	TGCCTGGCTCCCTGAATGCCA	21	scaffold06094_length_10161_1	+	8361	8610	Intergenic	54.04	3.80679	3.90271	5.99688	3.72096	5.07103	6.01058	3.85893
		Cat-miR160a-5p	TGCCTGGCTCCCTGTATGCCA	21	scaffold03760_length_25937_0	+	17410	17659	Intergenic	83.54	12.3421	13.148	11.8507	11.7411	12.3427	12.0217	12.5346
		Cat-miR160b.1	TGCCTGGCTCCCTGTATTCA	20	Ca_LG_5_length_16301343_32	-	711601	711850	Intergenic	85.1	0	-0.419213	0	-0.185932	0.678709	-0.293199	0
		Cat-miR160b.2	GCCTGGCTCCCTGTATGCCA	20	scaffold03760_length_25937_3	+	17286	17535	Intergenic	76.6	4.84631	2.38814	2.24199	2.136	2.26367	2.29176	2.72142
		Cat-miR160c	GCCTGGCTCCCTGCATGCCA	20	scaffold00669_length_129565_3	+	121369	121618	CDS	66.6	0.636861	0	0	0	0	0	0
		Cat-miR160e-5p	TGCCTGGCTCCCTGTATGCCT	21	scaffold03760_length_25937_3	+	17286	17535	Intergenic	76.6	1.22182	4.62518	4.82695	0.814068	1.67871	0.706801	0.399494
		Cat-miR160h	TGCCTGGCTCCCTGCATGCCA	21	scaffold01444_length_73902_0	+	61745	61994	CDS	59.1	3.54375	3.66825	2.82695	2.62142	3.00064	5.35066	2.72142
		Cat-NovmiR160a	TGCCTGGCTCCCTGTATGCCATTT	24	scaffold03760_length_25937	+	17432	17515	Intergenic	76.6	0	0	0	0	0	3.7068	0
9	miR399	Cat-miR399a	CGCCAAAGGAGAGTTGCCCTG	21	Ca_LG_4_length_22093647_6	+	10753153	10753402	Intergenic	71.3	0	-0.419213	0	-0.185932	0	-0.293199	0
		Cat-miR399a-3p	TGCCAAAGGAGATTTGCCAG	20	Ca_LG_1_length_14791696_30	-	12473701	12473950	Intergenic	47.3	0	0	0	0	0	-0.293199	0
		Cat-miR399b	TGCCAAAGGAGAGCTGCCCTG	21	scaffold04478_length_19023_5	-	7026	7275	Intergenic	83.3	-0.363139	4.75071	4.41191	3.81407	5.00064	6.18253	1.98446
		Cat-miR399b-3p.2	TGCCAAAGGAGAGTTGCCCTG	21	Ca_LG_8_length_10574966_22	+	8645709	8645958	Intergenic	41.48	2.95879	7.032	6.78115	5.56895	7.0881	7.03772	5.09993
		Cat-miR399c.2	TGCCAACGGAGATTTGCCCAG	21	Ca_LG_6_length_11482212_19	+	6736173	6736422	Intergenic	77.93	0	0	0	0	0.678709	-0.293199	0
		Cat-miR399d.1	TGCCAAAGGAGATTTGCCCAG	21	Ca_LG_6_length_11482212_20	+	6740938	6741187	Intergenic	34.31	1.63686	-0.419213	3.82695	3.39903	6.84863	6.13307	2.39949
		Cat-miR399e	CGCCAAAGGAGATTTGCCCTG	21	Ca_LG_6_length_11482212_46	-	4727107	4727356	Genic	50.4	0	0	0	0	0	-0.293199	0
		Cat-miR399f	TGCCAGAGGAGAGTTGCCCTG	21	Ca_LG_4_length_22093647_6	+	10753153	10753402	Intergenic	71.3	0	0	0	0	0	-0.293199	0
		Cat-miR399f-3p	TGCCAAAGGAGATTTGCCCTG	21	Ca_LG_6_length_11482212_46	-	4727107	4727356	Genic	50.4	-0.363139	2.75071	5.79658	2.39903	6.5116	5.56478	2.72142
		Cat-miR399h	TGCCAAAGGAGACCTGCCCTG	21	scaffold04478_length_19023_4	-	7211	7460	Intergenic	46.52	0	-0.419213	0	0	0	0	0
		Cat-miR399j	GCCAAAGAAGATTTGCCCCG	20	Ca_LG_6_length_11482212_24	+	6755720	6755969	Intergenic	35.89	0	0	0.241988	0	0	-0.293199	0
		Cat-miR399k.2	TGCCAAAGGAGATTTGCTCAG	21	Ca_LG_6_length_11482212_22	+	6746939	6747188	Intergenic	45.7	0	0	0	0	2.26367	2.29176	0.399494
		Cat-miR399r	TGCCAAAGAAGATTTGCCCCG	21	Ca_LG_6_length_11482212_24	+	6755720	6755969	Intergenic	35.89	0.636861	1.16575	5.32945	2.81407	5.4336	5.53969	2.39949
10	miR166	Cat-miR166	CCGGACCAGGCTTCATTCCCG	21	Ca_LG_1_length_14791696_36	-	14086732	14086981	Intergenic	56.8	2.80679	4.16575	0.241988	-0.185932	2.26367	2.51416	1.39949
		Cat-miR166b.2	TCGGACCAGGCTTCATTCCCTC	22	scaffold06982_length_8314_0	-	1337	1586	Intergenic	82.5	2.95879	4.62518	2.24199	3.51451	3.26367	2.29176	2.98446
		Cat-miR166d.1	CGGGCCAGGCTTCATTCCCG	20	Ca_LG_1_length_14791696_34	-	14086623	14086872	Intergenic	79.1	0	-0.419213	0	0	0	0	0
		Cat-miR166d.2	TCGGACCAGGCTTCATTCCAT	21	Ca_LG_5_length_16301343_17	+	6912066	6912315	Intergenic	60.45	-0.363139	3.9731	2.24199	1.39903	0	2.7068	1.39949
		Cat-miR166e.2	TTCGGACCAGGCTTCATTCCC	21	Ca_LG_5_length_16301343_12	+	6912091	6912340	Intergenic	70.35	5.41822	4.93834	5.09997	6.76826	8.00064	7.09912	6.93865
		Cat-miR166f	TTTCGGACCAGGCTTCATTCC	21	Ca_LG_3_length_23376002_27	+	19790270	19790519	Intergenic	63.97	3.95879	5.38814	4.14888	5.67205	5.07103	4.7512	4.48696
		Cat-miR166j-3p	TCGGACCAGGCTTCATTCCCG	21	Ca_LG_1_length_14791696_37	-	14086547	14086796	Intergenic	75.99	1.22182	4.48768	0.241988	0	0.678709	0.706801	2.98446
		Cat-miR166k	TCGGACCAGGCTTCATTCAT	20	Ca_LG_5_length_16301343_19	+	6912124	6912373	Intergenic	61.85	-0.363139	1.16575	0	0.814068	2.26367	-0.293199	1.39949
		Cat-miR166m.2	CGGACCAGGCTTCTTTCACC	20	Ca_LG_6_length_11482212_14	+	4505327	4505576	Intergenic	59.6	0	-0.419213	0	0	0	0	0
		Cat-NovmiR166a	TTCGGACCAGGCTTCATTCCTC	22	Ca_LG_3_length_23376002	+	19790414	19790498	Intergenic	67.67	0	0	8.55033	0	11.3722	10.4516	0
		Cat-NovmiR166b	CTCGGACCAGGCTTCATTCCTC	22	Ca_LG_5_length_16301343	+	9483959	9484042	Intergenic	67.38	8.48861	7.77061	8.55033	9.4214	11.3722	10.4516	10.2181
11	miR396	Cat-miR396a.1	CACAGCTTTCTTGAACTTCTT	21	Ca_LG_8_length_10574966_13	+	5379935	5380184	Intergenic	65.3	0	-0.419213	2.56392	-0.185932	0	0	1.39949
		Cat-miR396a.2	TTCCACAGCTTTCTTGAACT	20	Ca_LG_8_length_10574966_36	-	5184209	5184458	Intergenic	73.8	1.63686	6.95583	2.82695	3.136	6.40663	4.9922	2.72142
		Cat-miR396a-5p	TTCCACAGCTTTCTTGAACTG	21	Ca_LG_8_length_10574966_37	-	5184024	5184273	Intergenic	26.3	12.0996	3.9731	6.26436	2.39903	0.678709	9.50446	11.803
		Cat-miR396b.1	TTCCACAGCTTTCTTGAATC	20	Ca_LG_8_length_10574966_16	+	5390697	5390946	Intergenic	43.3	-0.363139	-0.419213	0	0	0	0	0
		Cat-miR396b.2	TTCCACCGCTTTCTTGAACTT	21	Ca_LG_8_length_10574966_11	+	5379864	5380113	Intergenic	26.22	1.22182	0	2.24199	3.2735	0	0.706801	2.98446
		Cat-miR396b-5p	TTCCACAGCTTTCTTGAACTT	21	Ca_LG_8_length_10574966_10	+	5380042	5380291	Intergenic	70.73	12.9757	11.8021	14.012	13.692	12.2651	12.6118	13.5057
		Cat-miR396e.1	TTCCACAGCTTTTCTTGAACTG	22	NA	NA	NA	NA	NA	NA	-0.363139	0	0	0	0	-0.293199	0
		Cat-miR396e.2	TTCCACAGCTTTCTTGAACTG	21	Ca_LG_8_length_10574966_39	-	5184111	5184360	Intergenic	71.8	5.3373	14.0818	12.536	13.2741	10.5195	4.7068	6.12741
		Cat-miR396e.3	TTCCACCGCTTTCTTGAACTG	21	Ca_LG_8_length_10574966_17	+	5390511	5390760	Intergenic	60.8	-0.363139	-0.419213	0.241988	2.62142	0	0	0.399494
		Cat-NovmiR396a	TTCCACAGCTTTCTTGAACTTCT	23	Ca_LG_8_length_10574966	+	5380065	5380156	Intergenic	64.96	0	4.66825	0	0	0	0	0
12	miR164	Cat-miR164	TGGAGAAGCAGGGTACGTGCA	21	scaffold02331_length_47009_0	+	46504	46753	Intergenic	39.9	0	-0.419213	0	-0.185932	0	-0.293199	0.399494
		Cat-miR164a.2	TGGAGAAGCAGGGCACGTGAA	21	scaffold02331_length_47009_1	+	46319	46568	Intergenic	62.7	-0.363139	2.16575	0.241988	-0.185932	0.678709	0	1.39949
		Cat-miR164a-5p	TGGAGAAGCAGGGCACGTGCA	21	scaffold02490_length_43792_3	-	11874	12123	Intergenic	79.4	11.9424	12.1725	10.0622	13.2626	10.9039	11.6635	14.4041
		Cat-miR164c.1	TGGAGAAGCAGGACACGTGCA	21	scaffold01341_length_79265_2	-	45611	45860	Intergenic	68.6	4.68126	1.58079	3.24199	5.33763	6.5116	6.51416	4.98446
		Cat-miR164c-5p	TGGAGAAGCAGGGCACGTGCG	21	scaffold02331_length_47009_1	+	46319	46568	Intergenic	62.7	0.636861	1.58079	0	1.81407	1.67871	2.29176	3.39949
		Cat-miR164f	TGGAGAAGAAGGGCACGTGCA	21	scaffold02331_length_47009_1	+	46319	46568	Intergenic	62.7	0	0	0	-0.185932	0	0.706801	0
		Cat-miR164h-5p	TGGAGAAGCAGGGCACGTGTA	21	scaffold02331_length_47009_1	+	46319	46568	Intergenic	62.7	-0.363139	-0.419213	0	0.814068	0.678709	2.02873	2.72142
		Cat-NovmiR164a	TGGAGAAGCAGGACACGTGCAA	22	scaffold01341_length_79265	-	33558	33631	Intergenic	68.6	3.63686	0	2.24199	5.33763	0	0	6.25748
		Cat-NovmiR164b	TGGAGAAGCAGGGCACGTGCAA	22	scaffold02490_length_43792	-	31690	31830	Intergenic	74.1	0	2.90271	2.24199	0	2.67871	3.02873	6.25748
		Cat-NovmiR164c	TGGAGAAGCAGGGCACGTGCAA	22	scaffold02331_length_47009	-	46467	46542	Intergenic	44.4	0	2.90271	2.24199	5.33763	0	0	6.25748
13	miR166	Cat-miR166a-5p.1	GGAATGTTGTCTGGTTCGAGG	21	Ca_LG_3_length_23376002_24	+	19790391	19790640	Intergenic	68.67	1.63686	3.48768	1.24199	4.67205	3.00064	4.61369	2.98446
		Cat-miR166a-5p.2	GGAATGTTGTCTGGCTCGAGG	21	Ca_LG_5_length_16301343_16	+	6912251	6912500	Intergenic	65.24	12.8411	13.8168	12.6834	13.027	12.4176	12.2835	13.2336
		Cat-miR166b-5p.1	GGACTGTTGTCTGGCTCGAGG	21	Ca_LG_5_length_16301343_14	+	6912160	6912409	Intergenic	53.42	2.22182	3.28123	1.82695	1.81407	0.678709	2.02873	1.39949
		Cat-miR166b-5p.2	GGAATGTTGTCTGGCTCGCGG	21	Ca_LG_5_length_16301343_12	+	6912091	6912340	Intergenic	70.35	3.09629	4.62518	1.82695	2.62142	3.48606	3.16623	5.60895
		Cat-miR166e-5p	GGAATGTTGTCTGGCCCGAGG	21	Ca_LG_5_length_16301343_16	+	6912251	6912500	Intergenic	65.24	-0.363139	-0.419213	2.24199	2.62142	1.67871	1.29176	1.98446
		Cat-miR166g-5p	GGAATGTTGTTTGGCTCGAGG	21	Ca_LG_1_length_14791696_34	-	14086623	14086872	Intergenic	79.1	7.98559	10.6603	8.48039	8.54878	8.68994	9.56944	7.35369
		Cat-miR166h-5p	GGAATGTTGGCTGGCTCGAGG	21	Ca_LG_6_length_11482212_10	+	4505170	4505419	Intergenic	84.5	9.92573	6.04022	1.24199	9.31192	10.3964	9.79028	10.358
		Cat-miR166i-5p.1	GGAATGTCGTCTGGCTCGAGG	21	Ca_LG_5_length_16301343_17	+	6912066	6912315	Intergenic	60.45	1.63686	2.38814	0.241988	1.81407	0.678709	2.29176	0.399494
		Cat-miR166k-5p.1	GGATTGTTGTCTGGCTCGAGG	21	Ca_LG_5_length_16301343_19	+	6912124	6912373	Intergenic	61.85	1.22182	-0.419213	0	-0.185932	0.678709	0	0
		Cat-NovmiR166c	GAATGTTGTCTGGCTCGAGGA	21	scaffold06982_length_8314	-	6878	6953	Intergenic	56.7	0	8.6867	0	0	0	0	0
14	miR169	Cat-miR169d.1	TGAGCCAGGGATGACTTGCCG	21	scaffold02214_length_49788_0	-	3972	4221	Intergenic	65.6	3.63686	7.07264	2.24199	4.2735	0.678709	1.29176	2.39949
		Cat-miR169d-5p	TGAGCCAGGGATGACTTGCCG	21	scaffold02214_length_49788_1	-	3788	4037	Intergenic	54.3	7.02057	0.580787	3.24199	0	0	3.02873	2.98446
		Cat-miR169e-5p	GGAGCCAAGGATGACTTGCCG	21	scaffold02214_length_49788_4	-	22657	22906	Intergenic	71.4	-0.363139	0	0	0	0	0	0
		Cat-miR169i-5p	TGAGCCAGGATGACTTGCCGGCA	23	scaffold00795_length_116207_0	+	111088	111337	Intergenic	67.6	0.636861	0	0	0	0	0	0
		Cat-miR169k.1	TGAGCCAGGGATGACTTGCCT	21	Ca_LG_5_length_16301343_49	-	10049927	10050176	Intergenic	50.1	-0.363139	0	0	-0.185932	0	0	0
		Cat-miR169m	TGAGCCAAAGATGACTTGCCG	21	scaffold02214_length_49788_2	-	9885	10134	Intergenic	63.73	1.63686	5.68931	0	-0.185932	0	-0.293199	0
		Cat-miR169o.1	TGAGCCAGGATGACTTGCCGGT	22	scaffold00795_length_116207_0	+	111088	111337	Intergenic	67.6	0.636861	1.90271	0	0	0	0	0
		Cat-miR169q.1	TGAGCCAGGATGACTTGCCGG	21	scaffold00795_length_116207_0	+	111088	111337	Intergenic	67.6	8.50723	8.23542	4.32945	5.06199	3.84863	3.79426	5.25748
		Cat-miR169r	TGAGCCAAAGATGACTTGCCG	21	scaffold02214_length_49788_3	-	9700	9949	Intergenic	54	6.37833	2.58079	0	0	0	-0.293199	0.399494
15	miR398	Cat-miR398.1	TGTGTTCTCAGGTCACCCCT	20	scaffold01981_length_55768_0	-	23357	23606	Intergenic	44.3	0	0	4.32945	0.814068	0	-0.293199	0
		Cat-miR398.2	TGTGTTCTCAGGTCACCCCT	20	scaffold01981_length_55768_0	-	23357	23606	Intergenic	44.3	0	0	0.241988	1.81407	0.678709	0	0
		Cat-miR398.3	TGTGTTCTCAGGTCGCCCCCG	21	scaffold00816_length_114229_7	-	103011	103260	Intergenic	44.93	1.22182	2.16575	1.24199	-0.185932	3.00064	1.29176	0
		Cat-miR398a	TGTGTTCTCAGGTCGCCCCTG	21	scaffold00816_length_114229_0	+	10970	11219	Intergenic	46.9	10.085	11.9602	11.7845	10.7913	10.4049	9.84635	9.89934
		Cat-miR398a-3p	TGTGTTCTCAGGTCACCCCTT	21	scaffold01981_length_55768_0	-	23357	23606	Intergenic	44.3	4.3373	4.04022	11.5418	10.3278	8.13814	7.09051	6.89135
		Cat-miR398b-3p	TGTGTTCTCAGGTCACCCCTG	21	scaffold00816_length_114229_3	+	96540	96789	Intergenic	57.13	-0.363139	1.90271	1.24199	-0.185932	0.678709	2.51416	0
		Cat-NovmiR398a	TTGTGTTCTCAGGTCACCCCT	21	scaffold01981_length_55768	-	32369	32477	Intergenic	67.66	0	3.90271	11.7709	0	0	0	0
		Cat-NovmiR398b	ATGTGTTCTCAGGTCGCCCCT	21	scaffold00816_length_114229	-	96746	96821	Intergenic	79.24	4.95879	0	11.7709	0	7.96411	7.16623	0
		Cat-NovmiR398c	ATGTGTTCTCAGGTCGCCCCT	21	scaffold00816_length_114229	+	10940	11012	Intergenic	49.7	4.95879	0	11.7709	9.81125	7.96411	7.16623	0
16	miR390	Cat-miR390.1	AAGCTCGGGATGGATAGCGCC	21	scaffold00297_length_211218_0	+	73075	73324	Intergenic	42.7	0	0	0	0	0	-0.293199	0
		Cat-miR390.2	AAGCTCGGGAGGGATAGCGAC	21	scaffold04154_length_21959_0	-	11978	12227	Intergenic	64.8	0	-0.419213	0.241988	0	0.678709	2.02873	0.399494
		Cat-miR390a-5p	AAGCTCGGGAGGGATAGCGCC	21	scaffold04154_length_21959_1	-	11793	12042	Intergenic	43.51	9.41	9.18812	10.0364	8.00389	9.69552	12.4525	9.17098
		Cat-miR390b-5p.2	AAGCTCGGGAGGGATAGCTCC	21	scaffold04154_length_21959_3	-	11864	12113	Intergenic	65.7	-0.363139	-0.419213	0	0.814068	0.678709	1.7068	1.39949
		Cat-miR390c-5p	TAGCTCGGGAGGGATAGCGCC	21	scaffold04154_length_21959_0	-	11978	12227	Intergenic	64.8	-0.363139	-0.419213	0	0	0	2.02873	0
		Cat-miR390e	AGCTCGGGAGGGATCGCGCC	20	scaffold04154_length_21959_0	-	11978	12227	Intergenic	64.8	0	-0.419213	0	0	0	-0.293199	0
		Cat-NovmiR390a	AAGCTCAGGAGGGATAGCGCCG	22	scaffold00809_length_114896	+	1215	1287	Intergenic	68	0	0	0	0	0	5.48816	0
		Cat-NovmiR390b	AAGCTCGGGAGGGATAGCGCCA	22	scaffold04154_length_21959	-	9867	9958	Intergenic	53.1	0	0	1.24199	0	0	5.48816	0
17	MiR482, miR2118 and 2218	Cat-miR2118	TTACCGATTCCACCCATTCCTA	22	Ca_LG_4_length_22093647_34	-	13000717	13000966	CDS	19.25	11.2977	11.7315	13.1462	11.4079	11.1696	11.2527	11.7146
		Cat-miR2218	TTCCCGATTCCACCCATTCCTA	22	Ca_LG_4_length_22093647_32	-	13000646	13000895	CDS	56.14	1.63686	1.16575	2.82695	-0.185932	0.678709	2.29176	0
		Cat-miR482a	TTACCAATTCCACCCATTCCTA	22	scaffold00270_length_222091_4	-	196404	196653	Intergenic	9.65	-0.363139	1.16575	1.24199	-0.185932	1.67871	-0.293199	0
		Cat-miR482a-3p	TTACCAATTCCGCCCATTCCTA	22	scaffold00270_length_222091_5	-	196220	196469	Intergenic	81.4	6.91298	8.85924	6.8567	7.4214	6.67871	6.7512	7.04335
		Cat-miR482c-3p.2	TTACCAATTCCGCCCATTCCT	21	scaffold00270_length_222091_4	-	196404	196653	Intergenic	9.65	0	1.90271	0	0.814068	0.678709	0	0
		Cat-NovmiR482a	TTACCAATTCCGCCCATTCCTAT	23	scaffold00270_length_222091	-	25642	25733	Intergenic	81.3	0	5.75071	6.63431	0	4.67871	4.7512	5.35369
		Cat-NovmiR482b	TTACCGATTCCACCCATTCCTAT	23	Ca_LG_4_length_22093647	-	9092885	9092979	Intergenic	71.04	0	0	0	0	0	0	5.35369
18	miR408	Cat-miR408.1	TGCACTGCCTCTTCCCTGGCTC	22	NA	NA	NA	NA	NA	NA	8.17989	8.93614	9.31077	9.25701	7.27862	5.09912	10.2913
		Cat-miR408.2	TGCACTGCCTCTTCCCCGGC	20	scaffold177815_length_1096_1	+	645	894	Genic	39.7	0	-0.419213	0.241988	-0.185932	0.678709	0	0.399494
		Cat-miR408.3	TGCACTGCCTCTTCCCTTTCT	21	NA	NA	NA	NA	NA	NA	1.95879	2.58079	1.82695	0.814068	0.678709	0.706801	2.72142
		Cat-miR408-3p	ATGCACTGCCTCTTCCCTGGC	21	scaffold00941_length_103440_1	+	102908	103157	Genic	46.5	13.0021	12.9761	12.4481	13.216	12.5773	10.3011	13.3249
		Cat-miR408a	TGCACTGCCTCTTCCCTGTAC	21	NA	NA	NA	NA	NA	NA	0	-0.419213	0	0	0	0	0
		Cat-miR408d	TGCACTGCCTCTTCCCCGGC	20	scaffold177815_length_1096_1	+	645	894	Genic	39.7	0	-0.419213	0.241988	0.814068	0	0	0
		Cat-miR408e	ATGCACTGACTCTTCCCTGGC	21	NA	NA	NA	NA	NA	NA	0.636861	-0.419213	0	0.814068	0	0	0.399494
19	miR171 and miR170	Cat-miR170-3p	TGATTGAGCCGTGTCAATATC	21	scaffold00985_length_100758_1	+	55536	55785	Genic	38.3	0	0	0	0	0.678709	-0.293199	0.399494
		Cat-miR171a-3p	TGATTGAGTCACGCCAATATC	21	scaffold01560_length_69252_3	+	44877	45126	Intergenic	59.9	0.636861	-0.419213	0.241988	0	1.67871	-0.293199	0
		Cat-miR171a.5	TGATTGAGTTGTGCCAATATC	21	scaffold00985_length_100758_1	+	55536	55785	Genic	38.3	0	0	0	0	1.67871	1.7068	0.399494
		Cat-miR171b.1	TGATTGAGCCGTGCCAATATC	21	scaffold00985_length_100758_5	-	44792	45041	Genic	69.3	8.03347	4.16575	6.92849	6.25701	11.8493	11.8727	10.7993
		Cat-miR171c-3p.2	TGACTGAGCCGTGCCAATATC	21	scaffold00985_length_100758_0	+	55718	55967	Genic	51	0	0	0	0	0.678709	2.7068	0.399494
		Cat-miR171e	AGATTGAGCCGTGCCAATATC	21	Ca_LG_8_length_10574966_9	+	5336392	5336641	Intergenic	65.6	0	0	0	0	0.678709	-0.293199	0
		Cat-miR171g	TGATTGAGTCACGCCAATATC	21	scaffold01560_length_69252_0	+	45005	45254	Intergenic	76.1	-0.363139	2.16575	0.241988	3.90153	4.26367	3.79426	2.98446
20	miR408	Cat-miR408-5p.1	CAGGGAACAGGCTGAGCATGG	21	NA	NA	NA	NA	NA	NA	12.2428	11.1243	10.5193	11.5967	9.83606	7.36501	11.8346
		Cat-miR408-5p.2	ACAGGGAACAGGCTGAGCATG	21	NA	NA	NA	NA	NA	NA	0.636861	-0.419213	0	-0.185932	0	0	0
		Cat-miR408-5p.3	CAGGGAACAGGCTGAGCATG	20	NA	NA	NA	NA	NA	NA	0.636861	3.90271	3.56392	4.33763	4.84863	2.51416	1.39949
		Cat-miR408-5p.4	CAGGGAACACGCTGAGCATGG	21	NA	NA	NA	NA	NA	NA	1.22182	-0.419213	0	0.814068	0	0	0.399494
		Cat-miR408a-5p	AAGGGAACAGGCTGAGCATG	20	NA	NA	NA	NA	NA	NA	0	0	0	-0.185932	0.678709	0	0
		Cat-miR408b	ACAGGGAACAGGCTGAGCATG	21	NA	NA	NA	NA	NA	NA	6.55572	5.64688	7.96309	6.17162	5.96411	4.35066	6.58932
		Cat-miR408b-5p	CAGGGACCAGGCTGAGCATGG	21	NA	NA	NA	NA	NA	NA	-0.363139	-0.419213	0	-0.185932	0	0	0
21	miR156	Cat-miR156a-3p	CTCACTGCTCTTTCTGTCAAC	21	Ca_LG_5_length_16301343_6	+	4448025	4448274	Intergenic	36.3	0	0	0	0.814068	0	0.706801	0
		Cat-miR156f-3p.2	CTCACTTCTCTTTCTGTCATC	21	Ca_LG_8_length_10574966_42	-	9524178	9524427	Intergenic	60.36	1.63686	-0.419213	2.82695	1.39903	0	-0.293199	0
		Cat-miR156h-3p	CTCACTGCTCTTTCTGTCAAC	21	Ca_LG_5_length_16301343_4	+	4447960	4448209	Intergenic	74	1.95879	0.580787	4.70142	-0.185932	0	-0.293199	0
		Cat-NovmiR156d	TGCTCACTGCTCTTTCTGTCAAC	23	Ca_LG_5_length_16301343	+	4447984	4448068	Intergenic	50.3	0	5.58079	0	0	0	0	0
		Cat-NovmiR156e	TGCTCACTTCTCTTTCTGTCATC	23	Ca_LG_8_length_10574966	-	1050680	1050764	Intergenic	60.36	0	5.58079	0	0	0	0	0
22	miR169	Cat-miR169	CAGCCAAGGATGACTTTTCT	20	NA	NA	NA	NA	NA	NA	-0.363139	-0.419213	0.241988	0	0.678709	0.706801	0
		Cat-miR169c	AAGCCAAAGATGACTTGCCGA	21	scaffold02214_length_49788_2	-	9885	10134	Intergenic	63.73	-0.363139	0	0	0.814068	0	0	0
		Cat-miR169g.1	TAGCCAAGGATGACTTGCCTAA	22	Ca_LG_5_length_16301343_47	-	10042027	10042276	Intergenic	48.64	-0.363139	0	1.24199	0	0	0	0
		Cat-miR169h.2	TAGCCAAGGATGGCTTGCCTA	21	Ca_LG_6_length_11482212_40	+	11017890	11018139	Intergenic	68.4	0.636861	0	3.24199	0	0	0	0.399494
		Cat-miR169p.2	TAGCCAAGCATGGCTTGCCTA	21	Ca_LG_6_length_11482212_40	+	11017890	11018139	Intergenic	68.4	0	0	0	0	0	-0.293199	0
23	miR172	Cat-miR172a-5p.1	GCAGCAGCCTCAAGATTCACA	21	scaffold12299_length_3831_3	+	2118	2367	Intergenic	71.92	-0.363139	0	0.241988	-0.185932	0	0	0
		Cat-miR172c-5p.1	GGAGCATCATCAAGATTCACA	21	Ca_LG_6_length_11482212_2	+	2284455	2284704	Intergenic	73.71	5.02918	5.04022	3.41191	7.81407	6.07103	6.98292	5.25748
		Cat-miR172g	GCAGCACCATCAAGATTCAC	20	Ca_LG_6_length_11482212_55	-	9197510	9197759	Genic	72.93	0.636861	0	0	-0.185932	0	0	0
		Cat-miR172h-5p.1	GGAGCANCNTCAAGATTCAC	20	Ca_LG_6_length_11482212_55	-	9197510	9197759	Genic	72.93	-0.363139	0	0	0	0	0	0
		Cat-miR172h-5p.2	GCAGCAGCATCAAGATTCACA	21	scaffold12299_length_3831_1	+	2023	2272	Intergenic	46.4	8.10038	1.90271	9.00354	10.2435	4.76617	4.46169	3.20685
24	miR390	Cat-miR390a-3p.1	CGCTATCCATCCTGAGTTTC	20	scaffold04154_length_21959_3	-	11864	12113	Intergenic	65.7	5.25157	0	5.96991	-0.185932	4.37915	8.56789	0.399494
		Cat-miR390a-3p.2	CGCTATCTATCCTGAGTTTCA	21	scaffold04154_length_21959_3	-	11864	12113	Intergenic	65.7	0	0.580787	0.241988	0	0	1.29176	0
		Cat-miR390a-3p.3	CGCTATCCATCCTGAGTTTCA	21	scaffold04154_length_21959_0	-	11978	12227	Intergenic	64.8	8.83162	9.2065	9.20488	6.76826	8.40663	12.0663	8.46019
		Cat-miR390b-3p.1	CGCTATCCATCCTGAGTTCCA	21	scaffold04154_length_21959_3	-	11864	12113	Intergenic	65.7	-0.363139	2.90271	0.241988	0	2.26367	3.51416	0.399494
		Cat-miR390d-3p	CGCTATCCATCCTGAGTTTTA	21	scaffold00297_length_211218_0	+	73075	73324	Intergenic	42.7	4.63686	5.30871	2.24199	3.2735	7.57353	6.35066	5.64742
25	miR396	Cat-miR396a-3p.1	TTCAATAAAGCTGTGGGAAT	20	Ca_LG_8_length_10574966_17	+	5390511	5390760	Intergenic	60.8	0	0	0.241988	0	0	0	0.399494
		Cat-miR396a-3p.2	TTCAATAAAGCTGTGGGAAG	20	Ca_LG_8_length_10574966_38	-	5184296	5184545	Intergenic	44.7	0.636861	8.87311	0.241988	0.814068	0	3.7068	0.399494
		Cat-miR396a-3p.3	TTCAATAAAGCTGTGGGAAG	20	Ca_LG_8_length_10574966_36	-	5184209	5184458	Intergenic	73.8	8.77129	1.16575	8.48516	8.15392	5.07103	-0.293199	6.89135
		Cat-miR396a-3p.4	TTCAAGAAAGCTGTGGGAGA	20	Ca_LG_8_length_10574966_37	-	5184024	5184273	Intergenic	26.3	0	0	0	0	0	-0.293199	0
		Cat-miR396c	TTCAATAAAGCTGTGGGAAGA	21	Ca_LG_8_length_10574966_39	-	5184111	5184360	Intergenic	71.8	2.22182	3.04022	2.24199	2.136	0	-0.293199	1.39949
26	miR396	Cat-miR396b-3p.1	CTCAAGAAAGCTGTGGGAGA	20	Ca_LG_8_length_10574966_10	+	5380042	5380291	Intergenic	70.73	9.33209	7.71521	9.1845	-0.185932	0.678709	8.03323	1.39949
		Cat-miR396b-3p.2	CTCAAGAAAGCTGTGGGACA	20	Ca_LG_8_length_10574966_12	+	5380114	5380363	Intergenic	47.3	0	0	0	0	0	-0.293199	1.39949
		Cat-miR396c-3p	GTCAAGAAAGCTGTGGGAGA	20	Ca_LG_8_length_10574966_12	+	5380114	5380363	Intergenic	47.3	0	0	0.241988	0	0	0	0
		Cat-miR396e-3p	CTCAAGAAAGCTGTGGGAGA	20	Ca_LG_8_length_10574966_12	+	5380114	5380363	Intergenic	47.3	1.22182	1.16575	2.24199	9.29788	8.03626	0.706801	9.74157
		Cat-miR396g-3p	CTCAAGAAAGCCGTGGGAGA	20	Ca_LG_8_length_10574966_13	+	5379935	5380184	Intergenic	65.3	0.636861	0	0	-0.185932	1.67871	0	0.399494
27	miR156	Cat-miR156e-3p.1	GCTTACTCTCTATCTGTCACC	21	Ca_LG_5_length_16301343_54	-	11418164	11418413	CDS	33.3	10.6191	11.0274	14.108	2.81407	4.00064	4.91625	7.16768
		Cat-miR156f-3p.1	GCCTACTCTCTATCTGTCACC	21	Ca_LG_5_length_16301343_54	-	11418164	11418413	CDS	33.3	1.63686	1.58079	3.41191	0	0	0	0.399494
		Cat-NovmiR156f	GCTCACTTTCTATCTGTCACCC	22	scaffold00488_length_258433	+	95516	95602	Intergenic	84.5	0	0	10.2616	0	0	0	0
		Cat-NovmiR156g	GCTTACTCTCTATCTGTCACCC	22	Ca_LG_5_length_16301343	-	4883135	4883225	Intergenic	76.8	0	0	10.2616	0	0	0	0
28	miR164	Cat-miR164a.1	TGGAGAAGCAGGGCACTTTTT	21	scaffold00822_length_113353_0	+	55967	56216	CDS	60.6	-0.363139	0.580787	0.241988	-0.185932	0	0	1.39949
		Cat-miR164c.2	TGGAGAAGCAGGGCACGTGCT	21	scaffold02331_length_47009_1	+	46319	46568	Intergenic	62.7	3.63686	3.66825	1.82695	5.06199	2.26367	3.16623	5.25748
		Cat-miR164d	TGGAGAAGCAGGGCACATGCT	21	scaffold01121_length_90680_0	+	39925	40174	Intergenic	64.14	2.95879	6.21014	0.241988	1.39903	1.67871	-0.293199	3.72142
		Cat-NovmiR164d	TGGAGAAGCAGGGCACATGCTT	22	scaffold01121_length_90680	+	39948	40012	Intergenic	44.44	0	0	0	0	2.67871	0	5.44389
29	miR530	Cat-miR530	TGCATTTGCACCTGCACTTTC	21	scaffold01246_length_83703_0	+	2942	3191	Intergenic	74.56	0	-0.419213	4.32945	0.814068	0	0	1.39949
		Cat-miR530a.1	TGCATTTGCACCTGCACCTTA	21	scaffold17680_length_1987_0	+	335	584	CDS	45.9	0	-0.419213	2.82695	0	0	0	0
		Cat-miR530b.1	TGCATTTGCACCTGCATTTTA	21	scaffold01246_length_83703_0	+	2942	3191	Intergenic	74.56	0	0	1.24199	0	0	0	0
		Cat-miR530b.2	TGCATTTGCACCTGCACTTTA	21	scaffold01246_length_83703_1	+	2757	3006	Intergenic	32.34	4.09629	5.00705	12.902	7.19777	6.00064	6.57717	8.16768
30	miR156	Cat-miR156e.2	TTGACAGAAGATAGAGCGCAC	21	scaffold00270_length_222091_6	-	211782	212031	Intergenic	70.42	-0.363139	1.16575	0	0	0	-0.293199	0
		Cat-miR156g	ACAGAAGATAGAGAGCACCT	20	scaffold25641_length_1285_0	+	1030	1279	Intergenic	8.9	0	0	0	0	0	0	0.399494
		Cat-miR156l	TTGACAGAAGATGGAGAGCAC	21	scaffold01216_length_85418_0	+	61969	62218	Intergenic	75.6	1.22182	0	0	-0.185932	0.678709	0	0
		Cat-miR156r	TTGACAGAAGCTAGAGAGCAT	21	scaffold00918_length_105408_1	+	8830	9079	Intergenic	36.76	-0.363139	-0.419213	0.241988	0	0	0	0
31	miR157 and miR156	Cat-miR156b-3p	CTCTCTAGACTTCTGTCATC	20	scaffold00270_length_222091_9	-	211660	211909	Intergenic	59.5	0.636861	0	0	0	0	0	0
		Cat-miR157a-3p	CTCTCTAGACTTCTGTCATCT	21	NA	NA	NA	NA	NA	NA	1.22182	-0.419213	0.241988	-0.185932	0	-0.293199	0
		Cat-miR157b-3p	CTCTCTATGCTTCTGTCATCT	21	scaffold01216_length_85418_0	+	61969	62218	Intergenic	75.6	0	-0.419213	0	0	0	0	0.399494
		Cat-miR157d-3p	GCTTTCTATACTTCTGTCATC	21	scaffold00270_length_222091_9	-	211660	211909	Intergenic	59.5	5.5676	8.69453	0.241988	3.2735	0.678709	1.29176	1.39949
32	miR169	Cat-miR169a-3p.1	GGCAAGTTGTTTTTGGCTATA	21	scaffold04112_length_22385_2	+	19179	19428	Intergenic	37.5	1.22182	1.90271	0.241988	-0.185932	0	0.706801	0.399494
		Cat-miR169a-3p.2	GGCAAGTTGTCATTGGCTAT	20	scaffold00263_length_225039_3	+	192678	192927	Intergenic	70.6	3.95879	3.48768	1.82695	4.06199	4.48606	2.7068	3.39949
		Cat-miR169c-3p	GGCAAGTCGTCTTTGGCTAT	20	scaffold00078_length_394500_0	+	345818	346067	Intergenic	106.2	2.80679	0	0.241988	0	2.26367	0	0.399494
		Cat-NovmiR169a	GGCAAGTTGTTTTTGGCTATA	21	scaffold04112_length_22385	+	19138	19222	Intergenic	72.13	0	0	0	0	4.00064	0	0
33	miR399	Cat-miR399b-3p.1	TGCCAAAGGAGAGCTGTCCTA	21	scaffold04478_length_19023_6	-	16496	16745	Intergenic	49	0	2.75071	2.82695	-0.185932	3.26367	3.79426	1.98446
		Cat-miR399c.1	TGCCAAAGGAGAGTTGTCCTG	21	scaffold04478_length_19023_2	+	13691	13940	Intergenic	50.8	0	4.04022	1.82695	1.81407	0	0	0
		Cat-miR399d.2	TGCCAAAGGAGAGCTGCCCTA	21	scaffold05644_length_11563_2	+	8993	9242	Intergenic	44.8	-0.363139	4.48768	3.82695	2.136	5.20227	5.91625	3.72142
		Cat-miR399q	TGCCAAAGGAGAGCTGCTCTT	21	Ca_LG_4_length_22093647_11	+	10757287	10757536	Intergenic	65.8	-0.363139	5.10435	4.32945	0.814068	4.13814	4.83608	2.39949
34	miR479	Cat-miR479.1	TGTGATATTGATACGGCTCATC	22	Ca_LG_5_length_16301343_37	-	6203273	6203522	CDS	47.8	6.16042	7.74066	3.41191	3.72096	0.678709	0	0.399494
		Cat-miR479.2	GTGATATTGATACGGCTCATC	21	Ca_LG_5_length_16301343_37	-	6203273	6203522	CDS	47.8	3.54375	4.04022	0.241988	0	1.67871	0.706801	2.39949
		Cat-miR479.3	CGTGATATTGGCACGGCTCAT	21	scaffold00985_length_100758_4	-	44974	45223	Genic	39.07	1.95879	-0.419213	0	-0.185932	1.67871	1.29176	0.399494
35	miR1310	Cat-miR1310.1	GCATCGGGGGCGCAACGCCCT	21	scaffold03340_length_30440_1	-	2651	2900	Intergenic	42.1	3.72432	2.75071	3.94243	2.39903	3.00064	3.02873	3.56942
		Cat-miR1310.2	GGCATCGGGGGCGCAACGCCCA	22	scaffold140308_length_264_1	-	1	136	Intergenic	40.2	0	0	0	0	0	-0.293199	0
		Cat-miR1310.3	AGGCATCGGGGGCGCAACGCC	21	scaffold140308_length_264_1	-	1	136	Intergenic	40.2	0.636861	1.58079	2.24199	1.39903	1.67871	1.7068	2.39949
36	miR1509	Cat-miR1509a	TTAATCAGGGAAATCACAGT	20	scaffold00159_length_285774_1	+	177147	177396	Intergenic	30.95	3.22182	2.75071	1.82695	2.98399	2.26367	2.87673	2.98446
		Cat-miR1509b	TTAATCAGGGAAATCACAGTT	21	scaffold00159_length_285774_1	+	177147	177396	Intergenic	30.95	5.5676	5.04022	4.82695	5.30592	5.96411	4.83608	6.23238
		Cat-NovmiR1509a	TTAATCAGGGAAATCACAGTTG	22	scaffold00159_length_285774	+	177355	177435	Intergenic	43.6	13.1657	12.6209	0	12.8525	13.2934	12.4914	13.4338
37	miR395	Cat-miR395a	TGAAGTGTTTGGGGGAACTCC	21	Ca_LG_2_length_17304114_32	-	12420195	12420444	CDS	79.6	5.94064	6.29503	0.241988	3.2735	1.67871	1.29176	1.39949
		Cat-miR395d	CGAAGTGTTTGGGGGAACTCT	21	Ca_LG_2_length_17304114_27	-	12403801	12404050	Intergenic	48.52	2.80679	3.9731	0	0	0	0	0.399494
		Cat-miR395i	ATGAAGTGTTTGGGGGAACTC	21	Ca_LG_2_length_17304114_6	+	4771992	4772241	Intergenic	44.65	0.636861	0	0	0	0	-0.293199	0
38	miR160	Cat-miR160c-3p	GCGTACAAGGAGCCATGCATG	21	scaffold03760_length_25937_0	+	17410	17659	Intergenic	83.54	3.72432	3.16575	0	0	3.48606	1.29176	2.72142
		Cat-miR160d-3p	GCGTGCGAGGAGCCATGCATG	21	scaffold03760_length_25937_0	+	17410	17659	Intergenic	83.54	-0.363139	1.90271	0	0	3.26367	0.706801	1.98446
		Cat-NovmiR160b	CGTGCGAGGAGCCATGCATGC	21	scaffold03760_length_25937	+	17432	17515	Intergenic	83.14	3.44422	4.04022	0	0	3.84863	0	0
39	miR166	Cat-miR166e.1	TCGGACCAGGCTTCATTTTTC	21	Ca_LG_5_length_16301343_23	+	9483814	9484063	Intergenic	56.18	1.95879	4.66825	1.24199	2.62142	1.67871	2.02873	2.39949
		Cat-miR166i	TCGGACCAGGCTTCATTTTT	20	Ca_LG_5_length_16301343_22	+	9483999	9484248	Intergenic	38.7	3.63686	6.08858	1.82695	4.81407	3.67871	4.23036	1.39949
		Cat-miR166u	TTTCGGACCAGGCTTCATTT	20	Ca_LG_3_length_23376002_24	+	19790391	19790640	Intergenic	68.67	0	0.580787	0	-0.185932	0.678709	0	0
40	miR168	Cat-miR168a-3p.1	CCCGCCTTGCACCAACTGAAT	21	Ca_LG_3_length_23376002_41	-	2118113	2118362	Intergenic	97	0	1.16575	0.241988	-0.185932	0	-0.293199	0
		Cat-miR168a-3p.2	CCCGCCTTGCATCAACTGAAT	21	Ca_LG_3_length_23376002_40	-	2118298	2118547	Intergenic	54.3	9.33903	11.0741	11.6322	10.1427	8.89303	9.80615	9.41351
		Cat-miR168b-3p	CCCGCCTTGTATCAACTGAAT	21	Ca_LG_3_length_23376002_38	-	2118219	2118468	Intergenic	81.8	0	-0.419213	1.24199	-0.185932	0	-0.293199	0
41	miR2111	Cat-miR2111-5p	TAATCTGCATCCTGAGGTGTA	21	scaffold01236_length_580046_7	-	36254	36503	Intergenic	63.76	-0.363139	0	3.41191	0	0	0.706801	0
		Cat-miR2111a	TAATCTGCATCCTGAGGTTT	20	scaffold03494_length_28561_0	+	21271	21382	Intergenic	38.9	4.22182	6.00705	6.50877	4.06199	2.26367	2.02873	2.39949
		Cat-miR2111a-5p	TAATCTGCATCCTGAGGTTTA	21	scaffold03793_length_25617_0	+	7588	7696	Intergenic	46.2	7.43776	7.55233	7.40186	5.67205	4.26367	5.13307	6.0142
42	miR394	Cat-miR394	TTGGCATTCTGTCCACCTCC	20	Ca_LG_1_length_14791696_0	+	775763	776012	Intergenic	63.2	2.22182	3.48768	11.9307	10.8523	5.32256	3.95473	11.1094
		Cat-miR394a	TTGGCATTCTGTCCACCTCC	20	Ca_LG_1_length_14791696_0	+	775763	776012	Intergenic	63.2	10.6127	10.0112	4.14888	3.72096	12.0673	12.9117	3.39949
		Cat-NovmiR394a	TTTGGCATTCTGTCCACCTCC	21	Ca_LG_5_length_16301343	-	1827336	1827407	Intergenic	52.53	7.88953	8.37845	8.24199	9.73739	8.72856	9.77289	10.4615
43	miR397	Cat-miR397.1	CATTGAGTGCAGCGTTGATG	20	Ca_LG_1_length_14791696_33	-	13681679	13681928	Intergenic	57.4	2.22182	-0.419213	4.04934	3.39903	1.67871	0	0.399494
		Cat-miR397.2	ATTGAGTGCAGCGTTGATGA	20	Ca_LG_1_length_14791696_32	-	13681864	13682113	Intergenic	66	1.22182	1.16575	1.82695	3.136	0.678709	0	3.39949
		Cat-miR397a	CATTGAGTGCAGCGTTGATG	20	Ca_LG_1_length_14791696_32	-	13681864	13682113	Intergenic	66	3.44422	1.58079	0.241988	1.81407	3.00064	-0.293199	4.09993
44	miR172	Cat-miR172a-5p.2	GTGGCATCATCAAGATTCAC	20	scaffold01237_length_84406_3	-	45254	45503	Intergenic	13.4	-0.363139	0	0.241988	0	0	0	0
		Cat-miR172b-5p	GTAGCATCATCAAGATTCAC	20	scaffold01237_length_84406_1	+	38720	38969	Intergenic	60.71	8.16434	-0.419213	0.241988	-0.185932	0.678709	8.02421	0.399494
		Cat-miR172c-5p.2	GTAGCATCATCAAGATTCAC	20	scaffold01237_length_84406_1	+	38720	38969	Intergenic	60.71	7.83162	7.78536	9.45873	9.09019	8.9361	7.38628	7.09993
45	miR481	Cat-miR481d	AAGTCTTCACCTAACAGCTTAAGC	24	Ca_LG_7_length_8461617_3	+	4132798	4133047	Genic	47.4	0	0	0	0	0	0	0.399494
		Cat-miR481e	GTCTTCACCTAACAGCTTAA	20	Ca_LG_7_length_8461617_3	+	4132798	4133047	Genic	47.4	0	0	0	-0.185932	0	0	0
46	miR5205	Cat-miR5205b	CTTATAATTAGGGACGGAAGAAGT	24	scaffold01348_length_78871_0	-	17463	17712	Intergenic	37.76	1.63686	0	0	-0.185932	1.67871	0	2.39949
		Cat-miR5205c	CTTATAATTAGGGACGGAAGAAGT	24	scaffold01348_length_78871_0	-	17463	17712	Intergenic	37.76	0	0.580787	1.24199	0.814068	0.678709	0.706801	0.399494
47	miR1507	Cat-miR1507a	TTTCATTCCATACATCGTCTAA	22	Ca_LG_8_length_10574966_0	+	5228	5477	Intergenic	37.1	4.22182	4.62518	5.59954	5.24033	6.2333	5.83608	5.64742
		Cat-miR1507b	TTTCATTCCATACATCGTCTA	21	Ca_LG_8_length_10574966_1	+	5044	5293	Intergenic	74.1	0	0	0	0.814068	0	1.29176	0
48	miR1514	Cat-miR1514a	TTCATTTTTAAAATAGGCATA	21	Ca_LG_8_length_10574966_29	-	336636	336885	Intergenic	49.1	-0.363139	0	0	0	0	0	0
		Cat-NovmiR1514a	TTCATTTTTAAAATAGGCATTG	22	Ca_LG_8_length_10574966	-	10238057	10238122	Intergenic	70.22	9.36648	0	10.0654	5.56895	6.70108	0	8.88331
49	miR164	Cat-miR164b	TGGAGAAGCAGGGCACGTTC	20	scaffold02331_length_47009_1	+	46319	46568	Intergenic	62.7	0	0	0	-0.185932	0	0	0
		Cat-miR164e	TGGAGAAGCAGGGCACGTTAC	21	Ca_LG_8_length_10574966_21	+	6579026	6579275	CDS	53.26	0	0	0	-0.185932	0	0	0.399494
50	miR171	Cat-miR171b.4	TGAGCCGAATCAATATCACTC	21	Ca_LG_5_length_16301343_39	-	6203365	6203614	Genic	60.61	3.09629	5.33568	0	-0.185932	0	0	1.39949
		Cat-miR171f	ATGAGCCGAATCAATATCACT	21	Ca_LG_5_length_16301343_41	-	6203535	6203784	Genic	59.7	-0.363139	0	0	0	0	0	0
51	miR162	Cat-miR162-5p	GGAGGCAGCGGTTCATCGATC	21	scaffold00337_length_192582_1	+	139328	139577	Intergenic	44.5	4.92226	3.38814	5.04934	1.39903	2.67871	5.02873	0.399494
		Cat-miR162a-5p	GGAGGCAGCGGTTCATCGATC	21	scaffold00337_length_192582_0	+	139513	139762	Intergenic	63.51	0	6.34897	0	5.2735	4.37915	-0.293199	3.39949
52	miR164	Cat-miR164b-3p	CATGTGCCCCTCTTCCCCATC	21	scaffold02490_length_43792_2	-	12059	12308	Intergenic	22.1	6.80679	5.16575	3.24199	9.53003	5.07103	7.05553	10.2292
		Cat-miR164c-3p	CATGTGCCCCTCTTCCCCATC	21	scaffold02490_length_43792_3	-	11874	12123	Intergenic	79.4	3.80679	7.83345	4.32945	-0.185932	0	4.23036	0
53	miR167	Cat-miR167d-3p	AGGTCATCTTGCAGCTTCAAT	21	Ca_LG_2_length_17304114_20	-	1498127	1498376	CDS	58.9	8.03347	6.43877	8.68078	4.56895	4.92664	5.93562	3.56942
		Cat-miR167e-3p	AGGTCATCTTGCAGCTTCACT	21	Ca_LG_2_length_17304114_20	-	1498127	1498376	CDS	58.9	0	0	1.82695	0	0	0.706801	0
54	miR167	Cat-miR167h	ATCATGCTGGCAGCTTCACTT	21	Ca_LG_3_length_23376002_11	+	7019585	7019834	Intergenic	79.1	-0.363139	0	0.241988	-0.185932	1.67871	0	0
		Cat-miR167i	TCATGCTGGCAGCTTCAACTG	21	Ca_LG_3_length_23376002_3	+	2814594	2814843	Intergenic	64	0	0	0	0	0	-0.293199	0
55	miR171	Cat-miR171a-5p	AGATATTGGTACAGTTCAATC	21	Ca_LG_8_length_10574966_5	+	1586107	1586356	Intergenic	73	5.41822	-0.419213	5.73384	4.06199	5.63291	4.51416	3.56942
		Cat-miR171c-5p.1	AGATATTGGTGCGGTTCAATC	21	Ca_LG_8_length_10574966_3	+	1586041	1586290	Intergenic	50.3	6.7558	4.75071	4.70142	6.36866	6.46007	5.19865	6.0142
56	miR171	Cat-miR171c.1	ATTGGTCCGGTTCAATAAGA	20	scaffold00985_length_100758_5	-	44792	45041	Genic	69.3	0	0	0	0	0	-0.293199	0
		Cat-miR171c-5p.2	GGATATTGGTCCGGTTCAATA	21	scaffold00985_length_100758_5	-	44792	45041	Genic	69.3	3.22182	0	3.41191	0	0.678709	2.02873	0
57	miR171	Cat-miR171h.4	TGATTGAGCCGCGTCAATATC	21	scaffold02303_length_47787_3	+	26789	27038	Intergenic	68.74	4.72432	6.04022	5.14888	4.136	4.84863	5.35066	4.64742
		Cat-miR171n	TTGAGCCGCGTCAATATCTTG	21	scaffold00402_length_177598_2	+	41126	41375	Intergenic	40.57	6.91298	7.62518	7.12463	5.17162	7.47312	7.09051	5.15438
58	miR171	Cat-miR171i-5p	AGGTATTGGCGTGCCTCAATT	21	scaffold02303_length_47787_0	+	26911	27160	Intergenic	51.54	1.63686	1.90271	2.24199	0.814068	1.67871	2.7068	3.20685
		Cat-miR171l-5p	TATTGGCGTGCCTCAATTTGA	21	scaffold02303_length_47787_3	+	26789	27038	Intergenic	68.74	-0.363139	-0.419213	0.241988	0	1.67871	0.706801	0
59	miR2109 and miR5213	Cat-miR2109	TACGGGTGTCTTCGCCTCTGA	21	scaffold00266_length_224496_0	+	6595	6844	Intergenic	63.5	0	0	0.241988	0	0	0	0
		Cat-miR5213-5p	TACGGGTGTCTTCACCTCTGA	21	scaffold00266_length_224496_1	+	6410	6659	Intergenic	44.1	7.5195	6.69973	7.36093	8.19777	7.96411	7.2225	8.92306
60	miR2111	Cat-miR2111t	GTCCTCGGAATGCAGATTATC	21	scaffold03793_length_25617_0	+	7588	7696	Intergenic	46.2	8.68943	6.54657	7.70142	6.136	3.26367	6.01058	6.87523
		Cat-miR2111v-3p	GGCCTCGGAATGCAGATTATC	21	scaffold03793_length_25617_0	+	7588	7696	Intergenic	46.2	0.636861	0	0	0	0	0	0
61	miR319	Cat-miR319a-5p	AGAGCTTCCTTCAGTCCACTC	21	scaffold13213_length_3420_3	-	1787	2036	Intergenic	97.2	2.80679	3.90271	0.241988	6.2898	4.84863	4.661	4.20685
		Cat-miR319b-5p.1	AGAGCTTTCTTCGGTCCACTC	21	scaffold00032_length_561044_0	+	164366	164615	Intergenic	82.03	-0.363139	3.75071	0	4.76826	0	0	0
62	miR399	Cat-miR399c-5p	GGGCATCTCTCTTTTGGCAGG	21	scaffold05644_length_11563_3	+	8808	9057	Intergenic	74.73	0	0	0	0	0	-0.293199	0
		Cat-NovmiR399a	GGGCATGTCTCTTTTGGCAGG	21	scaffold05644_length_11563	+	8927	9036	Intergenic	75	0	3.04022	4.88584	4.45792	5.88816	7.26139	0
63	miR4416	Cat-miR4416b	AGGTGAGAGAAACACGTATC	20	scaffold02537_length_42897_1	-	25962	26211	Intergenic	36.72	1.63686	1.16575	1.24199	-0.185932	0	0	0
		Cat-miR4416c	CCAGGTGAGAGAAACACGTAT	21	scaffold02537_length_42897_1	-	25962	26211	Intergenic	36.72	2.22182	2.90271	4.04934	0	0	3.16623	1.39949
64	miR5770	Cat-miR5770a	TTAGAACTATGGTTTGGACGA	21	scaffold14921_length_2712_1	+	1960	2209	Intergenic	41.55	0	0	0	-0.185932	0	0	0
		Cat-miR5770b	TTAGAACTATGGTTTGGACAA	21	scaffold14921_length_2712_1	+	1960	2209	Intergenic	41.55	5.25157	8.55233	3.04934	8.5589	5.96411	4.51416	8.14096
65	miR4376	Cat-miR4376	ACGCAGGAGAGATGATGCCA	20	NA	NA	NA	NA	NA	NA	0	0	0	0	0	0	0.399494
		Cat-miR4376-5p	TACGCAGGAGAGATGATGCTT	21	NA	NA	NA	NA	NA	NA	0	0	0	0	0.678709	0.706801	0
66	miR1134	Cat-miR1134	CGACTACAACAACAAGAAAAAG	22	scaffold00105_length_328011_0	-	195840	196089	Intergenic	47.06	-0.363139	0	0	-0.185932	0	0	1.39949
67	miR167	Cat-miR167b-3p	GTCATGCTGTGACAGCCTCACT	22	Ca_LG_3_length_23376002_58	-	16356276	16356525	Intergenic	40.4	0.636861	0	0.241988	1.39903	0.678709	1.7068	0
68	miR169	Cat-miR169d-3p	GGCAGGTCATCTTTCGGCTATA	22	scaffold02214_length_49788_7	-	22561	22810	Intergenic	79.2	4.59106	5.13538	2.24199	2.136	0	2.29176	2.98446
69	miR2118	Cat-miR2118a-5p	GGATATGGGAGGGTCGGTAAAG	22	Ca_LG_4_length_22093647_33	-	13000462	13000711	CDS	57.9	8.41494	7.95583	8.38154	9.13148	7.63291	7.58944	8.80463
70	miR3704	Cat-miR3704	GGTCTTGGTGGACTTGGAAAAA	22	scaffold118609_length_319_1	+	1	61	Intergenic	8.7	-0.363139	0	0	0	0	-0.293199	0
71	miR828	Cat-miR828-3p	AGATGCTCATTTGATCAAGCAG	22	scaffold00332_length_194578_3	+	115203	115452	Intergenic	65.52	1.22182	0	0.241988	0	5.80799	4.7068	7.29431
72	miR5565	Cat-miR5565a	ACACATGTAGATTGAGGCCAAT	22	NA	NA	NA	NA	NA	NA	0	0	0	0	0	0	0.399494
73	miR2199	Cat-miR2199	TGATACACTAGCACGGATCAC	21	scaffold00576_length_144796_1	-	55345	55594	Intergenic	43.22	9.17214	11.6108	6.95623	7.93301	7.05375	7.01058	10.7033
74	miR2661	Cat-miR2661	TTGATTTGAGAAAATGGGCAG	21	scaffold00316_length_200316_3	-	8458	8707	Intergenic	76.5	0	0	0	-0.185932	0	0	0
75	miR415	Cat-miR415	AACAGAACAGGATCAGAGCAG	21	Ca_LG_8_length_10574966_46	-	9761172	9761421	Genic	45.46	0	0	0	0	0	0	1.39949
76	miR4226	Cat-miR4226	ACAAGATGCATCCGTGCAATA	21	scaffold01213_length_85508_1	+	55188	55437	Genic	50.48	0.636861	0	0	0	0	0	0
77	miR5234	Cat-miR5234	TTTTGTTGTGGATGGCAGAAG	21	scaffold03989_length_23488_1	+	23152	23401	CDS	59.6	1.22182	3.16575	2.56392	1.39903	0	0	1.39949
78	miR159	Cat-miR159d.1	AGCTGCTTAGCTATGGATCCC	21	scaffold20815_length_1608_1	+	263	512	Intergenic	51.4	7.79168	8.90946	7.99688	7.22346	5.96411	7.08184	4.72142
79	miR160	Cat-miR160a-3p	GCGTATGAGGAGCCAAGCATA	21	Ca_LG_4_length_22093647_14	+	11974457	11974706	Intergenic	43.2	7.23677	7.41368	6.63431	6.25701	5.32256	5.43472	6.39949
80	miR160	Cat-miR160f-3p	GCATTAAGGGAGCCATGCAGG	21	scaffold06094_length_10161_3	+	8423	8672	Intergenic	69.5	4.84631	-0.419213	1.82695	3.39903	4.5856	2.7068	0
81	miR164	Cat-miR164f-3p	CACGTGCCCTGCTTCTCCAAC	21	scaffold02331_length_47009_0	+	46504	46753	Intergenic	39.9	0	0	0	0	0	0.706801	0
82	miR166	Cat-miR166k-5p.2	GGCTCGTTGTCTGGCTCGAGG	21	Ca_LG_6_length_11482212_12	+	4505249	4505498	Intergenic	65.3	1.22182	-0.419213	0	0	0	0	0
83	miR167	Cat-miR167-3p	AGATCATGTGGCAGTTTCACC	21	Ca_LG_2_length_17304114_8	+	5733770	5733884	Intergenic	50.1	0.636861	2.16575	3.24199	0	3.67871	3.02873	6.93865
84	miR171	Cat-miR171c.2	TTGAGTCACGCCAATATCATA	21	scaffold01560_length_69252_3	+	44877	45126	Intergenic	59.9	2.63686	-0.419213	1.24199	5.30592	2.26367	-0.293199	3.20685
85	miR171	Cat-miR171f-5p.1	TGTTGGCTTGGTTCAATCAAA	21	scaffold01560_length_69252_0	+	45005	45254	Intergenic	76.1	0	0	0	-0.185932	0	0	0
86	miR171	Cat-miR171m-5p	TATTGGCGCGCCTCAATTTGA	21	scaffold00402_length_177598_1	+	40874	41123	Intergenic	57.46	0	-0.419213	0	0	0.678709	-0.293199	0.399494
87	miR171	Cat-miR171n-5p	TGTTGGTGAGGTTCAATCTGA	21	Ca_LG_8_length_10574966_6	+	5336514	5336763	Intergenic	63.9	1.63686	4.43877	0	1.39903	0	1.29176	1.98446
88	miR2089	Cat-miR2089-5p	TACCAATTCCACCAATGCCAT	21	scaffold03129_length_207281_0	-	45078	45327	Intergenic	2.91	-0.363139	0	0	-0.185932	0	-0.293199	0.399494
89	miR2111	Cat-miR2111-3p	GTCCTCAAGATGCAGATTACC	21	scaffold03494_length_28561_0	+	21271	21382	Intergenic	38.9	6.68126	4.48768	6.63431	4.20639	0	4.46169	3.56942
90	miR3630	Cat-miR3630-3p	TTGGGAATGTATCTGATGCAC	21	scaffold00195_length_260302_0	-	249426	249675	Intergenic	64.2	0	0	0	0	0	-0.293199	0
91	miR396	Cat-miR396b.3	TCCCACAGCTTTATTGAACCG	21	Ca_LG_8_length_10574966_17	+	5390511	5390760	Intergenic	60.8	4.49484	5.58079	3.70142	4.39903	2.67871	1.7068	5.09993
92	miR396	Cat-miR396d	AAAGCTGTGGGAGAATATGGC	21	Ca_LG_8_length_10574966_10	+	5380042	5380291	Intergenic	70.73	0	0	0.241988	-0.185932	0.678709	1.29176	1.39949
93	miR396	Cat-miR396f	GCTTTCTTGAACTTCTTTTGC	21	Ca_LG_8_length_10574966_13	+	5379935	5380184	Intergenic	65.3	-0.363139	0	0	-0.185932	0	0	0.399494
94	miR399	Cat-miR399e-5p	TGGCTTCTCTTTGTTGGCAGG	21	Ca_LG_4_length_22093647_9	+	10753024	10753273	Intergenic	74.01	0	0	0	0	0	-0.293199	0
95	miR4414	Cat-miR4414a-3p	AACCAACGATGCAGGAGCTGC	21	scaffold02523_length_43094_0	-	39632	39881	CDS	67.1	7.93148	6.07264	5.04934	9.5806	6.76617	7.00142	6.25748
96	miR4414	Cat-miR4414a-5p	AGCTGCTGACTCGTTGATTCA	21	scaffold02523_length_43094_1	-	39447	39696	CDS	68.02	3.63686	2.58079	1.24199	5.54199	3.26367	4.02873	1.39949
97	miR4414	Cat-miR4414b	TGTGGATGATGCGGGAGCTGA	21	scaffold00549_length_149116_0	+	126190	126439	Intergenic	88.3	-0.363139	0.580787	0	2.39903	0.678709	0	0
98	miR5037	Cat-miR5037a.1	AACCCTCAAAGGCTTCCATGG	21	scaffold00270_length_222091_0	+	217589	217838	Intergenic	61.3	-0.363139	3.75071	0	0	0	0	0
99	miR5210	Cat-miR5210	ACATGTGTTGGAATAAAGGTT	21	scaffold03667_length_26980_1	+	13785	14034	Intergenic	45.61	0.636861	0.580787	0	0	0	0	0
100	miR5232	Cat-miR5232	TACATGTCGCTCTCACCTGGA	21	scaffold02537_length_42897_2	-	26258	26507	Intergenic	53.82	8.22182	10.7165	10.6577	6.93301	7.17056	9.09051	8.17428
101	miR5765	Cat-miR5765	AAATGTTGAGGTATATGTGGG	21	Ca_LG_3_length_23376002_15	+	10949289	10949538	Intergenic	50.81	-0.363139	0	0	0	0	-0.293199	0
102	miR6113	Cat-miR6113	CTGAAACTAAAGAACACGGTG	21	scaffold01182_length_87266_1	-	39034	39283	Intergenic	57.6	0	0	0	0	0.678709	0	0
103	miR6464	Cat-miR6464	TAATTGGTTGTTGGATATTAT	21	scaffold01790_length_61794_0	+	61113	61362	Intergenic	45.16	0	0	0	-0.185932	0	0	0
104	miR6482	Cat-miR6482	CTGGAACTGGTATCAACCCTG	21	scaffold115412_length_328_1	-	1	184	Intergenic	37.6	-0.363139	-0.419213	0	0.814068	0.678709	0	0.399494
105	miR1510	Cat-miR1510b-5p	CCATGAATACCTACCATGTGG	21	NA	NA	NA	NA	NA	NA	0	-0.419213	0	0	0	0	0
106	miR163	Cat-miR163	TGGAAGAGGACTTGGAACCTC	21	NA	NA	NA	NA	NA	NA	0	0	0	0	0.678709	0	0
107	miR164	Cat-miR164a-3p	CACGCGCTCCCCTTCTCCAAC	21	NA	NA	NA	NA	NA	NA	0.636861	-0.419213	0	1.39903	3.48606	4.91625	6.99941
108	miR166	Cat-miR166e-3p	TTTAACCAGGCTTCATTCCCC	21	NA	NA	NA	NA	NA	NA	0.636861	-0.419213	0	0	0.678709	0.706801	0.399494
109	miR166	Cat-miR166i-5p.2	AATGAGGTTTGATCCAAGATC	21	NA	NA	NA	NA	NA	NA	6.84631	7.63064	5.76555	7.64062	6.96411	7.70115	6.93865
110	miR170	Cat-miR170-5p	TATTGGCCTGGTTCACTCAGA	21	NA	NA	NA	NA	NA	NA	6.53168	0.580787	2.24199	4.20639	10.1361	9.01058	9.73934
111	miR5242	Cat-miR5242	TTGGAGAAACAAGTGATGTCA	21	NA	NA	NA	NA	NA	NA	0	0	0	0	0	-0.293199	0
112	miR5248	Cat-miR5248	TTTTCAGTTGGCATGCATTCA	21	NA	NA	NA	NA	NA	NA	0	0	0.241988	0	0	0	0
113	miR5674	Cat-miR5674a	TAATCGTGTTGTACATTACCA	21	NA	NA	NA	NA	NA	NA	0.636861	0	0	0	0	-0.293199	0
114	miR5792	Cat-miR5792	GCCAGAGGTGGTTCGGACATC	21	NA	NA	NA	NA	NA	NA	0	0	0	0	0	0	0.399494
115	miR6217	Cat-miR6217a-3p	ATTGATCGTAAATAGAGGTGG	21	NA	NA	NA	NA	NA	NA	0	0	0	-0.185932	0	0	0.399494
116	miR6478	Cat-miR6478	CCGACCTTAGCTCAGTTGTAG	21	NA	NA	NA	NA	NA	NA	0	0	0	0	0	-0.293199	0
117	miR171	Cat-miR171h.1	ATTTAGATGAGCCGAATCAA	20	Ca_LG_5_length_16301343_36	-	6203457	6203706	Genic	62.77	0	0	0	0	0	0	0.399494
118	miR2081	Cat-miR2081	ACTGGAGTTATGTGTCTGAT	20	Ca_LG_1_length_14791696_5	+	2325243	2325492	CDS	65.8	0	-0.419213	0	0	0	0	0
119	miR2644	Cat-miR2644a	CACTTCAGATTGAAGATGTG	20	scaffold04987_length_14951_0	-	8270	8519	Genic	56.9	-0.363139	0	0	0	0	0	0
120	miR319	Cat-miR319f	TTGGACTGAAGGGGCCTCTT	20	scaffold02523_length_43094_0	-	39632	39881	CDS	67.1	10.48	7.69973	7.67662	12.018	10.8221	11.0505	10.4121
121	miR395	Cat-miR395h	ATGATGTGTTTTGGAGAACT	20	scaffold03832_length_25164_0	+	13181	13430	CDS	61.5	0	0	0	0.814068	0	0	0
122	miR4352	Cat-miR4352a	TTCTATGACATATTACGACG	20	Ca_LG_4_length_22093647_20	+	18732624	18732873	CDS	61.89	0	0	0	0	0	0.706801	0
123	miR4385	Cat-miR4385	TATGTAGAAAAGTGATTGGC	20	scaffold00360_length_186500_1	+	135039	135288	Genic	54.44	-0.363139	0	0	-0.185932	0	-0.293199	0
124	miR5256	Cat-miR5256	TAATGGATTATGTAAGATGA	20	Ca_LG_5_length_16301343_51	-	10927485	10927734	Intergenic	29.2	1.63686	-0.419213	2.82695	0.814068	0	1.29176	2.39949
125	miR5290	Cat-miR5290	ATTTGAAGAGATATAGACAC	20	scaffold00517_length_154956_1	+	144595	144844	Intergenic	51.4	-0.363139	0	0	0	0.678709	0	0
126	miR6171	Cat-miR6171	TTGTGGATTGCAGAAGGCTT	20	scaffold13504_length_197654_1	-	34925	35174	CDS	63.54	0	-0.419213	0	0	0	0	0
127	miR894	Cat-miR894	CGTTTCACGTCAGGTTCACC	20	Ca_LG_3_length_23376002_23	+	18042479	18042728	Intergenic	53.1	1.63686	4.43877	3.24199	2.39903	4.00064	3.40724	0.399494
128	miR1048	Cat-miR1048-5p	TGAACATGAGTGAAGACGAC	20	scaffold00186_length_265506_3	-	182276	182525	Intergenic	44.59	-0.363139	-0.419213	0.241988	0.814068	0	0	1.98446
129	miR1520	Cat-miR1520e	AATAACGTGACATATGATAG	20	scaffold03765_length_25854_1	+	3528	3777	Intergenic	36.46	0	0	0	0	0.678709	0	0.399494
130	miR159	Cat-miR159c-5p	GAGCTCCCTTCAATCCAATG	20	scaffold00872_length_108041_3	-	101140	101389	Intergenic	65.73	0	0	0	0	0.678709	0	0
131	miR1862	Cat-miR1862a	AGGTTGGATGATTTTGGGAC	20	scaffold01001_length_99606_0	+	81249	81498	Intergenic	50.3	0	0	0	0	0	0	0.399494
132	miR1865	Cat-miR1865-5p	TAGTGATGGTGATTGTTTGA	20	scaffold00773_length_118967_1	+	52793	53042	Intergenic	14.4	0	0	0	0	0	-0.293199	0
133	miR1878	Cat-miR1878	TTTGTCTTGTTCAGATTGAG	20	Ca_LG_3_length_23376002_5	+	5780391	5780640	Intergenic	41	1.22182	0	0	-0.185932	0.678709	0.706801	0.399494
134	miR2605	Cat-miR2605	ACTTAGTTTATATGAACGAC	20	scaffold40443_length_855_0	-	459	708	Intergenic	1.63	0.636861	0	0	0	0	0	0
135	miR2863	Cat-miR2863c	TTAGTAGGATTAAAATGGGC	20	scaffold16751_length_2167_0	+	1197	1285	Intergenic	10.7	0	0	0	0	1.67871	-0.293199	0.399494
136	miR319	Cat-miR319c.3	TTGGACTGAAAGGATCTCCC	20	scaffold13213_length_3420_3	-	1787	2036	Intergenic	97.2	0	0	0	0	0.678709	0	0
137	miR3711	Cat-miR3711	TGGCGCTAGAAGGAGGGCCT	20	Ca_LG_3_length_23376002_36	-	2096503	2096752	Intergenic	51.24	6.59106	8.42941	8.59513	7.60197	8.5116	8.52698	8.35369
138	miR393	Cat-miR393a-5p	CAAAGGGATCGCATTGATCC	20	scaffold00203_length_256392_0	+	156999	157248	Intergenic	68.7	7.5256	6.88457	8.17863	7.24033	8.98249	8.90892	9.51844
139	miR405	Cat-miR405a	TTAGTTGGGGCTAACCCATA	20	scaffold55593_length_651_1	+	1	45	Intergenic	4.6	0	0	0	0	0.678709	0	0
140	miR419	Cat-miR419	GATGTATGATGATGATGTAT	20	scaffold02193_length_50379_1	-	19913	20162	Intergenic	41.04	0	0	0	0	0.678709	0	0
141	miR477	Cat-miR477d-5p	CACCCTCAAAGGCTTCCGCT	20	Ca_LG_3_length_23376002_47	-	8517873	8518122	Intergenic	46.6	0	-0.419213	0	0	0	0	0
142	miR5184	Cat-miR5184	TACAAACATTATGCACATCT	20	scaffold01346_length_148212_0	-	40557	40806	Intergenic	37.1	0	0	0	0	0	-0.293199	0
143	miR5208	Cat-miR5208a	AAGATGGATGTTGTGAGGTT	20	scaffold01598_length_67717_0	-	23139	23388	Intergenic	28.7	-0.363139	-0.419213	0.241988	-0.185932	0.678709	0.706801	1.39949
144	miR5261	Cat-miR5261	GATTGTAGATAGCTTTGGCT	20	scaffold05824_length_769831_2	-	705553	705802	Intergenic	26	0	0	0	0	0	-0.293199	0.399494
145	miR5267	Cat-miR5267a	CATTTGCTACAATACACCCC	20	Ca_LG_1_length_14791696_21	-	5485696	5485945	Intergenic	65.4	-0.363139	0	0	0	0	0	0
146	miR529	Cat-miR529	AGAAGATAGAGAGCACAGAT	20	scaffold01216_length_85418_3	+	61842	62091	Intergenic	81.5	0	-0.419213	0	0	0	0	0
147	miR5505	Cat-miR5505	GAGGATTAGGTATTGATAGC	20	Ca_LG_2_length_17304114_13	+	13173856	13174105	Intergenic	50.2	0.636861	0	0	0	0	0	0.399494
148	miR5532	Cat-miR5532	TGGAATATTTGACAAAGCTG	20	scaffold06871_length_8516_1	-	5638	5887	Intergenic	47.5	0	0	0	0	0	-0.293199	0
149	miR5554	Cat-miR5554a-3p	ACCATCGTTGAAAATGCTCA	20	scaffold01135_length_89980_1	+	21826	22075	Intergenic	34.54	0	0	0	0	0	0	0.399494
150	miR5554	Cat-miR5554a-5p	TGTGCCTTTTGAACAATGGT	20	scaffold00654_length_191960_1	-	129911	130160	CDS	27.2	0	0	0	0	0.678709	-0.293199	0.399494
151	miR5565	Cat-miR5565g-3p	ACATGTGGATTGATATTAAT	20	scaffold16387_length_2252_1	+	1124	1373	Intergenic	43.8	-0.363139	0	0	0	0	0	0
152	miR5723	Cat-miR5723	ATTGTGCTGCAATATCTTTG	20	scaffold72266_length_513_0	-	220	469	Intergenic	55.8	0	0	0	0	0	-0.293199	0
153	miR5831	Cat-miR5831	AGTCAAAGTGAGAATAGTTG	20	scaffold10096_length_5026_0	-	673	922	Intergenic	43.7	0	-0.419213	0	0	0	0	0
154	miR5834	Cat-miR5834	ACGAATGCAGAAATTGGTGA	20	scaffold00312_length_202455_0	-	171289	171538	Intergenic	44.1	0	0	0	-0.185932	0	0	0
155	miR6035	Cat-miR6035	TTGAGTAGAAAATGCAGACG	20	scaffold01063_length_94516_0	-	79085	79334	Intergenic	46.8	0	0	0	0	0	0	1.98446
156	miR774	Cat-miR774a-3p.1	ACTCATATCTTCATCTCCAA	20	scaffold02140_length_51734_0	-	4345	4594	Intergenic	79.7	-0.363139	0	0	0	0	0	0
157	miR774	Cat-miR774b-3p	ATTCATATTTTTATCTCGAA	20	scaffold00931_length_151168_1	+	6905	7154	Genic	19.5	0	0	0	0	0	0	0.399494
158	miR828	Cat-miR828	TTGCTCAAATGAGTATTCCA	20	scaffold00332_length_194578_0	+	115323	115572	Intergenic	63.1	0.636861	0	0.241988	0	6.26367	7.00142	6.15438
159	miR1869	Cat-miR1869	GAACAATAGGCAAGGGAAGT	20	NA	NA	NA	NA	NA	NA	0	0	0	-0.185932	0	0	0.399494
160	miR482	Cat-miR482a-5p	AACTTGTGTGAATGGGCTGA	20	NA	NA	NA	NA	NA	NA	0	0	0	0	0	0	0.399494
161	miR5530	Cat-miR5530	AGTGATGTCGTGTTACCTGC	20	NA	NA	NA	NA	NA	NA	0	0	0	0	0.678709	0	0
162	miR5825	Cat-miR5825	ACATCTGATAAGCTGCAACG	20	NA	NA	NA	NA	NA	NA	0	0	0	0	0.678709	0	0
163	miR6443	Cat-miR6443	TATGATCATAGATGGTGTAG	20	NA	NA	NA	NA	NA	NA	0	0	0	0.814068	0	0	0.399494
164	miR1	Cat-NovmiR1	TTGGCGGATTAGTGGAATAA	20	Ca_LG_7_length_8461617_11872	+	6049311	6049560	Genic	59.7	0	0	0	0	0	0	3.98446
165	miR2	Cat-NovmiR2	TTAAAATCTACATAGGTTCC	20	scaffold04853_length_15923_6	+	3233	3482	Intergenic	49.9	3.63686	0	0	0	0	0	0
166	miR3	Cat-NovmiR3	TGTGTTCTGTTGAAGTGAAT	20	Ca_LG_6_length_11482212_25463	-	1791736	1791985	Genic	48.14	0	0	0	0	0	0	4.09993
167	miR4	Cat-NovmiR4	TGGATGTATGATTGTTGACG	20	scaffold02589_length_131018_290	-	75673	75922	Intergenic	50.44	3.09629	0	0	0	0	0	0
168	miR5	Cat-NovmiR5	TGATAGAGTTTGGATGCAAT	20	scaffold00156_length_288490_229	+	145928	146177	Intergenic	55.1	0	0	0	0	4.48606	0	0
169	miR6	Cat-NovmiR6	TGAAAGACTGTGGATCTTGC	20	Ca_LG_2_length_17304114_16298	+	10350535	10350784	Intergenic	42.65	0	0	0	0	8.14631	0	0
170	miR7	Cat-NovmiR7	TCAAAATATAGATGTAACCC	20	Ca_LG_2_length_17304114_46088	-	9399348	9399597	Genic	90.32	0	0	0	0	0	3.51416	0
171	miR8	Cat-NovmiR8	TAAAATGTGGTGGAAGGATT	20	scaffold01769_length_62304_152	-	45625	45874	CDS	43.1	0	0	0	0	5.07103	0	0
172	miR9	Cat-NovmiR9	GCTTGGTGCAGGTCGGGAAC	20	Ca_LG_3_length_23376002_26390	-	2118213	2118462	Intergenic	83.04	9.7016	10.5401	0	10.1999	0	0	9.71691
173	miR10	Cat-NovmiR10	GATAGTGACTTTAGAAACAT	20	scaffold00308_length_204245_263	+	155150	155399	Intergenic	54.4	0	0	0	0	0	3.16623	0
174	miR11	Cat-NovmiR11	GATAAACCTCTGCATCCAGC	20	scaffold00337_length_192582_178	+	139513	139762	Intergenic	63.51	2.80679	1.90271	0	0	0	0	0
175	miR12	Cat-NovmiR12	GAGGAGTCTGACATGTGTTC	20	Ca_LG_2_length_17304114_45672	-	12776078	12776327	Genic	62.45	7.59686	7.71007	8.41691	7.96382	9.33692	8.23818	8.81312
176	miR13	Cat-NovmiR13	GAATGTGAAGGGTAGGTGGG	20	Ca_LG_2_length_17304114_12414	+	6316723	6316972	5pUTR	53.26	0	0	0	0	0	4.29176	0
177	miR14	Cat-NovmiR14	GAAGATTGTTTAGGAAGATA	20	Ca_LG_3_length_23376002_19845	+	15073140	15073389	Intergenic	34.6	0	0	0	0	4.5856	0	0
178	miR15	Cat-NovmiR15	GAAGAAGGTTTTGGAAAATA	20	scaffold00185_length_329831_479	-	247	496	Intergenic	46.82	4.59106	0	0	3.39903	0	0	0
179	miR16	Cat-NovmiR16	CATAAATGAAGAGAGAAGAA	20	scaffold00741_length_121753_137	+	86919	87168	Intergenic	55.54	0	3.48768	0	0	0	3.02873	0
180	miR17	Cat-NovmiR17	CAAAGAATATTAATAATCCT	20	Ca_LG_6_length_11482212_21157	+	11132249	11132498	Genic	40.05	0	0	0	0	0	0	4.39949
181	miR18	Cat-NovmiR18	ATTATACTTTGTTTGATGGT	20	scaffold03218_length_31938_147	-	19714	19963	Intergenic	45	0	0	0	0	0	4.46169	4.39949
182	miR19	Cat-NovmiR19	ATTAATTGATTATGTAAAAT	20	scaffold01907_length_57623_61	+	27844	28093	Intergenic	56.9	0	0	0	4.81407	0	0	0
183	miR20	Cat-NovmiR20	ATGTTGTTGAAGATTGTAGT	20	Ca_LG_6_length_11482212_1326	+	1205433	1205682	Genic	51.5	0	0	0	0	0	3.40724	0
184	miR21	Cat-NovmiR21	AGATGTTGCATTCTTAGGAC	20	scaffold03275_length_31207_1	+	949	1198	Intergenic	35.52	0	0	0	0	0	0	5.04335
185	miR22	Cat-NovmiR22	AGAATCGTTGGATGAAGATT	20	scaffold02407_length_45463_71	-	18434	18683	Genic	62.12	3.54375	0	6.87134	4.136	0	0	0
186	miR23	Cat-NovmiR23	AGAAGAATATTTTGATTGAC	20	Ca_LG_1_length_14791696_48521	-	12000303	12000552	Intergenic	41.4	0	0	0	0	0	0	4.09993
187	miR24	Cat-NovmiR24	ACTTAAGAATTGAGTTTGAC	20	scaffold01376_length_77245_254	-	28121	28370	Intergenic	62	4.16042	0	0	0	4.84863	0	6.0142
188	miR25	Cat-NovmiR25	AAGTAGTTGGTTTGAGAGTT	20	Ca_LG_3_length_23376002_80811	-	21166301	21166550	Intergenic	66	0	0	0	0	0	3.29176	4.56942
189	miR26	Cat-NovmiR26	AACAAAGCAGAAGAGATGAT	20	scaffold01139_length_162393_342	-	42504	42753	CDS	61.7	0	0	0	0	4.48606	2.87673	3.72142
190	miR27	Cat-NovmiR27	TTTTTTGATTCAACTTTCTCT	21	Ca_LG_3_length_23376002_30783	-	11943821	11944070	Genic	69	0	0	6.74978	0	0	0	0
191	miR28	Cat-NovmiR28	TTTCCATTTTAGCTTTAGCTT	21	Ca_LG_6_length_11482212_5986	+	5030401	5030650	Intergenic	83.9	5.65923	2.90271	5.96991	4.2735	5.76617	4.7512	0
192	miR29	Cat-NovmiR29	TTTATGGATAAAATAGGTGTT	21	scaffold02688_length_40094_25	+	30020	30269	Intergenic	48	0	7.40097	0	7.52143	7.53669	0	0
193	miR30	Cat-NovmiR30	TTGATGTTGGCTTGGTTCAAT	21	scaffold01560_length_69252_39	+	44999	45248	Intergenic	77.16	5.36478	0	0	6.44342	0	0	4.79181
194	miR31	Cat-NovmiR31	TTGACTGTAGGACTGCATGCA	21	scaffold01667_length_65287_56	-	29709	29958	Genic	76.44	5.12871	3.04022	6.82695	0	0	0	0
195	miR32	Cat-NovmiR32	TTGACGCTGCACTTAATCATG	21	Ca_LG_1_length_14791696_32891	-	13681862	13682025	Intergenic	61.3	5.59106	0	3.04934	0	3.48606	0	5.04335
196	miR33	Cat-NovmiR33	TTATCGGCAATGTTAATTACA	21	scaffold10990_length_200114_339	-	196528	196777	Intergenic	63.8	0	0	7.58184	0	0	0	0
197	miR34	Cat-NovmiR34	TTATAGGTGTTATTTTTGGTT	21	scaffold00635_length_133392_369	-	122671	122920	CDS	60.54	0	0	3.04934	4.33763	0	0	0
198	miR35	Cat-NovmiR35	TTAGCAATGCCATTACTAGTG	21	scaffold00122_length_313173_916	-	106958	107207	CDS	55.4	0	0	0	0	0	0	6.33023
199	miR36	Cat-NovmiR36	TTAATAGCGAGATCGTCAACA	21	Ca_LG_5_length_16301343_6489	+	7717139	7717388	Genic	62.3	3.44422	2.58079	4.48991	3.39903	0	3.16623	0
200	miR37	Cat-NovmiR37	TGTGTTGTGTTGTGTTGTTCC	21	Ca_LG_6_length_11482212_535	+	554217	554466	Intergenic	55.2	3.72432	3.28123	3.04934	0	5.07103	3.51416	5.48696
201	miR38	Cat-NovmiR38	TGTAATTAATGTTACTGTTCA	21	Ca_LG_1_length_14791696_21378	-	879975	880224	Genic	70.2	0	0	0	0	6.20227	0	0
202	miR39	Cat-NovmiR39	TGGATGATATAGCGAAGCTTA	21	Ca_LG_4_length_22093647_27034	+	13681731	13681980	Genic	68.1	0	0	0	0	0	0	7.94639
203	miR40	Cat-NovmiR40	TGGATGAAGATCAAATGGTTT	21	scaffold03073_length_551153_197	+	257934	258183	Genic	72.1	0	0	5.09997	0	0	0	0
204	miR41	Cat-NovmiR41	TGGAAAAATGTTTTGGAAGTT	21	Ca_LG_3_length_23376002_9656	+	7236399	7236648	Intergenic	51.16	0	0	0	0	4.00064	0	0
205	miR42	Cat-NovmiR42	TGCACCAGAGTAGATTTTTCG	21	Ca_LG_6_length_11482212_21604	-	3829843	3830092	Intergenic	72.8	0	0	0	0	6.67871	0	6.18085
206	miR43	Cat-NovmiR43	TGATTATGTTAAACTCACTGA	21	Ca_LG_4_length_22093647_8609	+	4112882	4113131	Intergenic	57.2	0	0	0	0	0	0	4.64742
207	miR44	Cat-NovmiR44	TGACTTATGATGCAGAAGAAC	21	Ca_LG_6_length_11482212_11472	+	6113209	6113458	Genic	54.6	0	0	0	0	0	0	4.72142
208	miR45	Cat-NovmiR45	TATTTGTTATTTTTACGTTCT	21	Ca_LG_6_length_11482212_5537	+	3109239	3109488	Intergenic	34.7	0	0	0	0	0	0	4.48696
209	miR46	Cat-NovmiR46	TATTATATTTGTTTATATTTC	21	scaffold00358_length_186632_739	-	146198	146447	Intergenic	41.86	0	0	0	0	0	4.35066	5.98446
210	miR47	Cat-NovmiR47	TATAATAGTTTTATGCATGTG	21	scaffold23664_length_1390_1	+	1159	1390	Intergenic	56.22	0	0	0	0	0	0	4.09993
211	miR48	Cat-NovmiR48	TATAACAGTCCCCACCGCTGC	21	scaffold00159_length_285774_172	+	174135	174253	Genic	43.6	0	0	6.43181	0	0	0	0
212	miR49	Cat-NovmiR49	TACATGTGGCAAGAGAAAGGG	21	Ca_LG_6_length_11482212_19678	-	7163134	7163383	3pUTR	86.38	4.16042	4.28123	4.88584	0	3.48606	0	0
213	miR50	Cat-NovmiR50	GTAGTACTATAAATATCAGGT	21	scaffold05273_length_13213_11	-	6696	6945	CDS	47.7	0	0	0	0	0	3.79426	0
214	miR51	Cat-NovmiR51	GGTGGGATCCTCTAGTGGGTA	21	scaffold02645_length_73872_107	-	29077	29326	Intergenic	33.47	0	3.16575	0	0	0	0	0
215	miR52	Cat-NovmiR52	GGGCTCTCAGCACTCCAAGTC	21	scaffold02190_length_50438_19	+	32950	33199	Intergenic	84.5	0	3.58079	0	0	0	0	0
216	miR53	Cat-NovmiR53	GGGCACCTCTCTCCTGGCAAG	21	scaffold04478_length_19023_11	+	13615	13759	Intergenic	58.61	0	0	6.59954	0	0	0	0
217	miR54	Cat-NovmiR54	GGAATGGGTTGTTTGGTTAGA	21	scaffold00270_length_222091_510	-	196222	196471	Intergenic	81.3	5.78661	0	0	5.06199	0	0	0
218	miR55	Cat-NovmiR55	GAGTTCCTTGCAGCCCAAAGC	21	scaffold04097_length_22505_58	-	12049	12165	Intergenic	45.5	0	0	0	0	3.67871	0	5.79181
219	miR56	Cat-NovmiR56	CTAGTTTCAATTACTTTGTTA	21	Ca_LG_1_length_14791696_36944	-	5871599	5871848	Genic	38.4	0	0	0	0	0	0	5.04335
220	miR57	Cat-NovmiR57	CATGTTTGGATGTTGATAGTA	21	Ca_LG_5_length_16301343_4558	+	2639893	2640142	Genic	60.42	0	0	0	0	0	0	4.20685
221	miR58	Cat-NovmiR58	CATGTTAATGAAAAGAGAACA	21	Ca_LG_3_length_23376002_15153	+	9229768	9230017	Intergenic	49.3	0	0	0	0	0	0	6.79181
222	miR59	Cat-NovmiR59	CATGTGTTCTGTATCTCCAAG	21	scaffold01341_length_79265_219	-	45607	45856	Intergenic	69.9	0	3.58079	0	0	0	4.7068	0
223	miR60	Cat-NovmiR60	CAGTAGAGAACTTTGAAGGAG	21	scaffold02495_length_43759_48	+	42834	43083	Intergenic	52.26	5.3373	3.82871	5.73384	0	5.88816	0	0
224	miR61	Cat-NovmiR61	CACGTGCTCCACTTTTCCAAC	21	scaffold02331_length_47009_124	-	443	563	Intergenic	44.4	4.72432	0	0	0	4.00064	4.87673	0
225	miR62	Cat-NovmiR62	CACAGGTGGAATTAAATTCTC	21	Ca_LG_7_length_8461617_24540	-	4749862	4750111	CDS	41.64	0	0	0	0	0	5.16623	5.56942
226	miR63	Cat-NovmiR63	ATTTTTTTCATTTATCGATGG	21	scaffold00874_length_275476_235	+	246229	246478	Intergenic	36.1	0	0	0	3.136	0	0	0
227	miR64	Cat-NovmiR64	ATTCGGATGTGTAGATACCCG	21	scaffold00266_length_224496_24	+	6585	6734	Intergenic	49.05	11.3584	9.7607	11.9011	11.6971	11.5545	11.5409	12.0165
228	miR65	Cat-NovmiR65	ATGTAGATTATCTGATTTTTA	21	scaffold01236_length_580046_672	-	17695	17826	Intergenic	47.8	0	0	9.83631	0	0	0	0
229	miR66	Cat-NovmiR66	ATGGTATCAGGTCCTGCTTCA	21	Ca_LG_7_length_8461617_17210	-	3534068	3534199	Intergenic	48.54	7.83653	8.26027	7.13681	9.85983	0	8.13307	8.99568
230	miR67	Cat-NovmiR67	ATATTTGCTTTGCTGCTTGTG	21	scaffold00159_length_285774_206	+	173221	173470	Genic	46	0	0	0	4.45792	0	0	0
231	miR68	Cat-NovmiR68	ATAATTGATATTGAAAGTCAT	21	scaffold02277_length_48317_261	-	24052	24301	Intergenic	51.07	2.22182	0	0	0	0	0	4.56942
232	miR69	Cat-NovmiR69	AGGTGCAGATGTATATGCAGG	21	scaffold01246_length_83703_2	+	2855	3104	Intergenic	69.12	0	0	9.32945	0	4.76617	0	0
233	miR70	Cat-NovmiR70	AAATTAGAAGGTCCTTGTCAG	21	scaffold03066_length_34099_20	+	15925	16174	Intergenic	46.27	0	0	0	0	0	4.87673	0
234	miR71	Cat-NovmiR71	AAAAAGTTCGAGGTTGAGGTT	21	scaffold00186_length_265506_391	+	263528	263777	Intergenic	47.95	0	0	0	0	12.0505	12.1299	6.15438
235	miR72	Cat-NovmiR72	TGGCGGAACTTTGTCCCGGGAC	22	Ca_LG_5_length_16301343_10220	+	11647694	11647943	Intergenic	66.7	0	0	6.07488	0	0	0	0
236	miR73	Cat-NovmiR73	TAAGATTATTATATATATCTTG	22	scaffold00618_length_140149_385	-	111371	111620	Intergenic	35.15	0	0	0	0	6.03626	0	0
237	miR74	Cat-NovmiR74	GGAACGACGATCGGCCGTCACC	22	scaffold02688_length_40094_96	-	35266	35515	Intergenic	47	3.3373	0	0	0	0	0	0
238	miR75	Cat-NovmiR75	GAGTGAATCTTAGAACACAAGA	22	scaffold01981_length_55768_98	-	23177	23426	Intergenic	67.75	6.57937	0	0	10.7632	8.88328	8.78629	9.00682
239	miR76	Cat-NovmiR76	GAAGAGAAATTTTAATTGGCAT	22	Ca_LG_6_length_11482212_16815	-	2144808	2145057	Intergenic	50.2	0	0	2.82695	5.20639	0	0	0
240	miR77	Cat-NovmiR77	AGAATGTTGTGATTTTGTTAGG	22	scaffold02539_length_42875_105	-	4870	5119	Intergenic	45.36	0	0	0	0	0	0	3.72142
241	miR78	Cat-NovmiR78	AAGTACCTCCCATTGTGGAAGC	22	scaffold04177_length_21733_85	-	14894	15143	Genic	58.7	0	0	0	0	3.48606	3.16623	0
242	miR79	Cat-NovmiR79	TAGAATTAGACATAAAAGCAGAT	23	Ca_LG_8_length_10574966_15759	-	4393720	4393969	Genic	74.9	4.95879	1.90271	4.41191	4.2735	4.37915	2.87673	0
243	miR80	Cat-NovmiR80	TTGTCGTAGGTAGAAATTTATAGC	24	scaffold02551_length_97266_63	+	35617	35733	Intergenic	39.9	0	0	0	0	0	4.61369	0
244	miR81	Cat-NovmiR81	TTGCTGATCGCAATATGGGGATGC	24	scaffold08988_length_5928_12	-	2147	2396	Intergenic	96.99	0	0	0	0	0	7.56478	0
245	miR82	Cat-NovmiR82	TGTAGACTATTAGATTAAGAGAGA	24	scaffold00110_length_323091_966	-	117685	117934	Genic	59.9	0	0	0	0	3.26367	0	4.39949
246	miR83	Cat-NovmiR83	TGACATATCGTGGACACAGAAGGG	24	Ca_LG_1_length_14791696_21338	-	6174415	6174505	CDS	33	0	3.48768	0	0	0	0	0
247	miR84	Cat-NovmiR84	TAGAAAGTTGTTTCTTGGGGAAGC	24	scaffold00110_length_323091_780	-	210855	211104	Genic	56.8	4.28072	0	0	0	0	0	0
248	miR85	Cat-NovmiR85	CTTGGGTAGAAACATATTGAATGC	24	Ca_LG_1_length_14791696_22090	+	11385526	11385775	Intergenic	51.74	0	0	0	0	0	0	6.12741
249	miR86	Cat-NovmiR86	CAATAGTTGTGATATGTTGACGGT	24	Ca_LG_6_length_11482212_29181	-	3832856	3833005	Genic	35.01	8.31986	8.73053	6.98346	0	8.76086	0	9.6235
250	miR87	Cat-NovmiR87	CAAGTGGTGGTAGAACATAGATGC	24	scaffold00451_length_167863_476	-	106048	106297	Intergenic	124.7	5.54375	0	0	0	0	0	0
251	miR88	Cat-NovmiR88	ATGGATACGATGAAACTGAAGACG	24	scaffold04160_length_21916_31	+	21225	21474	Intergenic	86.8	5.86568	0	7.45144	4.81407	5.53669	5.23036	6.30638
252	miR89	Cat-NovmiR89	AGTAATTAATTCGTGACTGATTTT	24	scaffold00787_length_119828_169	+	83395	83515	Intergenic	48.8	0	0	0	0	0	4.23036	3.85893
253	miR90	Cat-NovmiR90	AGTAAGACAATGGTCGTTGGATCG	24	scaffold04901_length_15551_29	-	10096	10223	Genic	38.2	0	0	0	3.136	0	0	0
254	miR91	Cat-NovmiR91	AGTAAAGTGAGGGGTGTAGATAAC	24	scaffold01952_length_56315_33	+	8112	8361	Intergenic	44.38	4.95879	0	0	3.90153	0	0	0
255	miR92	Cat-NovmiR92	AGAATGTCTGATTTTGATTGAACA	24	scaffold00197_length_259132_606	-	77165	77414	CDS	73.5	0	0	0	0	5.37915	0	6.42186
256	miR93	Cat-NovmiR93	ACAATACAAAAGACCTGAACATGC	24	scaffold13951_length_3099_1	+	1235	1343	Intergenic	25.1	0	0	0	0	0	0	6.15438
257	miR94	Cat-NovmiR94	AATTAATGATGTAGAACAAAAGGC	24	Ca_LG_8_length_10574966_12088	+	6898270	6898519	Intergenic	51.02	0	0	0	0	0	4.91625	5.64742
258	miR95	Cat-NovmiR95	AATAATTTAAAGGACTGTATGAGC	24	scaffold00327_length_196121_633	-	159067	159316	Genic	66.64	0	0	0	0	2.67871	2.7068	3.39949
259	miR96	Cat-NovmiR96	AAGGGTCTGTTTGAGAGAAGTGGT	24	scaffold02435_length_44973_151	-	18047	18179	Genic	61.1	11.1809	11.1224	11.3215	10.5572	11.336	11.131	12.3049
260	miR97	Cat-NovmiR97	AACGACTGAACTGTGTATGACTGC	24	scaffold01478_length_72584_191	-	67813	68062	Intergenic	69.7	8.34422	0	0	0	0	0	0
261	miR98	Cat-NovmiR98	AAAGTGAAGGACTAGAATGATGCA	24	scaffold01866_length_67467_73	-	32004	32253	Genic	83.6	0	0	4.63431	0	0	0	0
262	miR99	Cat-NovmiR99	AAACTCAGTTTGTAAAGTGAAGAC	24	Ca_LG_6_length_11482212_26335	-	6986420	6986669	Intergenic	41.66	5.5195	0	0	0	6.67871	0	0
263	miR100	Cat-NovmiR100a	TTTGATTGATGGAGTAAAAT	20	scaffold01281_length_86941_171	-	25497	25746	Intergenic	44.1	4.16042	0	0	0	0	0	5.44389
		Cat-NovmiR100b	TTTGATTGATGGAGTACAAT	20	scaffold19778_length_1709_1	+	146	395	Intergenic	36.3	4.16042	0	3.04934	0	0	0	5.44389
264	miR101	Cat-NovmiR101a	TTACTTCATCTTGTCTATCCT	21	scaffold03869_length_41054_31	+	28486	28615	Intergenic	41.7	0	7.99864	8.53201	7.10869	0	6.87673	8.51324
		Cat-NovmiR101b	TTACTTCATCTTGTTTATCCT	21	scaffold03869_length_41054_50	-	12453	12702	Intergenic	51.7	8.57055	7.99864	0	0	7.12165	0	0
265	miR102	Cat-NovmiR102a	AGTTCCTCTGAACGCTTCATA	21	Ca_LG_2_length_17304114_38904	-	12420216	12420465	Intergenic	76.6	4.88479	0	0	0	0	0	0
		Cat-NovmiR102b	AGTTTCTCTGAATGCTTCATA	21	Ca_LG_2_length_17304114_35237	-	12403718	12403967	Intergenic	61.01	0	4.10435	0	0	0	0	0
266	miR103	Cat-NovmiR103a	TTTTTGTAGTGTATATCCCAAA	22	scaffold08174_length_6753_12	-	1650	1899	Intergenic	63.1	8.36818	7.04839	10.2005	8.74776	9.15444	8.67258	8.87927
		Cat-NovmiR103b	TTTTTGTAGTGTATATCCCAAA	22	scaffold12778_length_3628_10	+	1658	1907	Intergenic	57.72	8.36818	7.04839	10.2005	8.74776	9.15444	8.67258	8.87927
267	miR104	Cat-NovmiR104a	AGATATATATGATTGTCTTAAG	22	scaffold01876_length_58824_157	-	52456	52705	Intergenic	65.24	7.95879	0	6.32945	0	0	5.51416	0
		Cat-NovmiR104b	AGATATATATGATTGTCTTAAG	22	scaffold01876_length_58824_151	-	49217	49371	Intergenic	48.8	7.95879	0	6.32945	6.86935	6.13814	0	7.46558
268	miR105	Cat-NovmiR105a	TTTATTGACTCAATTTTCTCT	21	scaffold04397_length_19779_31	-	13355	13604	Intergenic	59	0	0	0	4.72096	0	0	0
		Cat-NovmiR105b	TTTGTTGACACAATTTTCTCT	21	Ca_LG_8_length_10574966_16531	-	485354	485603	Genic	44.7	0	0	0	0	0	3.61369	0
		Cat-NovmiR105c	TTTGTTGACTCAATTTTCTCT	21	Ca_LG_4_length_22093647_31678	-	17061889	17062138	Genic	84.8	0	0	6.74978	0	0	0	0
		Cat-NovmiR105d	TTTGTTGATTCAATTTTCTCT	21	scaffold02379_length_45924_71	-	25862	26111	Intergenic	46.2	0	0	6.74978	0	0	0	0
269	miR106	Cat-NovmiR106a	TGGGTGAAATTAATGTAGGTC	21	scaffold01498_length_71656_182	-	52219	52468	Genic	78.43	6.90365	0	0	0	0	0	0
		Cat-NovmiR106b	TGGGTGAAATTCATATAGGTC	21	scaffold01236_length_580046_1523	-	531950	532199	Genic	70.11	6.90365	0	0	0	0	0	7.15438
		Cat-NovmiR106c	TGGGTGAAATTCATGTACGTC	21	scaffold01498_length_71656_42	+	19322	19571	Genic	84.42	6.90365	0	8.34528	5.76826	0	0	7.15438
		Cat-NovmiR106d	TGGGTGAAATTCATGTAGTTC	21	scaffold01482_length_72217_29	+	7754	8003	Genic	79.5	6.90365	0	0	0	0	0	0
		Cat-NovmiR106e	AGGGTGAAATTCATGTAGCTC	21	scaffold01120_length_90755_102	+	86031	86280	Genic	64.01	6.90365	0	8.34528	0	0	5.32151	0
270	miR107	Cat-NovmiR107a	TATTATTTTTGCTTATATTTC	21	Ca_LG_7_length_8461617_3972	+	4179772	4180021	Intergenic	58.16	0	0	8.33474	0	0	0	0
		Cat-NovmiR107b	TACAATTTTTGCTTATATTTC	21	scaffold01150_length_88585_117	-	58191	58440	Genic	52.96	0	0	8.33474	0	0	0	0
		Cat-NovmiR107c	TACCATTTTTGCTTATATTTC	21	Ca_LG_6_length_11482212_18784	-	9173374	9173623	Genic	65.96	0	0	8.33474	0	0	0	0
		Cat-NovmiR107d	TACTATATTTGCTTATATTTC	21	scaffold00408_length_177112_96	+	120243	120492	Intergenic	52.52	0	0	8.33474	0	0	0	0
		Cat-NovmiR107e	TACTATTTTTACTTATATTTC	21	Ca_LG_3_length_23376002_27159	-	8422656	8422905	Genic	61.74	0	0	8.33474	0	0	0	0
		Cat-NovmiR107f	TACTATTTTTGCTTATATTTT	21	scaffold00156_length_288490_281	-	68504	68753	Genic	62.2	0	0	8.33474	4.62142	0	0	0
		Cat-NovmiR107g	TACTATTTTTGCTTATATTTT	21	scaffold02547_length_42787_19	+	14175	14424	Intergenic	72.4	0	0	8.33474	0	0	0	0
		Cat-NovmiR107h	TACTATTTTTGCTTTTATTTC	21	scaffold03260_length_31373_34	-	15460	15709	Intergenic	50.51	3.80679	0	8.33474	0	0	0	5.98446
		Cat-NovmiR107i	TACTATTTTTGTTTATATTTC	21	scaffold04353_length_20189_11	+	13483	13732	Intergenic	62.95	0	0	8.33474	0	0	0	0
		Cat-NovmiR107j	TACTATTTTTGTTTATATTTC	21	scaffold05217_length_13562_21	-	4904	5153	Genic	59.6	0	0	8.33474	0	0	0	0
		Cat-NovmiR107k	TACTATTTTTTCTTATATTTC	21	scaffold01236_length_580046_484	+	433518	433767	Genic	64.9	0	0	8.33474	0	0	0	0
		Cat-NovmiR107l	TACTCTTTTTGCTTATATTTC	21	scaffold02547_length_42787_103	-	28387	28636	Intergenic	47.24	0	0	8.33474	0	0	0	0
		Cat-NovmiR107m	TACTCTTTTTGCTTATATTTC	21	scaffold01235_length_84507_119	-	31159	31408	Genic	69.74	0	0	8.33474	0	0	0	0
