# Supplementary material for: Genome-wide discovery and differential regulation of conserved and novel microRNAs in chickpea via deep sequencing
Source: J Exp Bot. 2014 Aug 23;65(20):5945–58. doi: 10.1093/jxb/eru333 (PMC4203128; doi:10.1093/jxb/eru333)
Supplement: Supplementary Data [file supp_eru333_jexbot127589_file003.xls]

## Sheet: Sheet1
Table S4. Detailed information of the predicted targets of the chickpea miRNAs.
S. No.	Class	miR_ID	Target gene identifier	miRNA alignment	Target aligned fragment	Inhibition	Gene description	PFAM_domain	TF_family
1	miR-Nov1	Cat-NovmiR1	Ca_08061.1	UUGGCGGAUUAGUGGAAUAA	UUAUUCCACUGGAUUGCCAA	Cleavage	Family_of_unknown_function_(DUF566)_	PF04484|DUF566,_Family_of_unknown_function_(DUF566)	--
		Cat-NovmiR1	Ca_08061.2	UUGGCGGAUUAGUGGAAUAA	UUAUUCCACUGGAUUGCCAA	Cleavage	NA	NA	NA
2	miR-Nov2	Cat-NovmiR2	Ca_18552.1	UUAAAAUCUACAUAGGUUCC	UGAAAUUAUGUAGAUUUUGA	Cleavage	Superkiller_viralicidic_activity_2-like_2	PF08148|DSHCT,_DSHCT_(NUC185)_domain	--
		Cat-NovmiR2	Ca_06094.1	UUAAAAUCUACAUAGGUUCC	GAAAUUUAUGUAGAUUUUAU	Cleavage	Malignant_T-cell-amplified_sequence_1-A	PF01472|PUA,_PUA_domain	--
		Cat-NovmiR2	Ca_07983.1	UUAAAAUCUACAUAGGUUCC	GGAAGCUGUGGAGAUUUUGA	Translation	Abnormal_spindle-like_microcephaly-associated_protein_homolog_(Fragment)	PF00307|CH,_Calponin_homology_(CH)_domain	--
		Cat-NovmiR2	Ca_13380.1	UUAAAAUCUACAUAGGUUCC	GGAAUCUGCGAAGAUUUUAA	Translation	E3_ubiquitin-protein_ligase_RNF14	PF05773|RWD,_RWD_domain	--
		Cat-NovmiR2	Ca_17609.1	UUAAAAUCUACAUAGGUUCC	GGAACCUAUGGUGGUUUUAA	Translation	HVA22-like_protein_f	PF03134|TB2_DP1_HVA22,_TB2/DP1,_HVA22_family	--
3	miR-Nov3	Cat-NovmiR3	Ca_04799.1	UGUGUUCUGUUGAAGUGAAU	GUUCCCUUCAACAGACCACA	Cleavage	Enhancer_of_polycomb-like_transcription_factor_protein	PF10513|EPL1,_Enhancer_of_polycomb-like	--
		Cat-NovmiR3	Ca_20076.1	UGUGUUCUGUUGAAGUGAAU	AUGCACUUCAGCUGAGCACA	Cleavage	NA	NA	NA
		Cat-NovmiR3	Ca_05360.2	UGUGUUCUGUUGAAGUGAAU	GUAUACUUCGACAGAAUACA	Cleavage	Probable_26S_proteasome_non-ATPase_regulatory_subunit_3	PF08375|Rpn3_C,_Proteasome_regulatory_subunit_C-terminal	--
		Cat-NovmiR3	Ca_12563.1	UGUGUUCUGUUGAAGUGAAU	AUUUGAUUCAACAGAAUAUA	Cleavage	Endoribonuclease_Dicer_homolog_3a	PF03368|dsRNA_bind,_Double_stranded_RNA_binding_domain	SNF2
		Cat-NovmiR3	Ca_06562.1	UGUGUUCUGUUGAAGUGAAU	AUUUACUUCAAUAAAAUACA	Cleavage	Cytochrome_c_oxidase_assembly_protein_COX11,_mitochondrial	PF04442|CtaG_Cox11,_Cytochrome_c_oxidase_assembly_protein_CtaG/Cox11	--
		Cat-NovmiR3	Ca_16120.1	UGUGUUCUGUUGAAGUGAAU	GUUCACUUCAGCAGAAUACA	Cleavage	Putative_rRNA_methyltransferase_YqxC	PF01728|FtsJ,_FtsJ-like_methyltransferase	--
		Cat-NovmiR3	Ca_04724.1	UGUGUUCUGUUGAAGUGAAU	AUUAAAUUCAGCAGAACACA	Cleavage	Embryogenesis-associated_protein_EMB8	PF12697|Abhydrolase_6,_Alpha/beta_hydrolase_family	--
		Cat-NovmiR3	Ca_20076.2	UGUGUUCUGUUGAAGUGAAU	AUGCACUUCAGCUGAGCACA	Cleavage	Bifunctional_monodehydroascorbate_reductase_and_carbonic_anhydrase_nectarin-3	PF00194|Carb_anhydrase,_Eukaryotic-type_carbonic_anhydrase	--
4	miR-Nov4	Cat-NovmiR4	Ca_08322.1	UGGAUGUAUGAUUGUUGACG	CGUCAGCAAUCGUACAUGUA	Cleavage	Heavy_metal_transport/detoxification_superfamily_protein_	PF00403|HMA,_Heavy-metal-associated_domain	--
		Cat-NovmiR4	Ca_12861.1	UGGAUGUAUGAUUGUUGACG	CAUGAACAAUUAUACAUCUA	Cleavage	ABC_transporter_G_family_member_28	PF00005|ABC_tran,_ABC_transporter	--
		Cat-NovmiR4	Ca_19928.1	UGGAUGUAUGAUUGUUGACG	UGUCAACAAUCAUUUAUCCA	Cleavage	--	--	--
		Cat-NovmiR4	Ca_07716.1	UGGAUGUAUGAUUGUUGACG	CGUCAGCAAUCACAUGUCCA	Cleavage	Tafazzin	PF01553|Acyltransferase,_Acyltransferase	--
		Cat-NovmiR4	Ca_06415.1	UGGAUGUAUGAUUGUUGACG	GGUCAACAAUUGUACAUUCA	Cleavage	NA	NA	NA
		Cat-NovmiR4	Ca_15909.1	UGGAUGUAUGAUUGUUGACG	UGUCAAAAAUUGUACAUUCA	Cleavage	Probable_polygalacturonase_At3g15720	PF00295|Glyco_hydro_28,_Glycosyl_hydrolases_family_28	--
		Cat-NovmiR4	Ca_17823.2	UGGAUGUAUGAUUGUUGACG	GGUCAACAAUUGUACAUUCA	Cleavage	Mitogen-activated_protein_kinase_10	PF00069|Pkinase,_Protein_kinase_domain	--
		Cat-NovmiR4	Ca_17823.1	UGGAUGUAUGAUUGUUGACG	GGUCAACAAUUGUACAUUCA	Cleavage	NA	NA	NA
		Cat-NovmiR4	Ca_06415.2	UGGAUGUAUGAUUGUUGACG	GGUCAACAAUUGUACAUUCA	Cleavage	Mitogen-activated_protein_kinase_10	PF00069|Pkinase,_Protein_kinase_domain	--
5	miR-Nov5	Cat-NovmiR5	Ca_21165.1	UGAUAGAGUUUGGAUGCAAU	AUUAUAUCAAAACUUUAUCA	Cleavage	--	--	--
		Cat-NovmiR5	Ca_05732.2	UGAUAGAGUUUGGAUGCAAU	AUUGCAUUUCAUCUCUAUCA	Translation	Two-component_response_regulator_ARR6	PF00072|Response_reg,_Response_regulator_receiver_domain	--
		Cat-NovmiR5	Ca_19567.1	UGAUAGAGUUUGGAUGCAAU	AUUGCAUAUAGACUCUAUUG	Cleavage	unknown_protein	--	--
		Cat-NovmiR5	Ca_11832.1	UGAUAGAGUUUGGAUGCAAU	AGUGCAUUCAGACUUUAUUA	Cleavage	Pentatricopeptide_repeat-containing_protein_At4g13650	--	--
		Cat-NovmiR5	Ca_03422.1	UGAUAGAGUUUGGAUGCAAU	UUAGCAUCCAAGUUCUAUCA	Cleavage	Polyneuridine-aldehyde_esterase	PF12697|Abhydrolase_6,_Alpha/beta_hydrolase_family	--
		Cat-NovmiR5	Ca_05732.1	UGAUAGAGUUUGGAUGCAAU	AUUGCAUUUCAUCUCUAUCA	Translation	NA	NA	NA
		Cat-NovmiR5	Ca_10308.1	UGAUAGAGUUUGGAUGCAAU	AUUGCAUUUGGAUUCUGUCA	Cleavage	Probable_ubiquitin-like-specific_protease_2B	PF02902|Peptidase_C48,_Ulp1_protease_family,_C-terminal_catalytic_domain	--
6	miR-Nov6	Cat-NovmiR6	Ca_10523.1	UGAAAGACUGUGGAUCUUGC	GCAAAAUUCACAUUCUUUCG	Cleavage	GYF_domain-containing_protein	PF02213|GYF,_GYF_domain	--
		Cat-NovmiR6	Ca_10523.2	UGAAAGACUGUGGAUCUUGC	GCAAAAUUCACAUUCUUUCG	Cleavage	NA	NA	NA
7	miR-Nov7	Cat-NovmiR7	Ca_07148.1	UCAAAAUAUAGAUGUAACCC	UGGUUACACCUCUAUUUUGA	Translation	U6_snRNA-associated_Sm-like_protein_LSm5	PF01423|LSM,_LSM_domain	--
8	miR-Nov8	Cat-NovmiR8	Ca_11618.1	UAAAAUGUGGUGGAAGGAUU	AAACCUUUCACCACAUUUUG	Cleavage	Cytochrome_P450_716B1	PF00067|p450,_Cytochrome_P450	--
		Cat-NovmiR8	Ca_10161.1	UAAAAUGUGGUGGAAGGAUU	AAUCAAUCCACCACAUUUUC	Cleavage	Germin-like_protein_subfamily_3_member_2	PF00190|Cupin_1,_Cupin	--
		Cat-NovmiR8	Ca_01963.1	UAAAAUGUGGUGGAAGGAUU	AAUCAUUACACCACAUUUUA	Cleavage	Beta-glucosidase_40	PF00232|Glyco_hydro_1,_Glycosyl_hydrolase_family_1	--
		Cat-NovmiR8	Ca_05794.1	UAAAAUGUGGUGGAAGGAUU	GAUCCUUUCACUACAUUUUU	Cleavage	Amino_acid_permease_2	PF01490|Aa_trans,_Transmembrane_amino_acid_transporter_protein	--
		Cat-NovmiR8	Ca_05201.1	UAAAAUGUGGUGGAAGGAUU	GAUCCUUCUGGCACAUUUUG	Translation	Proteasome_subunit_alpha_type-5	PF00227|Proteasome,_Proteasome_subunit	--
		Cat-NovmiR8	Ca_09426.1	UAAAAUGUGGUGGAAGGAUU	AAUCCUUCUAUUAUAUUUUU	Cleavage	Metacaspase-1	--	--
		Cat-NovmiR8	Ca_20079.1	UAAAAUGUGGUGGAAGGAUU	AAUCCUUCCAUCAGGUUUUG	Cleavage	Homeobox-leucine_zipper_protein_ROC8	--	--
9	miR-Nov9	Cat-NovmiR9	Ca_15204.1	GCUUGGUGCAGGUCGGGAAC	GUUCCCGUUCUCCACCAAGU	Translation	RNA-binding_protein_28	PF00076|RRM_1,_RNA_recognition_motif	--
10	miR-Nov10	Cat-NovmiR10	Ca_19264.1	GAUAGUGACUUUAGAAACAU	AUUUUUCUAAGGUCGCUGUU	Cleavage	Putative_FBD-associated_F-box_protein_At1g61330	--	--
		Cat-NovmiR10	Ca_16626.7	GAUAGUGACUUUAGAAACAU	AUGUUUUGGAAGUUAUUAUC	Cleavage	Putative_transporter_arsB	PF03600|CitMHS,_Citrate_transporter	--
		Cat-NovmiR10	Ca_16626.2	GAUAGUGACUUUAGAAACAU	AUGUUUUGGAAGUUAUUAUC	Cleavage	NA	NA	NA
		Cat-NovmiR10	Ca_16626.1	GAUAGUGACUUUAGAAACAU	AUGUUUUGGAAGUUAUUAUC	Cleavage	NA	NA	NA
		Cat-NovmiR10	Ca_16626.5	GAUAGUGACUUUAGAAACAU	AUGUUUUGGAAGUUAUUAUC	Cleavage	NA	NA	NA
		Cat-NovmiR10	Ca_02816.1	GAUAGUGACUUUAGAAACAU	AUGUUACAAGAGUCACUAUU	Cleavage	INO80_complex_subunit_D	--	--
		Cat-NovmiR10	Ca_16626.6	GAUAGUGACUUUAGAAACAU	AUGUUUUGGAAGUUAUUAUC	Cleavage	NA	NA	NA
		Cat-NovmiR10	Ca_16626.4	GAUAGUGACUUUAGAAACAU	AUGUUUUGGAAGUUAUUAUC	Cleavage	NA	NA	NA
		Cat-NovmiR10	Ca_00284.1	GAUAGUGACUUUAGAAACAU	AUGUUUCAAGAGUCACUACC	Cleavage	Desiccation-related_protein_PCC13-62	--	--
		Cat-NovmiR10	Ca_16626.3	GAUAGUGACUUUAGAAACAU	AUGUUUUGGAAGUUAUUAUC	Cleavage	NA	NA	NA
		Cat-NovmiR10	Ca_16626.8	GAUAGUGACUUUAGAAACAU	AUGUUUUGGAAGUUAUUAUC	Cleavage	NA	NA	NA
11	miR-Nov11	Cat-NovmiR11	Ca_00479.2	GAUAAACCUCUGCAUCCAGC	GCUGGAUGUGGAAGUUUAUG	Cleavage	NA	NA	NA
		Cat-NovmiR11	Ca_02200.1	GAUAA-ACCUCUGCAUCCAGC	GCUGGAUGCAGAGGUGUUAUC	Cleavage	Endoribonuclease_Dicer_homolog_1	PF03368|dsRNA_bind,_Double_stranded_RNA_binding_domain	--
		Cat-NovmiR11	Ca_07527.1	GAUAAACCUCUGCAUCCAGC	GCUGGAAUGAGAGGUUUAUC	Cleavage	NA	NA	NA
		Cat-NovmiR11	Ca_00479.1	GAUAAACCUCUGCAUCCAGC	GCUGGAUGUGGAAGUUUAUG	Cleavage	C2_and_GRAM_domain-containing_protein_At1g03370	PF00168|C2,_C2_domain	--
		Cat-NovmiR11	Ca_13537.1	GAUAAACCUCUGCAUCCAGC	GCAGCAUGGAGAGGUUUAUC	Cleavage	--	--	--
12	miR-Nov12	Cat-NovmiR12	Ca_15751.1	GAGGAGUCUGACAUGUGUUC	GGACAUAUGUGAUACUCCUC	Translation	Probable_histone-lysine_N-methyltransferase_ATXR3	PF00856|SET,_SET_domain	SET
		Cat-NovmiR12	Ca_20935.1	GAGGAGUCUGACAUGUGUUC	GCACACAUGUCAGACUCCUU	Cleavage	Putative_uncharacterized_protein	--	--
		Cat-NovmiR12	Ca_15747.1	GAGGAGUCUGACAUGUGUUC	GAAAACAUGUCAGAUUUUUU	Cleavage	Beta-amylase	PF01373|Glyco_hydro_14,_Glycosyl_hydrolase_family_14	--
13	miR-Nov13	Cat-NovmiR13	Ca_04908.1	GAAUGUGAAGGGUAGGUGGG	CUUACCUACCUUUAACAUUC	Cleavage	Exocyst_complex_component_2	--	--
		Cat-NovmiR13	Ca_15749.1	GAAUGUGAAGGGUAGGUGGG	CUCAUCUUUCCUUCAUAUUC	Cleavage	Formin-like_protein_3	PF02181|FH2,_Formin_Homology_2_Domain	--
		Cat-NovmiR13	Ca_01484.1	GAAUGUGAAGGGUAGGUGGG	CCCACCUACCCUUCACAUUC	Cleavage	NA	NA	NA
		Cat-NovmiR13	Ca_04908.2	GAAUGUGAAGGGUAGGUGGG	CUUACCUACCUUUAACAUUC	Cleavage	NA	NA	NA
		Cat-NovmiR13	Ca_09418.2	GAAUGUGAAGGGUAGGUGGG	CCCAUGUACCUUUCAUGUUC	Cleavage	Dihydroflavonol-4-reductase	PF01370|Epimerase,_NAD_dependent_epimerase/dehydratase_family	--
		Cat-NovmiR13	Ca_09418.1	GAAUGUGAAGGGUAGGUGGG	CCCAUGUACCUUUCAUGUUC	Cleavage	NA	NA	NA
		Cat-NovmiR13	Ca_01484.2	GAAUGUGAAGGGUAGGUGGG	CCCACCUACCCUUCACAUUC	Cleavage	F-box_protein_At2g26850	PF12937|F-box-like,_F-box-like	--
		Cat-NovmiR13	Ca_19138.1	GAAUGUGAAGGGUAGGUGGG	UUCAACUACUCUUCAUAUUC	Cleavage	F-box/LRR-repeat_protein_At3g26922	--	--
		Cat-NovmiR13	Ca_18847.1	GAAUGUGAAGGGUAGGUGGG	UCUGCUUACCUUUCACAUUC	Cleavage	hypothetical_protein_1	--	--
		Cat-NovmiR13	Ca_15787.1	GAAUGUGAAGGGUAGGUGGG	CACACUUACCCUUCACUUUC	Cleavage	G-type_lectin_S-receptor-like_serine/threonine-protein_kinase_At2g19130	PF00069|Pkinase,_Protein_kinase_domain	--
		Cat-NovmiR13	Ca_01149.1	GAAUGUGAAGGGUAGGUGGG	UCUACAUAUCUUUCACAUUC	Cleavage	Phosphate_metabolism_protein_7	PF02714|DUF221,_Domain_of_unknown_function_DUF221	--
		Cat-NovmiR13	Ca_10469.1	GAAUGUGAAGGGUAGGUGGG	UCCACCUCCUUUUCACAUUC	Cleavage	F-box/kelch-repeat_protein_At3g06240	--	--
14	miR-Nov14	Cat-NovmiR14	Ca_19734.1	GAAGAUUGUUUAGGAAGAUA	GAUCUUGCUAAACAAUUUUU	Cleavage	Leucine-rich_repeat_receptor-like_serine/threonine-protein_kinase_BAM3	--	--
		Cat-NovmiR14	Ca_11504.1	GAAGAUUGUUUAGGAAGAUA	UAUUUUUCUAGGAAAUCUUC	Cleavage	Methionine--tRNA_ligase	PF09334|tRNA-synt_1g,_tRNA_synthetases_class_I_(M)	--
		Cat-NovmiR14	Ca_07717.1	GAAGAUUGUUUAGGAAGAUA	UUUUUUUCUAAACGAUCUUC	Cleavage	Kinesin-like_calmodulin-binding_protein_homolog	PF00225|Kinesin,_Kinesin_motor_domain	--
		Cat-NovmiR14	Ca_14280.3	GAAGAUUGUUUAGGAAGAUA	UUUUUUCAUAAACAAUCUUC	Cleavage	NA	NA	NA
		Cat-NovmiR14	Ca_14200.1	GAAGAUUGUUUAGGAAGAUA	UAUCUUGUUAAAUAGUUUUC	Cleavage	Ethylene-responsive_transcription_factor_RAP2-4	PF00847|AP2,_AP2_domain	AP2-EREBP
		Cat-NovmiR14	Ca_12864.1	GAAGAUUGUUUAGGAAGAUA	UAUCUUCCUAUACAAUUCUC	Translation	--	--	--
		Cat-NovmiR14	Ca_10021.1	GAAGAUUGUUUAGGAAGAUA	UAUUUUCCUAUUCAAUUUUC	Translation	Tetratricopeptide_repeat_(TPR)-like_superfamily_protein	--	--
		Cat-NovmiR14	Ca_15110.1	GAAGAUUGUUUAGGAAGAUA	UAUCUCCUUAAGCAAUUUUU	Cleavage	14-3-3-like_protein	PF00244|14-3-3,_14-3-3_protein	--
		Cat-NovmiR14	Ca_15545.1	GAAGAUUGUUUAGGAAGAUA	UAACUUUUUAGACAAUCUUC	Cleavage	Probable_WRKY_transcription_factor_75	PF03106|WRKY,_WRKY_DNA_-binding_domain	WRKY
		Cat-NovmiR14	Ca_05704.1	GAAGAUUGUUUAGGAAGAUA	UAUCUCCUUAAGCAAUUUUU	Cleavage	F-box_protein_At1g78280	PF02373|JmjC,_JmjC_domain	Jumonji
		Cat-NovmiR14	Ca_16684.1	GAAGAUUGUUUAGGAAGAUA	UAUCUUCUUAAGCAGCCUUC	Cleavage	Ribonuclease_E	PF10150|RNase_E_G,_Ribonuclease_E/G_family	--
		Cat-NovmiR14	Ca_02842.1	GAAGAUUGUUUAGGAAGAUA	UGUCUCCUUGAACAAUCUUU	Cleavage	Putative_NAC_domain-containing_protein_94	PF02365|NAM,_No_apical_meristem_(NAM)_protein	NAC
		Cat-NovmiR14	Ca_14296.1	GAAGAUUGUUUAGGAAGAUA	UGUCUUCCAAAACGAUUUUU	Cleavage	Putative_RING-H2_finger_protein_ATL21B	--	--
15	miR-Nov15	Cat-NovmiR15	Ca_03521.1	GAAGAAGGUUUUGGAAAAUA	AAUUUUCCAACACCUUCUUC	Translation	ZF-HD_homeobox_protein_At4g24660	PF04770|ZF-HD_dimer,_ZF-HD_protein_dimerisation_region	zf-HD
		Cat-NovmiR15	Ca_19693.1	GAAGAAGGUUUUGGAAAAUA	UGUUCGCCAGAACCUUCUUC	Cleavage	Ethylene-responsive_transcription_factor_13	PF00847|AP2,_AP2_domain	AP2-EREBP
		Cat-NovmiR15	Ca_06588.1	GAAGAAGGUUUUGGAAAAUA	AAUUUUCCAAACACUUCUUC	Translation	--	--	--
		Cat-NovmiR15	Ca_16234.1	GAAGAAGGUUUUGGAAAAUA	UAAUUUCCAAAACAUUCUUU	Cleavage	Cysteine-rich_receptor-like_protein_kinase_8	PF00069|Pkinase,_Protein_kinase_domain	--
		Cat-NovmiR15	Ca_15664.1	GAAGAAGGUUUUGGAAAAUA	UCUUUUUCAAUACCUUCUUC	Translation	RING/U-box_superfamily_protein	--	--
		Cat-NovmiR15	Ca_14096.1	GAAGAAGGUUUUGGAAAAUA	UAUAUUCCAAAACUUCCUUC	Cleavage	Metacaspase-5	PF00656|Peptidase_C14,_Caspase_domain	--
		Cat-NovmiR15	Ca_02620.1	GAAGAAGGUUUUGGAAAAUA	UAUCUUUCAAGACCUUCUUU	Cleavage	Ankyrin_repeat-containing_protein_At3g12360	PF12796|Ank_2,_Ankyrin_repeats_(3_copies)	--
		Cat-NovmiR15	Ca_17211.1	GAAGAAGGUUUUGGAAAAUA	AGUUUUUCCAAACCUUCUUC	Cleavage	Probable_LRR_receptor-like_serine/threonine-protein_kinase_At4g08850	PF07714|Pkinase_Tyr,_Protein_tyrosine_kinase	--
		Cat-NovmiR15	Ca_18345.1	GAAGAAGGUUUUGGAAAAUA	UUUUUUCUAGAACCUUCUUC	Cleavage	Aconitate_hydratase,_cytoplasmic	PF00330|Aconitase,_Aconitase_family_(aconitate_hydratase)	--
		Cat-NovmiR15	Ca_03941.1	GAAGAAGGUUUUGGAAAAUA	AAUUUUGCAAAAUCUUCUUC	Cleavage	Uncharacterized_vacuolar_membrane_protein_YML018C	--	--
		Cat-NovmiR15	Ca_15664.3	GAAGAAGGUUUUGGAAAAUA	UCUUUUUCAAUACCUUCUUC	Translation	NA	NA	NA
		Cat-NovmiR15	Ca_19132.1	GAAGAAGGUUUUGGAAAAUA	AGUUUUUCCAAACCUUCUUC	Cleavage	Probable_LRR_receptor-like_serine/threonine-protein_kinase_At4g08850	PF07714|Pkinase_Tyr,_Protein_tyrosine_kinase	--
		Cat-NovmiR15	Ca_08475.1	GAAGAAGGUUUUGGAAAAUA	AAUUUUCUGAAACUUUUUUC	Cleavage	Pentatricopeptide_repeat-containing_protein_At3g47530	PF01535|PPR,_PPR_repeat	--
		Cat-NovmiR15	Ca_15664.2	GAAGAAGGUUUUGGAAAAUA	UCUUUUUCAAUACCUUCUUC	Translation	NA	NA	NA
16	miR-Nov16	Cat-NovmiR16	Ca_02174.1	CAUAAAUGAAGAGAGAAGAA	UUUUUUUUUCUUUGUUUAUG	Cleavage	unknown_protein	--	--
		Cat-NovmiR16	Ca_18148.1	CAUAAAUGAAGAGAGAAGAA	CUCUUCUCUUUACAUUUGUG	Translation	Serine_carboxypeptidase-like_46	PF00450|Peptidase_S10,_Serine_carboxypeptidase	--
		Cat-NovmiR16	Ca_15474.1	CAUAAAUGAAGAGAGAAGAA	AUCUUUUCUUUUCAUUUAUG	Cleavage	ABC_transporter_C_family_member_12	PF00664|ABC_membrane,_ABC_transporter_transmembrane_region	--
		Cat-NovmiR16	Ca_00203.1	CAUAAAUGAAGAGAGAAGAA	UUCUUCUUUCUUCAUUCAUU	Cleavage	Splicing_factor_3B_subunit_1	PF08920|SF3b1,_Splicing_factor_3B_subunit_1	--
		Cat-NovmiR16	Ca_07432.1	CAUAAAUGAAGAGAGAAGAA	UUCUUCUCUCUUUUUUUAUA	Cleavage	Alpha_N-terminal_protein_methyltransferase_1	PF05891|Methyltransf_PK,_AdoMet_dependent_proline_di-methyltransferase	--
		Cat-NovmiR16	Ca_13166.1	CAUAAAUGAAGAGAGAAGAA	UUAUUCUUUUUUCAUUUGUG	Cleavage	Beta-galactosidase_8	PF01301|Glyco_hydro_35,_Glycosyl_hydrolases_family_35	--
		Cat-NovmiR16	Ca_05026.3	CAUAAAUGAAGAGAGAAGAA	UUUCUCUCUCUUCAUUUAUC	Cleavage	NA	NA	NA
		Cat-NovmiR16	Ca_02936.1	CAUAAAUGAAGAGAGAAGAA	UUCUUUUUUCUUCAUUUGUU	Cleavage	Transmembrane_protein_8B	PF12036|DUF3522,_Protein_of_unknown_function_(DUF3522)	--
		Cat-NovmiR16	Ca_05026.2	CAUAAAUGAAGAGAGAAGAA	UUUCUCUCUCUUCAUUUAUC	Cleavage	BTB/POZ_and_MATH_domain-containing_protein_2	PF00651|BTB,_BTB/POZ_domain	--
		Cat-NovmiR16	Ca_05026.1	CAUAAAUGAAGAGAGAAGAA	UUUCUCUCUCUUCAUUUAUC	Cleavage	NA	NA	NA
		Cat-NovmiR16	Ca_02588.1	CAUAAAUGAAGAGAGAAGAA	UUCUUCUCUUUGCAUUUGUG	Translation	ABC_transporter_G_family_member_39	PF01061|ABC2_membrane,_ABC-2_type_transporter	--
		Cat-NovmiR16	Ca_01820.1	CAUAAAUGAAGAGAGAAGAA	UUCUUUUCUCUUUGUUUGUU	Cleavage	3-oxoacyl-[acyl-carrier-protein]_synthase_3_A,_chloroplastic	PF08545|ACP_syn_III,_3-Oxoacyl-[acyl-carrier-protein_(ACP)]_synthase_III	--
		Cat-NovmiR16	Ca_05562.1	CAUAAAUGAAGAGAGAAGAA	UUCUUCUCUCUUCGUUCAUU	Cleavage	Myosin-2_heavy_chain	PF00063|Myosin_head,_Myosin_head_(motor_domain)	--
		Cat-NovmiR16	Ca_01404.2	CAUAAAUGAAGAGAGAAGAA	CUCUUUUCUAUUUAUUUAUG	Translation	NA	NA	NA
		Cat-NovmiR16	Ca_01171.1	CAUAAAUGAAGAGAGAAGAA	UUCUUCUUUCUUCUUUUAUU	Cleavage	LRR_receptor-like_serine/threonine-protein_kinase_RPK2	PF00069|Pkinase,_Protein_kinase_domain	--
		Cat-NovmiR16	Ca_20900.1	CAUAAAUGAAGAGAGAAGAA	UCCUUCUCUUUUCAUUUCUG	Cleavage	Acyl-CoA_N-acyltransferase_with_RING/FYVE/PHD-type_zinc_finger_domain	--	--
17	miR-Nov17	Cat-NovmiR17	Ca_18687.1	CAAAGAAUAUUAAUAAUCCU	AGUAUUAAUGGUAUUCUUUG	Cleavage	Putative_F-box_protein_At3g16210	--	--
		Cat-NovmiR17	Ca_20562.1	CAAAGAAUAUUAAUAAUCCU	UGGAUUGUUCAUAUUCUUUG	Translation	Sugar_transport_protein_1	PF00083|Sugar_tr,_Sugar_(and_other)_transporter	--
		Cat-NovmiR17	Ca_01774.1	CAAAGAAUAUUAAUAAUCCU	AGGAUUGCUUAUAUUUUUUG	Translation	NHL_repeat-containing_protein_2	--	--
18	miR-Nov18	Cat-NovmiR18	Ca_11152.1	AUUAUACUUUGUUUGAUGGU	AUUAUAGAGCAAAGUAUAAU	Cleavage	Baculoviral_IAP_repeat-containing_protein_3	--	--
		Cat-NovmiR18	Ca_09217.1	AUUAUACUUUGUUUGAUGGU	AACAUUAAACAAGGUAUAAG	Cleavage	GPN-loop_GTPase_2	PF03029|ATP_bind_1,_Conserved_hypothetical_ATP_binding_protein	--
		Cat-NovmiR18	Ca_06990.1	AUUAUACUUUGUUUGAUGGU	ACCAUGAAGCAGGGUAUGAU	Cleavage	Protochlorophyllide-dependent_translocon_component_52,_chloroplastic	PF08417|PaO,_Pheophorbide_a_oxygenase	--
		Cat-NovmiR18	Ca_02092.1	AUUAUACUUUGUUUGAUGGU	AUCCUCAAACAAACUAUAAU	Cleavage	unknown_protein	--	--
		Cat-NovmiR18	Ca_06846.1	AUUAUACUUUGUUUGAUGGU	GCUAGCAAGCAAAGUGUAAU	Cleavage	Histidine_kinase_3	PF03924|CHASE,_CHASE_domain	--
		Cat-NovmiR18	Ca_19182.1	AUUAUACUUUGUUUGAUGGU	AUCAUCUAAUAAAGUGUAAU	Cleavage	Ubiquitin-conjugating_enzyme_E2_2	PF00179|UQ_con,_Ubiquitin-conjugating_enzyme	--
19	miR-Nov19	Cat-NovmiR19	Ca_05598.1	AUUAAUUGAUUAUGUAAAAU	AUUUUACAUGAUUGAUUAUU	Cleavage	molecular_function_unknown	--	--
		Cat-NovmiR19	Ca_05308.3	AUUAAUUGAUUAUGUAAAAU	AUUUCAUAUAAUUAAUUAAU	Cleavage	NA	NA	NA
		Cat-NovmiR19	Ca_09691.2	AUUAAUUGAUUAUGUAAAAU	AUUUUAUAUUAUCAAUCAAU	Translation	NA	NA	NA
		Cat-NovmiR19	Ca_04745.1	AUUAAUUGAUUAUGUAAAAU	UUUUUAUAUUAUUAAUUAAU	Translation	Glycerol-3-phosphate_dehydrogenase_SDP6,_mitochondrial	PF01266|DAO,_FAD_dependent_oxidoreductase	--
		Cat-NovmiR19	Ca_12495.1	AUUAAUUGAUUAUGUAAAAU	AUCUUACGUGAUUAAUUAAU	Cleavage	ubiquitin_family_protein	PF10260|SAYSvFN,_Uncharacterized_conserved_domain_(SAYSvFN)	--
		Cat-NovmiR19	Ca_06630.1	AUUAAUUGAUUAUGUAAAAU	AUUUUAAAAAAUUAAUUAAU	Cleavage	Peptidyl-prolyl_cis-trans_isomerase_FKBP17-2,_chloroplastic	PF00254|FKBP_C,_FKBP-type_peptidyl-prolyl_cis-trans_isomerase	--
		Cat-NovmiR19	Ca_14361.1	AUUAAUUGAUUAUGUAAAAU	AUUUUCUGUAAUCAAUUAGU	Cleavage	Probable_protein_phosphatase_2C_60	PF00481|PP2C,_Protein_phosphatase_2C	--
		Cat-NovmiR19	Ca_00835.1	AUUAAUUGAUUAUGUAAAAU	GCUUUUCAUAAUCAAUUAAU	Cleavage	Uncharacterized_protein_At1g08160	--	--
		Cat-NovmiR19	Ca_09691.1	AUUAAUUGAUUAUGUAAAAU	AUUUUAUAUUAUCAAUCAAU	Translation	Heavy_metal_transport/detoxification_superfamily_protein_	--	--
		Cat-NovmiR19	Ca_04478.1	AUUAAUUGAUUAUGUAAAAU	AUUUUACAUUGUCAAUCAAU	Translation	Uncharacterized_PKHD-type_hydroxylase_At1g22950	PF03171|2OG-FeII_Oxy,_2OG-Fe(II)_oxygenase_superfamily	--
		Cat-NovmiR19	Ca_08657.1	AUUAAUUGAUUAUGUAAAAU	GUUUUAUAUAAUCAAUGGAU	Cleavage	cytochrome-c_oxidases;electron_carriers	PF02238|COX7a,_Cytochrome_c_oxidase_subunit_VIIa	--
20	miR-Nov20	Cat-NovmiR20	Ca_12155.1	AUGUUGUUGAAGAUUGUAGU	ACUGCCAUCUUCAAUGGCAU	Cleavage	Adenylate_isopentenyltransferase_5,_chloroplastic	PF01715|IPPT,_IPP_transferase	--
		Cat-NovmiR20	Ca_12709.1	AUGUUGUUGAAGAUUGUAGU	ACUGCAAUCUUUAAUGGUAU	Cleavage	Cell_number_regulator_6	PF04749|PLAC8,_PLAC8_family	--
		Cat-NovmiR20	Ca_15835.1	AUGUUGUUGAAGAUUGUAGU	AUAGUAGUCUUCAACAACAU	Cleavage	Glycine-rich_RNA-binding_protein_2,_mitochondrial	PF00076|RRM_1,_RNA_recognition_motif	--
		Cat-NovmiR20	Ca_07296.1	AUGUUGUUGAAGAUUGUAGU	UCCACAAUCUUCAGCAACAU	Cleavage	Non-specific_lipid-transfer_protein-like_protein_At5g64080	PF00234|Tryp_alpha_amyl,_Protease_inhibitor/seed_storage/LTP_family	--
		Cat-NovmiR20	Ca_00154.2	AUGUUGUUGAAGAUUGUAGU	ACUAUAAUUUUCAACACUAU	Cleavage	NA	NA	NA
		Cat-NovmiR20	Ca_00154.1	AUGUUGUUGAAGAUUGUAGU	ACUAUAAUUUUCAACACUAU	Cleavage	Probable_peptide/nitrate_transporter_At1g59740	PF00854|PTR2,_POT_family	--
		Cat-NovmiR20	Ca_18276.1	AUGUUGUUGAAGAUUGUAGU	ACUGCAAUUUUCAAUAAUAA	Cleavage	Transcription_factor_bHLH135	--	bHLH
		Cat-NovmiR20	Ca_07595.1	AUGUUGUUGAAGAUUGUAGU	AUUUCAAUCUUCAGCAACAG	Cleavage	Folylpolyglutamate_synthase	--	--
		Cat-NovmiR20	Ca_08185.1	AUGUUGUUGAAGAUUGUAGU	ACUGCAAUUUUCAACAACAA	Cleavage	Uncharacterized_protein_At3g17611	PF01694|Rhomboid,_Rhomboid_family	--
		Cat-NovmiR20	Ca_16510.2	AUGUUGUUGAAGAUUGUAGU	ACUACAAAUUUCAGCAACAU	Cleavage	Eukaryotic_peptide_chain_release_factor_subunit_1-3	PF03464|eRF1_2,_eRF1_domain_2	--
		Cat-NovmiR20	Ca_00088.1	AUGUUGUUGAAGAUUGUAGU	AUUGCAAUCUGCAACAACAU	Translation	C2_domain-containing_protein_C31G5.15	PF02666|PS_Dcarbxylase,_Phosphatidylserine_decarboxylase	--
		Cat-NovmiR20	Ca_11067.1	AUGUUGUUGAAGAUUGUAGU	AUUACAAACUUCAACAACAU	Cleavage	Cyclin-D3-2	PF00134|Cyclin_N,_Cyclin,_N-terminal_domain	--
		Cat-NovmiR20	Ca_09393.1	AUGUUGUUGAAGAUUGUAGU	AUUUCAAUUUUCAGUAACAU	Cleavage	Cation-chloride_cotransporter_1	PF00324|AA_permease,_Amino_acid_permease	--
		Cat-NovmiR20	Ca_16510.1	AUGUUGUUGAAGAUUGUAGU	ACUACAAAUUUCAGCAACAU	Cleavage	NA	NA	NA
		Cat-NovmiR20	Ca_16510.3	AUGUUGUUGAAGAUUGUAGU	ACUACAAAUUUCAGCAACAU	Cleavage	NA	NA	NA
21	miR-Nov21	Cat-NovmiR21	Ca_15800.1	AGAUGUUGCAUUCUUAGGAC	GUCCUGAGAAUGUAGCAUCU	Cleavage	DEAD-box_ATP-dependent_RNA_helicase_32	PF00270|DEAD,_DEAD/DEAH_box_helicase	--
		Cat-NovmiR21	Ca_07616.1	AGAUGUUGCAUUCUUAGGAC	AACUUAAGAAUGCAACGUCU	Cleavage	Probable_serine/threonine-protein_kinase_At5g41260	PF07714|Pkinase_Tyr,_Protein_tyrosine_kinase	--
		Cat-NovmiR21	Ca_14731.1	AGAUGUUGCAUUCUUAGGAC	GUCCUAUGCAUGCAGCAUCU	Cleavage	Vacuolar_protein_sorting-associated_protein_13D	--	--
		Cat-NovmiR21	Ca_09113.1	AGAUGUUGCAUUCUUAGGAC	GUAUUGAGAAUGCGAUAUCU	Cleavage	BEACH_domain-containing_protein_lvsC	PF02138|Beach,_Beige/BEACH_domain	--
22	miR-Nov22	Cat-NovmiR22	Ca_12325.1	AGAAUCGUUGGAUGAAGAUU	CAUCUUCGUCCAGCGAUUUU	Cleavage	LOB_domain-containing_protein_41	PF03195|DUF260,_Protein_of_unknown_function_DUF260	LOB
		Cat-NovmiR22	Ca_16817.1	AGAAUCGUUGGAUGAAGAUU	ACUCUUCAUCUAUUGAUUCU	Cleavage	unknown_protein	--	--
		Cat-NovmiR22	Ca_01184.1	AGAAUCGUUGGAUGAAGAUU	AAUCUUCGUCCAGCAAUUUU	Cleavage	LOB_domain-containing_protein_41	PF03195|DUF260,_Protein_of_unknown_function_DUF260	LOB
		Cat-NovmiR22	Ca_11611.1	AGAAUCGUUGGAUGAAGAUU	CAUUUUCAUUCAGCGAUUUU	Cleavage	F-box_protein_At3g12350	PF00646|F-box,_F-box_domain	--
		Cat-NovmiR22	Ca_03318.1	AGAAUCGUUGGAUGAAGAUU	AUUCUUCAUCCGAAGAUUCU	Cleavage	Transcription_factor_MYB44	PF00249|Myb_DNA-binding,_Myb-like_DNA-binding_domain	MYB
		Cat-NovmiR22	Ca_09404.1	AGAAUC-GUUGGAUGAAGAUU	AAUUUUCAUCCAACAGAUUCU	Cleavage	1,4-alpha-glucan-branching_enzyme_3,_chloroplastic/amyloplastic	PF02806|Alpha-amylase_C,_Alpha_amylase,_C-terminal_all-beta_domain	--
23	miR-Nov23	Cat-NovmiR23	Ca_00131.3	AGAAGAAUAUUUUGAUUGAC	GUCAAUUAAACUAUUCUUUA	Translation	Uncharacterized_protein_At3g49720	--	--
		Cat-NovmiR23	Ca_00881.1	AGAAGAAUAUUUUGAUUGAC	AUCAAUCAAGAUUUUCUUUU	Cleavage	CCR4-NOT_transcription_complex_subunit_4	--	--
		Cat-NovmiR23	Ca_01986.1	AGAAGAAUAUUU-UGAUUGA	UCAAUUAUAAAUAUUCUUCU	Cleavage	Ethylene-responsive_transcription_factor_ERF109	PF00847|AP2,_AP2_domain	AP2-EREBP
		Cat-NovmiR23	Ca_20624.1	AGAAGAAUAUUUUGAUUGAC	GAUGGUCAAGAUAUUCUUCU	Cleavage	unknown_protein	--	--
		Cat-NovmiR23	Ca_00131.2	AGAAGAAUAUUUUGAUUGAC	GUCAAUUAAACUAUUCUUUA	Translation	NA	NA	NA
		Cat-NovmiR23	Ca_16104.1	AGAAGAAUAUUUUGAUUGAC	AUCAGUCAGAAGAUUCUUCU	Translation	Ubiquitin-associated/translation_elongation_factor_EF1B_protein	--	--
		Cat-NovmiR23	Ca_04646.1	AGAAGAAUAUUUUGAUUGAC	GUCAUUCUAGAUGUUCUUCU	Cleavage	Fidgetin-like_protein_1	PF00004|AAA,_ATPase_family_associated_with_various_cellular_activities_(AAA)	--
		Cat-NovmiR23	Ca_17820.1	AGAAGAAUAUUUUGAUUGAC	AUCAAUCAAUAUUUUCUUCU	Translation	Transcription_factor_UNE10	PF00010|HLH,_Helix-loop-helix_DNA-binding_domain	bHLH
24	miR-Nov24	Cat-NovmiR24	Ca_13452.1	ACUUAAGAAUUGAGUUUGAC	UUCAAAUGCAAUUCUUAAGU	Cleavage	Phospholipase_D_alpha_1	PF12357|PLD_C,_Phospholipase_D_C_terminal	--
		Cat-NovmiR24	Ca_14163.2	ACUUAAGAAUUGAGUUUGAC	CACAAACUCACUUCUUAAGU	Translation	NA	NA	NA
		Cat-NovmiR24	Ca_06022.1	ACUUAAGAAUUGAGUUUGAC	GUCAAACUUAGAGCUUAAGU	Translation	NA	NA	NA
		Cat-NovmiR24	Ca_14163.1	ACUUAAGAAUUGAGUUUGAC	CACAAACUCACUUCUUAAGU	Translation	Probable_E3_ubiquitin-protein_ligase_RHA2B	PF00097|zf-C3HC4,_Zinc_finger,_C3HC4_type_(RING_finger)	--
		Cat-NovmiR24	Ca_00093.1	ACUUAAGAAUUGAGUUUGAC	GACAAACUUAAUUCUUGAGC	Cleavage	Heterogeneous_nuclear_ribonucleoprotein_U-like_protein_1	PF00622|SPRY,_SPRY_domain	--
		Cat-NovmiR24	Ca_06022.2	ACUUAAGAAUUGAGUUUGAC	GUCAAACUUAGAGCUUAAGU	Translation	60S_ribosomal_protein_L6	PF01159|Ribosomal_L6e,_Ribosomal_protein_L6e	--
25	miR-Nov25	Cat-NovmiR25	Ca_02410.2	AAGUAGUUGGUUUGAGAGUU	CACACUCAGGCCAACUACUU	Cleavage	NA	NA	NA
		Cat-NovmiR25	Ca_01922.1	AAGUAGUUGGUUUGAGAGUU	AACACUCAAACAAAUUACUU	Translation	Lysine-specific_histone_demethylase_1_homolog_3	PF01593|Amino_oxidase,_Flavin_containing_amine_oxidoreductase	SWI/SNF-SWI3
		Cat-NovmiR25	Ca_01922.2	AAGUAGUUGGUUUGAGAGUU	AACACUCAAACAAAUUACUU	Translation	NA	NA	NA
		Cat-NovmiR25	Ca_02247.1	AAGUAGUUGGUUUGAGAGUU	CAUUCUCAAAUCAAUUGCUU	Cleavage	Peptidyl-prolyl_cis-trans_isomerase,_chloroplastic	PF00160|Pro_isomerase,_Cyclophilin_type_peptidyl-prolyl_cis-trans_isomerase/CLD	--
		Cat-NovmiR25	Ca_08459.1	AAGUAGUUGGUUUGAGAGUU	AACUCUCUAACCAACCAUUU	Cleavage	unknown_protein	--	--
		Cat-NovmiR25	Ca_16870.1	AAGUAGUUGGUUUGAGAGUU	GACCCUCAAAUCAAUUAUUU	Cleavage	unknown_protein	--	--
		Cat-NovmiR25	Ca_05471.1	AAGUAGUUGGUUUGAGAGUU	AAUUUUCAAACCAAUUACUU	Cleavage	Uncharacterized_protein_At2g24330	PF10058|DUF2296,_Predicted_integral_membrane_metal-binding_protein_(DUF2296)	--
		Cat-NovmiR25	Ca_02410.1	AAGUAGUUGGUUUGAGAGUU	CACACUCAGGCCAACUACUU	Cleavage	unknown_protein	--	--
		Cat-NovmiR25	Ca_15045.1	AAGUAGUUGGUUUGAGAGUU	AACUCUUAAGCCUAUUACUU	Cleavage	Transcriptional_regulator_SUPERMAN	--	--
		Cat-NovmiR25	Ca_06195.2	AAGUAGUUGGUUUGAGAGUU	AACUCUCAAACAAACUGGUU	Translation	NA	NA	NA
		Cat-NovmiR25	Ca_01090.1	AAGUAGUUGGUUUGAGAGUU	AAUUCUCAAACCAAUUAUUU	Cleavage	Ocs_element-binding_factor_1	PF00170|bZIP_1,_bZIP_transcription_factor	bZIP
		Cat-NovmiR25	Ca_06195.1	AAGUAGUUGGUUUGAGAGUU	AACUCUCAAACAAACUGGUU	Translation	Zinc_finger_CCCH_domain-containing_protein_40	PF00076|RRM_1,_RNA_recognition_motif	--
		Cat-NovmiR25	Ca_17382.1	AAGUAGUUGGUUUGAGAGUU	AGUUCUUAAACCAACUACUG	Cleavage	NA	NA	NA
		Cat-NovmiR25	Ca_01029.1	AAGUAGUUGGUUUGAGAGUU	AACUCUCAAACAAAUCACUU	Translation	PRA1_family_protein_B4	PF03208|PRA1,_PRA1_family_protein	--
26	miR-Nov26	Cat-NovmiR26	Ca_14233.1	AACAAAGCAGAAGAGAUGAU	UUCAUUUCUUUUGUUUUGUU	Cleavage	Mitogen-activated_protein_kinase_kinase_4	PF00069|Pkinase,_Protein_kinase_domain	--
		Cat-NovmiR26	Ca_04436.1	AACAAAGCAGAAGAGAUGAU	AUCGUUUUUGUUGCUUUGUU	Translation	unknown_protein	--	--
		Cat-NovmiR26	Ca_02626.1	AACAAAGCAGAAGAGAUGAU	AUCAUCAUUUUUGCUUUGUU	Cleavage	Calcium-transporting_ATPase_4,_endoplasmic_reticulum-type	PF00122|E1-E2_ATPase,_E1-E2_ATPase	--
		Cat-NovmiR26	Ca_05764.1	AACAAAGCAGAAGAGAUGAU	AUUUUAUCUUCUGCUUUGUU	Cleavage	Protein_of_unknown_function_(DUF1645)	PF07816|DUF1645,_Protein_of_unknown_function_(DUF1645)	--
		Cat-NovmiR26	Ca_12554.1	AACAAAGCAGAAGAGAUGAU	GUUAUGUUUUUUGCUUUGUU	Cleavage	Cytochrome_P450_78A3	PF00067|p450,_Cytochrome_P450	--
		Cat-NovmiR26	Ca_04229.1	AACAAAGCAGAAGAGAUGAU	AUCAUUUCUUCUUCUUUUUU	Cleavage	DEAD-box_ATP-dependent_RNA_helicase_22	PF00270|DEAD,_DEAD/DEAH_box_helicase	--
		Cat-NovmiR26	Ca_13008.1	AACAAAGCAGAAGAGAUGAU	AUCACUACUUCUGCUUUGUU	Cleavage	sequence-specific_DNA_binding_transcription_factors	--	Trihelix
27	miR-Nov27	Cat-NovmiR27	Ca_12175.1	UUUUUUGAUUCAACUUUCUCU	AGAGAAGAUUGAAACAAAAAG	Cleavage	Uncharacterized_protein_At1g01500	--	--
		Cat-NovmiR27	Ca_04310.1	UUUUUUGAUUCAACUUUCUCU	AGAUAAAGUUGAAUCAUAGAA	Cleavage	Histidine--tRNA_ligase	PF00587|tRNA-synt_2b,_tRNA_synthetase_class_II_core_domain_(G,_H,_P,_S_and_T)	--
		Cat-NovmiR27	Ca_01906.1	UUUUUUGAUUCAACUUUCUCU	AGAGAAGGUUGAAGUAGGAAA	Cleavage	NA	NA	NA
		Cat-NovmiR27	Ca_14548.1	UUUUUUGAUUCAACUUUCUCU	AGCGAAAGUUGAAUCAUGAAA	Cleavage	--	--	--
		Cat-NovmiR27	Ca_01906.3	UUUUUUGAUUCAACUUUCUCU	AGAGAAGGUUGAAGUAGGAAA	Cleavage	Protein_KIAA0415	--	--
		Cat-NovmiR27	Ca_05779.1	UUUUUUGAUUCAACUUUCUCU	GGGGAAAGUGGAAUCAAAGGA	Cleavage	Putative_glycerol-3-phosphate_transporter_5	PF07690|MFS_1,_Major_Facilitator_Superfamily	--
		Cat-NovmiR27	Ca_12717.1	UUUUUUGAUUCAACUUUCUCU	AGAGAAAGUUGAUUCGAGAAA	Translation	Annexin_D7	PF00191|Annexin,_Annexin	--
		Cat-NovmiR27	Ca_20418.1	UUUUUUGAUUCAACUUUCUCU	AGAGAAAGUUGAAAGAGAAAA	Cleavage	Putative_uncharacterized_protein	--	--
		Cat-NovmiR27	Ca_00892.1	UUUUUUGAUUCAACUUUCUC	AAGGAGUUUGAAUCAAAAAA	Cleavage	Putative_uncharacterized_protein	--	--
		Cat-NovmiR27	Ca_00724.1	UUUUUUGAUUCAACUUUCUCU	AGUGAAAGUUGAUUCAAAAAU	Translation	NA	NA	NA
		Cat-NovmiR27	Ca_12215.1	UUUUUUGAUUCAACUUUCUCU	AGACAAAGAUGAAUCAAAAGA	Cleavage	NA	NA	NA
		Cat-NovmiR27	Ca_09657.1	UUUUUUGAUUCAACUUUCUC	GGGAAAGUUGGAACGAGAAA	Cleavage	--	--	--
		Cat-NovmiR27	Ca_00724.2	UUUUUUGAUUCAACUUUCUCU	AGUGAAAGUUGAUUCAAAAAU	Translation	Domain_of_unknown_function_(DUF966)	PF06136|DUF966,_Domain_of_unknown_function_(DUF966)	--
		Cat-NovmiR27	Ca_03614.1	UUUUUUGAUUCAACUUUCUCU	AGAGGAAGUUGAAUCAAAGAU	Cleavage	WEB_family_protein_At5g16730,_chloroplastic	PF12128|DUF3584,_Protein_of_unknown_function_(DUF3584)	--
		Cat-NovmiR27	Ca_19628.1	UUUUUUGAUUCAACUUUCUCU	AGAGAAAGUUAAAACAAAAAC	Translation	DNA-directed_RNA_polymerase_III_subunit_RPC2	PF04563|RNA_pol_Rpb2_1,_RNA_polymerase_beta_subunit	--
		Cat-NovmiR27	Ca_12271.1	UUUUUUGAUUCAACUUUCUC	GAGAAAGGUGAAUCAAAAGA	Cleavage	Haloalkane_dehalogenase_2	PF12697|Abhydrolase_6,_Alpha/beta_hydrolase_family	--
		Cat-NovmiR27	Ca_12817.1	UUUUUUGAUUCAACUUUCUCU	AGAGAUGGUUGGAUUAAAAGA	Cleavage	Adipocyte_plasma_membrane-associated_protein	PF03088|Str_synth,_Strictosidine_synthase	--
		Cat-NovmiR27	Ca_12816.1	UUUUUUGAUUCAACUUUCUCU	AGAGAUGGUUGGAUUAAAAGA	Cleavage	Adipocyte_plasma_membrane-associated_protein	PF03088|Str_synth,_Strictosidine_synthase	--
		Cat-NovmiR27	Ca_20418.2	UUUUUUGAUUCAACUUUCUCU	AGAGAAAGUUGAAAGAGAAAA	Cleavage	NA	NA	NA
		Cat-NovmiR27	Ca_12215.2	UUUUUUGAUUCAACUUUCUCU	AGACAAAGAUGAAUCAAAAGA	Cleavage	GRAM_domain-containing_protein_1A	PF02893|GRAM,_GRAM_domain	--
28	miR-Nov28	Cat-NovmiR28	Ca_20947.1	UUUCCAUUUUAGCUUUAGCU	AGUUAAAGGUGAAAUGGGAA	Cleavage	DNA_binding_with_one_finger_4_protein	--	--
		Cat-NovmiR28	Ca_07460.1	UUUCCAUUUUAGCUUUAGCUU	AAGCUACAGUUGAAAUGGAAU	Cleavage	NA	NA	NA
		Cat-NovmiR28	Ca_16015.1	UUUCCAUUUUAGCUUUAGCUU	AGGCUGGAGUUACAAUGGAAA	Translation	Nuclear_pore_complex_protein_Nup107	PF04121|Nup84_Nup100,_Nuclear_pore_protein_84_/_107	--
		Cat-NovmiR28	Ca_13482.1	UUUCCAUUUUAGCUUUAGCUU	AAGUUAAAGCUGCAAUGGAAA	Translation	18.1_kDa_class_I_heat_shock_protein_(Fragment)	PF00011|HSP20,_Hsp20/alpha_crystallin_family	--
		Cat-NovmiR28	Ca_05922.1	UUUCCAUUUUAGCUUUAGCU	ACCUGAAGUUGAAGUGGAAA	Cleavage	Putative_uncharacterized_protein	--	--
		Cat-NovmiR28	Ca_03025.1	UUUCCAUUUUAGCUUUAGCUU	AAGUUAAAGCUAAAAUGGAAA	Cleavage	Zinc_finger,_CCHC-type	--	--
		Cat-NovmiR28	Ca_02735.1	UUUCCAUUUUAGCUUUAGCUU	AAGCUGAAGCUGAAGUGCAAA	Cleavage	kinase_interacting_(KIP1-like)_family_protein	PF07765|KIP1,_KIP1-like_protein	--
		Cat-NovmiR28	Ca_12921.1	UUUCCAUUUUAGCUUUAGCUU	AAGUUAAAGUUGACAUGGAAG	Cleavage	Kinesin-like_protein_KIF22	PF00225|Kinesin,_Kinesin_motor_domain	--
		Cat-NovmiR28	Ca_16604.1	UUUCCAUUUUAGCUUUAGCUU	AAGCUAAAGCAAAGAUGGAAC	Translation	Seed_maturation_protein	PF03760|LEA_1,_Late_embryogenesis_abundant_(LEA)_group_1	--
		Cat-NovmiR28	Ca_03346.1	UUUCCAUUUUAGCUUUAGCUU	AGGGUAAAUCUAAGAUGGAAA	Cleavage	--	--	--
		Cat-NovmiR28	Ca_08854.1	UUUCCAUUUUAGCUUUAGCUU	AAGCUAGAGUUAGAAUGGAAU	Cleavage	Putative_disease_resistance_RPP13-like_protein_1	PF00931|NB-ARC,_NB-ARC_domain	--
		Cat-NovmiR28	Ca_12931.1	UUUCCAUUUUAGCUUUAGCUU	AAGAUGAAGCAAAAAUGGAAG	Translation	GT-2_factor	--	--
		Cat-NovmiR28	Ca_07460.2	UUUCCAUUUUAGCUUUAGCUU	AAGCUACAGUUGAAAUGGAAU	Cleavage	acetyltransferase_component_3_of_pyruvate_dehydrogenase_complex	PF00198|2-oxoacid_dh,_2-oxoacid_dehydrogenases_acyltransferase_(catalytic_domain)	--
		Cat-NovmiR28	Ca_13484.1	UUUCCAUUUUAGCUUUAGCUU	AAGUUAAAGCUGCAAUGGAAA	Translation	17.7_kDa_class_I_heat_shock_protein	PF00011|HSP20,_Hsp20/alpha_crystallin_family	--
		Cat-NovmiR28	Ca_03847.1	UUUCCAUUUUAGCUUUAGCUU	AAGCUAAAUCUGAAAUUGAAA	Cleavage	Uncharacterized_protein_At4g38062	--	--
		Cat-NovmiR28	Ca_06214.1	UUUCCAUUUUAGCUUUAGCUU	AGGCUAAAUCUAAAGUGGAAG	Cleavage	FKBP12-interacting_protein_of_37_kDa	--	--
		Cat-NovmiR28	Ca_17834.1	UUUCCAUUUUAGCUUUAGCUU	AAGCUAAAGAGAAGAUGGAGA	Translation	Putative_uncharacterized_protein	--	--
29	miR-Nov29	Cat-NovmiR29	Ca_11586.1	UUUAUGGAUAAAAUAGGUGU	GUACUUAUUUUGUUCAUGAA	Cleavage	armadillo_repeat_only_4	--	--
		Cat-NovmiR29	Ca_13132.1	UUUAUGGAUAAAAUAGGUGUU	GACACCUCUUUUAUCUUUAAA	Cleavage	Metal_tolerance_protein_4	PF01545|Cation_efflux,_Cation_efflux_family	--
		Cat-NovmiR29	Ca_10634.4	UUUAUGGAUAAAAUAGGUGUU	AAUUUUUAUUUUAUCUAUAAA	Cleavage	Monodehydroascorbate_reductase,_chloroplastic	PF07992|Pyr_redox_2,_Pyridine_nucleotide-disulphide_oxidoreductase	--
30	miR-Nov30	Cat-NovmiR30	Ca_09633.1	UUGAUGUUGGCUUGGUUCAAU	AUUAAGCCAAGCCAACGUUGA	Cleavage	Probable_protein_kinase_At2g41970	PF07714|Pkinase_Tyr,_Protein_tyrosine_kinase	--
		Cat-NovmiR30	Ca_05931.2	UUGAUGUUGGCUUGGUUCAA	UGGUAUCAAGCCAACAUCAA	Cleavage	NA	NA	NA
		Cat-NovmiR30	Ca_17837.1	UUGAUGUUGGCUUGGUUCAAU	AUGGAACCAAGCCAACAUUGA	Cleavage	Serine_carboxypeptidase-like_20	PF00450|Peptidase_S10,_Serine_carboxypeptidase	--
		Cat-NovmiR30	Ca_13883.1	UUGAUGUUGGCUUGGUUCAA	UUGGACAGGGCCAAUAUCAA	Cleavage	Alpha,alpha-trehalose-phosphate_synthase_[UDP-forming]_1	PF00982|Glyco_transf_20,_Glycosyltransferase_family_20	--
		Cat-NovmiR30	Ca_06196.1	UUGAUGUUGGCUUGGUUCAA	AAGAACCAAGUCAAUAUCAA	Cleavage	Neutral_ceramidase	PF04734|Ceramidase_alk,_Neutral/alkaline_non-lysosomal_ceramidase	--
		Cat-NovmiR30	Ca_17063.1	UUGAUGUUGGCUUGGUUCAA	AAGAACCAAGUCAAUAUCAA	Cleavage	Neutral_ceramidase	PF04734|Ceramidase_alk,_Neutral/alkaline_non-lysosomal_ceramidase	--
		Cat-NovmiR30	Ca_05931.3	UUGAUGUUGGCUUGGUUCAA	UGGUAUCAAGCCAACAUCAA	Cleavage	NA	NA	NA
		Cat-NovmiR30	Ca_05931.1	UUGAUGUUGGCUUGGUUCAA	UGGUAUCAAGCCAACAUCAA	Cleavage	Inositol-3-phosphate_synthase	PF07994|NAD_binding_5,_Myo-inositol-1-phosphate_synthase	--
		Cat-NovmiR30	Ca_15545.1	UUGAUGUUGGCUUGGUUCAA	GUGAACCACGCUAACAUUAA	Cleavage	Probable_WRKY_transcription_factor_75	PF03106|WRKY,_WRKY_DNA_-binding_domain	WRKY
		Cat-NovmiR30	Ca_16966.1	UUGAUGUUGGCUUGGUUCAAU	AUGGAACCAAGCCAACAUUGA	Cleavage	Serine_carboxypeptidase-like_20	PF00450|Peptidase_S10,_Serine_carboxypeptidase	--
		Cat-NovmiR30	Ca_18832.1	UUGAUGUUGGCUUGGUUCAAU	GUUGAACCAAUUCAACAUCCA	Translation	Protein_SCAR2	--	--
		Cat-NovmiR30	Ca_14638.2	UUGAUGUUGGCUUGGUUCAA	UUGCACUAAGUCAACAUUAG	Cleavage	NA	NA	NA
31	miR-Nov31	Cat-NovmiR31	Ca_15532.2	UUGACUGUAGGACUGCAUGCA	UGCAUGCAGUUGUGCAGUCAG	Translation	NA	NA	NA
		Cat-NovmiR31	Ca_14271.1	UUGACUGUAGGACUGCAUGCA	UGCACGCAGUUCUACGGUCAG	Cleavage	PLATZ_transcription_factor_family_protein	PF04640|PLATZ,_PLATZ_transcription_factor	PLATZ
		Cat-NovmiR31	Ca_15532.1	UUGACUGUAGGACUGCAUGCA	UGCAUGCAGUUGUGCAGUCAG	Translation	Protein_TRIGALACTOSYLDIACYLGLYCEROL_2,_chloroplastic	PF02470|MCE,_mce_related_protein	--
		Cat-NovmiR31	Ca_14736.1	UUGACUGUAGGACUGCAUGCA	UGGAAGCAGUCAUACAGUCAA	Translation	Protein_of_unknown_function,_transmembrane-40	PF10160|Tmemb_40,_Predicted_membrane_protein	--
32	miR-Nov32	Cat-NovmiR32	Ca_16740.1	UUGACGCUGCACUUAAUCAUG	UAUGAUUAAAUGCAGUGUUGA	Cleavage	Plant_protein_of_unknown_function_(DUF868)	PF05910|DUF868,_Plant_protein_of_unknown_function_(DUF868)	--
33	miR-Nov33	Cat-NovmiR33	Ca_10207.1	UUAUCGGCAAUGUUAAUUACA	UGAAAUCAACAUUGUCGAUGA	Cleavage	UPF0415_protein_C7orf25_homolog	PF07000|DUF1308,_Protein_of_unknown_function_(DUF1308)	--
		Cat-NovmiR33	Ca_09628.1	UUAUCGGCAAUGUUAAUUAC	GUGAUUAACAGUGUCGAUAA	Translation	--	--	--
		Cat-NovmiR33	Ca_10733.1	UUAUCGGCAAUGUUAAUUACA	UGUACUGAACAUUGUUGAUAA	Cleavage	Dof_zinc_finger_protein_DOF5.2	PF02701|zf-Dof,_Dof_domain,_zinc_finger	C2C2-Dof
		Cat-NovmiR33	Ca_10207.2	UUAUCGGCAAUGUUAAUUACA	UGAAAUCAACAUUGUCGAUGA	Cleavage	NA	NA	NA
		Cat-NovmiR33	Ca_00137.1	UUAUCGGCAAUGUUAAUUACA	UGAAAUUAACCUUGCUGAUAA	Translation	Receptor-like_protein_kinase_HAIKU2	PF00069|Pkinase,_Protein_kinase_domain	--
		Cat-NovmiR33	Ca_03074.1	UUAUCGGCAAUGUUAAUUACA	UGUGAUUAACAUUGAUGAUGA	Cleavage	DNA_repair_and_recombination_protein_RAD54-like	PF00176|SNF2_N,_SNF2_family_N-terminal_domain	SNF2
		Cat-NovmiR33	Ca_04350.2	UUAUCGGCAAUGUUAAUUAC	GUGAUUAACAGUGCCUAUAA	Translation	NA	NA	NA
		Cat-NovmiR33	Ca_06672.1	UUAUCGGCAAUGUUAAUUACA	UGAACUUGAUAUUGCCGAUAA	Cleavage	Cytochrome_P450_716B2	PF00067|p450,_Cytochrome_P450	--
34	miR-Nov34	Cat-NovmiR34	Ca_16916.1	UUAUAGGUGUUAUUUUUGGUU	AACUAUGAAUAACAUUUAUAA	Cleavage	RNA_polymerase_sigma_factor_rpoD	PF04542|Sigma70_r2,_Sigma-70_region_2	Sigma70-like
		Cat-NovmiR34	Ca_05216.1	UUAUAGGUGUUAUUUUUGGUU	AACCAAAAAUAAUAACUAUAU	Cleavage	molecular_function_unknown	--	--
		Cat-NovmiR34	Ca_21030.1	UUAUAGGUGUUAUUUUUGGU	UCUAAAAAUAAGACCUAUGA	Translation	Putative_uncharacterized_protein	--	--
		Cat-NovmiR34	Ca_07527.2	UUAUAGGUGUUAUUUUUGGUU	GACCAAAGAUAGCACUUGUAA	Cleavage	Phospholipid-transporting_ATPase_3	PF00122|E1-E2_ATPase,_E1-E2_ATPase	--
		Cat-NovmiR34	Ca_07527.1	UUAUAGGUGUUAUUUUUGGUU	GACCAAAGAUAGCACUUGUAA	Cleavage	NA	NA	NA
		Cat-NovmiR34	Ca_13061.1	UUAUAGGUGUUAUUUUUGGU	AGCAAGAAUGACAUCUAUGA	Cleavage	Cellulose_synthase-like_protein_G3	PF03552|Cellulose_synt,_Cellulose_synthase	--
		Cat-NovmiR34	Ca_12637.1	UUAUAGGUGUUAUUUUUGGU	ACCAAAAAUAAUGUUUGUGA	Cleavage	Photosystem_I_reaction_center_subunit_N,_chloroplastic	PF05479|PsaN,_Photosystem_I_reaction_centre_subunit_N_(PSAN_or_PSI-N)	--
		Cat-NovmiR34	Ca_16589.1	UUAUAGGUGUUAUUUUUGGUU	GGCCACAAAUGACACUUGUAA	Cleavage	unknown_protein	--	--
35	miR-Nov35	Cat-NovmiR35	Ca_15298.1	UUAGCAAUGCCAUUACUAGUG	CACUGAUAAUGUCAUUGCUGA	Translation	High_affinity_nitrate_transporter_2.4	PF07690|MFS_1,_Major_Facilitator_Superfamily	--
		Cat-NovmiR35	Ca_11039.1	UUAGCAAUGCCAUUACUAGUG	CAUUAGCAAUGGCAUAGCUAA	Cleavage	Protein_SCAR1	--	--
		Cat-NovmiR35	Ca_14758.1	UUAGCAAUGCCAUUACUAGU	ACUAGUAAUGGUAAUGUUGA	Cleavage	ATP-dependent_helicase_rhp16	PF00271|Helicase_C,_Helicase_conserved_C-terminal_domain	SNF2
		Cat-NovmiR35	Ca_07346.1	UUAGCAAUGCCAUUACUAGU	ACUUGUAAUGGCAUUGUUGG	Cleavage	NAC_domain-containing_protein_68	PF02365|NAM,_No_apical_meristem_(NAM)_protein	NAC
		Cat-NovmiR35	Ca_10965.1	UUAGCAAUGCCAUUACUAGUG	CACUAGUAAUGGCAUUGCUAA	Cleavage	Protein_lin-54_homolog	PF03638|CXC,_Tesmin/TSO1-like_CXC_domain	CPP
		Cat-NovmiR35	Ca_08506.1	UUAGCAAUGCCAUUACUAGUG	UAUUGAUGAUGGCAUUGUUAA	Cleavage	Tyrosine-sulfated_glycopeptide_receptor_1	PF00069|Pkinase,_Protein_kinase_domain	--
36	miR-Nov36	Cat-NovmiR36	Ca_11947.1	UUAAUAGCGAGAUCGUCAAC	GUUGAUGAUCCUGCUGUUAA	Translation	LOB_domain-containing_protein_22	PF03195|DUF260,_Protein_of_unknown_function_DUF260	LOB
		Cat-NovmiR36	Ca_19163.1	UUAAUAGCGAGAUCGUCAACA	UGUUGAAGAUCUCACUAUUGA	Cleavage	BAHD_acyltransferase_DCR	PF02458|Transferase,_Transferase_family	--
37	miR-Nov37	Cat-NovmiR37	Ca_15102.1	UGUGUUGUGUUGUGUUGUUC	GUCCAACACAACACAACACA	Cleavage	Probable_galactose-1-phosphate_uridyltransferase	PF01087|GalP_UDP_transf,_Galactose-1-phosphate_uridyl_transferase,_N-terminal_domain	--
		Cat-NovmiR37	Ca_10959.1	UGUGUUGUGUUGUGUUGUUC	CAACAAUACAAUACAAUACA	Cleavage	Auxin-responsive_protein_IAA27	PF02309|AUX_IAA,_AUX/IAA_family	AUX/IAA
		Cat-NovmiR37	Ca_05105.1	UGUGUUGUGUUGUGUUGUUC	AAGCAACGCAACGCAACGCA	Cleavage	unknown_protein	--	--
		Cat-NovmiR37	Ca_14903.1	UGUGUUGUGUUGUGUUGUUC	CAAUAAUAUAACACAACACG	Cleavage	Polygalacturonase	PF00295|Glyco_hydro_28,_Glycosyl_hydrolases_family_28	--
		Cat-NovmiR37	Ca_16846.1	UGUGUUGUGUUGUGUUGUUC	GCACAGCACAACACAACACA	Cleavage	unknown_protein	--	--
		Cat-NovmiR37	Ca_13823.2	UGUGUUGUGUUGUGUUGUUC	CCACAACACAACACAACACA	Cleavage	NA	NA	NA
		Cat-NovmiR37	Ca_02303.1	UGUGUUGUGUUGUGUUGUUC	AAGUGACACAACACAACACA	Cleavage	unknown_protein	--	--
		Cat-NovmiR37	Ca_01556.1	UGUGUUGUGUUGUGUUGUUC	AAACAAAACAACACAACACA	Cleavage	Pentatricopeptide_repeat-containing_protein_At1g71210	--	--
		Cat-NovmiR37	Ca_13823.1	UGUGUUGUGUUGUGUUGUUC	CCACAACACAACACAACACA	Cleavage	E3_ubiquitin_protein_ligase_DRIP1	PF00097|zf-C3HC4,_Zinc_finger,_C3HC4_type_(RING_finger)	--
		Cat-NovmiR37	Ca_10895.1	UGUGUUGUGUUGUGUUGUUC	ACACAACACAACACAACACC	Cleavage	NA	NA	NA
		Cat-NovmiR37	Ca_10895.2	UGUGUUGUGUUGUGUUGUUC	ACACAACACAACACAACACC	Cleavage	molecular_function_unknown	PF10243|MIP-T3,_Microtubule-binding_protein_MIP-T3	--
		Cat-NovmiR37	Ca_10243.2	UGUGUUGUGUUGUGUUGUUC	GAACAAGAUAACACAACACA	Cleavage	NA	NA	NA
		Cat-NovmiR37	Ca_10732.1	UGUGUUGUGUUGUGUUGUUC	ACAUAACACAAUACAACACA	Cleavage	Uncharacterized_protein_At5g19025	--	--
		Cat-NovmiR37	Ca_10243.1	UGUGUUGUGUUGUGUUGUUC	GAACAAGAUAACACAACACA	Cleavage	ERAD-associated_E3_ubiquitin-protein_ligase_DOA10	PF12428|DUF3675,_Protein_of_unknown_function_(DUF3675)	--
		Cat-NovmiR37	Ca_03353.1	UGUGUUGUGUUGUGUUGUUC	ACACAACACAACACAACACA	Cleavage	unknown_protein	--	--
		Cat-NovmiR37	Ca_11646.1	UGUGUUGUGUUGUGUUGUUC	UCACAACACAACACAGCACA	Cleavage	Acyl-[acyl-carrier-protein]_desaturase,_chloroplastic	PF03405|FA_desaturase_2,_Fatty_acid_desaturase	--
		Cat-NovmiR37	Ca_02190.1	UGUGUUGUGUUGUGUUGUUC	CCUCAACACAACACAACACA	Cleavage	Nematode_resistance_protein-like_HSPRO2	PF07014|Hs1pro-1_C,_Hs1pro-1_protein_C-terminus	--
		Cat-NovmiR37	Ca_16688.1	UGUGUUGUGUUGUGUUGUUC	ACACAACACAACACAACACU	Cleavage	AP2-like_ethylene-responsive_transcription_factor_AIL6	PF00847|AP2,_AP2_domain	AP2-EREBP
		Cat-NovmiR37	Ca_06898.1	UGUGUUGUGUUGUGUUGUUC	ACACAAUACAACACAACACA	Cleavage	Putative_uncharacterized_protein	--	--
		Cat-NovmiR37	Ca_10895.3	UGUGUUGUGUUGUGUUGUUC	ACACAACACAACACAACACC	Cleavage	NA	NA	NA
38	miR-Nov38	Cat-NovmiR38	Ca_17436.1	UGUAAUUAAUGUUACUGUUCA	UGAAUAGUAAUAAUAAUUAUG	Translation	Homoserine_kinase	PF00288|GHMP_kinases_N,_GHMP_kinases_N_terminal_domain	--
		Cat-NovmiR38	Ca_01023.1	UGUAAUUAAUGUUACUGUUCA	UGAAUAAUAAUAUUGAUUAUA	Cleavage	--	--	--
		Cat-NovmiR38	Ca_06693.1	UGUAAUUAAUGUUACUGUUC	GGAUAGUAAAAUUAAUUACA	Translation	Putative_germin-like_protein_2-1	PF00190|Cupin_1,_Cupin	--
		Cat-NovmiR38	Ca_00838.1	UGUAAUUAAUGUUACUGUUCA	UUAAUAGUAGUAUUAAUUAUA	Cleavage	Wound-responsive_family_protein	PF12609|DUF3774,_Wound-induced_protein	--
		Cat-NovmiR38	Ca_04968.1	UGUAAUUAAUGUUACUGUUC	GCAUAGUAACAUUAAUUGCA	Cleavage	Protein_of_unknown_function_(DUF668)	PF05003|DUF668,_Protein_of_unknown_function_(DUF668)	--
		Cat-NovmiR38	Ca_17436.2	UGUAAUUAAUGUUACUGUUCA	UGAAUAGUAAUAAUAAUUAUG	Translation	NA	NA	NA
		Cat-NovmiR38	Ca_17227.1	UGUAAUUAAUGUUACUGUUC	UAAUAGUAACAUUAAUUAUA	Cleavage	Zinc_finger_protein_STOP1_homolog	--	C2H2
39	miR-Nov39	Cat-NovmiR39	Ca_11285.1	UGGAUGAUAUAGCGAAGCUU	AAGGUUUGUUAUCUCAUCCA	Cleavage	Protein_PHYTOCHROME_KINASE_SUBSTRATE_4	--	--
40	miR-Nov40	Cat-NovmiR40	Ca_01049.1	UGGAUGAAGAUCAAAUGGUU	AUCCGUUUGAUCUUCAUCUA	Cleavage	Abscisic_acid_receptor_PYL8	PF10604|Polyketide_cyc2,_Polyketide_cyclase_/_dehydrase_and_lipid_transport	--
		Cat-NovmiR40	Ca_02160.1	UGGAUGAAGAUCAAAUGGUUU	AAGCCAUUGGACCUUUAUCCA	Translation	DNA_repair_protein_RAD50	PF02463|SMC_N,_RecF/RecN/SMC_N_terminal_domain	--
		Cat-NovmiR40	Ca_02991.1	UGGAUGAAGAUCAAAUGGUUU	AAACCAUUAGACCUUCAUCUG	Translation	NA	NA	NA
		Cat-NovmiR40	Ca_02991.3	UGGAUGAAGAUCAAAUGGUUU	AAACCAUUAGACCUUCAUCUG	Translation	NA	NA	NA
		Cat-NovmiR40	Ca_05651.2	UGGAUGAAGAUCAAAUGGUU	AUUCAUUUGAUCUUCAUCUU	Cleavage	NA	NA	NA
		Cat-NovmiR40	Ca_18419.1	UGGAUGAAGAUCAAAUGGUUU	GAAUCAUAUGAACUUCAUCCA	Translation	40S_ribosomal_protein_S8	--	--
		Cat-NovmiR40	Ca_20082.1	UGGAUGAAGAUCAAAUGGUUU	AGACCGUAUGAUCUUUAUCCA	Cleavage	Protein_GDAP2_homolog	--	--
		Cat-NovmiR40	Ca_06507.2	UGGAUGAAGAUCAAAUGGUUU	GGGCUAUUAGAUCUUCAUUCA	Cleavage	NA	NA	NA
		Cat-NovmiR40	Ca_06507.1	UGGAUGAAGAUCAAAUGGUUU	GGGCUAUUAGAUCUUCAUUCA	Cleavage	Kinesin-like_protein_KIF15	PF06548|Kinesin-related,_Kinesin-related	--
		Cat-NovmiR40	Ca_00203.1	UGGAUGAAGAUCAAAUGGUUU	AAAUCAUUUGAUUUUCUUUCA	Cleavage	Splicing_factor_3B_subunit_1	PF08920|SF3b1,_Splicing_factor_3B_subunit_1	--
		Cat-NovmiR40	Ca_08869.1	UGGAUGAAGAUCAAAUGGUUU	GAAUUGUUUGGUCUUUGUCCA	Cleavage	Pentatricopeptide_repeat-containing_protein_At3g29290	--	--
		Cat-NovmiR40	Ca_14293.1	UGGAUGAAGAUCAAAUGGUUU	GAACCAUUUAAUUUUCAUUCA	Cleavage	Dynamin-related_protein_12A	PF00350|Dynamin_N,_Dynamin_family	--
		Cat-NovmiR40	Ca_02991.2	UGGAUGAAGAUCAAAUGGUUU	AAACCAUUAGACCUUCAUCUG	Translation	Serine/threonine-protein_kinase_HT1	PF07714|Pkinase_Tyr,_Protein_tyrosine_kinase	--
41	miR-Nov41	Cat-NovmiR41	Ca_10174.1	UGGAAAAAUGUUUUGGAAGUU	AAUUUUUAAAGCAUUUUUUUA	Cleavage	Uncharacterized_protein_At2g33490	PF03114|BAR,_BAR_domain	--
		Cat-NovmiR41	Ca_05915.1	UGGAAAAAUGUUUUGGAAGUU	AAUUUUCAAAAUAUUUUUUUA	Cleavage	NA	NA	NA
		Cat-NovmiR41	Ca_15174.1	UGGAAAAAUGUUUUGGAAGU	UUUUCCAACACAUUUUUUCA	Cleavage	Uncharacterized_protein_At3g27210	--	--
		Cat-NovmiR41	Ca_19508.1	UGGAAAAAUGUUUUGGAAGUU	AAUUUUCAAAGUGUUUUUCUA	Cleavage	P-loop_containing_nucleoside_triphosphate_hydrolases_superfamily_protein	--	--
		Cat-NovmiR41	Ca_10174.2	UGGAAAAAUGUUUUGGAAGUU	AAUUUUUAAAGCAUUUUUUUA	Cleavage	NA	NA	NA
		Cat-NovmiR41	Ca_20907.1	UGGAAAAAUGUUUUGGAAGU	AUUUCCAUUGCAUUUUUCCA	Cleavage	Ribosomal_RNA_small_subunit_methyltransferase_I	PF00590|TP_methylase,_Tetrapyrrole_(Corrin/Porphyrin)_Methylases	--
		Cat-NovmiR41	Ca_03442.1	UGGAAAAAUGUUUUGGAAGUU	AACUUUUAUAAUAUUUUUCUA	Cleavage	Mitogen-activated_protein_kinase_kinase_kinase_ANP1	PF00069|Pkinase,_Protein_kinase_domain	--
42	miR-Nov42	Cat-NovmiR42	Ca_07053.1	UGCACCAGAGUAGAUUUUUCG	CGGAAAAUCUACUCUGGUGCA	Cleavage	ABC_transporter_C_family_member_3	PF00664|ABC_membrane,_ABC_transporter_transmembrane_region	--
		Cat-NovmiR42	Ca_18758.1	UGCACCAGAGUAGAUUUUUCG	UGAAAAAUAAACUCUGGUGUA	Cleavage	G-type_lectin_S-receptor-like_serine/threonine-protein_kinase_At1g11330	PF01453|B_lectin,_D-mannose_binding_lectin	--
		Cat-NovmiR42	Ca_08176.4	UGCACCAGAGUAGAUUUUUC	GAAAUGUUUGCUCUGGUGCA	Cleavage	Alpha-aminoadipic_semialdehyde_synthase	PF03435|Saccharop_dh,_Saccharopine_dehydrogenase	--
		Cat-NovmiR42	Ca_08176.3	UGCACCAGAGUAGAUUUUUC	GAAAUGUUUGCUCUGGUGCA	Cleavage	NA	NA	NA
		Cat-NovmiR42	Ca_16843.1	UGCACCAGAGUAGAUUUUUC	GAAAAGUUGACUCUGGUGCC	Cleavage	Fatty_acyl-CoA_reductase_3	PF07993|NAD_binding_4,_Male_sterility_protein	--
		Cat-NovmiR42	Ca_07053.3	UGCACCAGAGUAGAUUUUUCG	CGGAAAAUCUACUCUGGUGCA	Cleavage	NA	NA	NA
		Cat-NovmiR42	Ca_15803.1	UGCACCAGAGUAGAUUUUUC	GGAAAAUGUGUUCUGGUGUA	Cleavage	F-box/kelch-repeat_protein_SKIP11	PF01344|Kelch_1,_Kelch_motif	--
		Cat-NovmiR42	Ca_15803.2	UGCACCAGAGUAGAUUUUUC	GGAAAAUGUGUUCUGGUGUA	Cleavage	NA	NA	NA
		Cat-NovmiR42	Ca_08176.2	UGCACCAGAGUAGAUUUUUC	GAAAUGUUUGCUCUGGUGCA	Cleavage	NA	NA	NA
		Cat-NovmiR42	Ca_07053.2	UGCACCAGAGUAGAUUUUUCG	CGGAAAAUCUACUCUGGUGCA	Cleavage	NA	NA	NA
		Cat-NovmiR42	Ca_08176.1	UGCACCAGAGUAGAUUUUUC	GAAAUGUUUGCUCUGGUGCA	Cleavage	NA	NA	NA
43	miR-Nov43	Cat-NovmiR43	Ca_11447.1	UGAUUAUGUUAAACUCACUG	CAUUGAGUUUGACAUGAUUG	Cleavage	DNA-directed_RNA_polymerases_I_and_III_subunit_RPAC1	PF01000|RNA_pol_A_bac,_RNA_polymerase_Rpb3/RpoA_insert_domain	--
		Cat-NovmiR43	Ca_16250.1	UGAUUAUGUUAAACUCACUGA	UUAGUGAGUUUAACA-AAUCA	Cleavage	Probable_carboxylesterase_11	PF07859|Abhydrolase_3,_alpha/beta_hydrolase_fold	--
		Cat-NovmiR43	Ca_09967.1	UGAUUAUGUUAAACUCACUG	CAUUGAGUUUGACAUGAUUG	Cleavage	DNA-directed_RNA_polymerases_I_and_III_subunit_RPAC1	PF01000|RNA_pol_A_bac,_RNA_polymerase_Rpb3/RpoA_insert_domain	--
		Cat-NovmiR43	Ca_16252.3	UGAUUAUGUUAAACUCACUG	CAGUGAGUUUGAAAAAAUCA	Cleavage	NA	NA	NA
		Cat-NovmiR43	Ca_15805.1	UGAUUAUGUUAAACUCACUG	UGGUGAGAUUGACAUAAUCA	Cleavage	Peroxidase_53	PF00141|peroxidase,_Peroxidase	--
		Cat-NovmiR43	Ca_16139.1	UGAUUAUGUUAAACUCACUGA	UCAGUGAGUUUCGCAGAAUCA	Translation	Probable_E3_ubiquitin-protein_ligase_ARI10	PF01485|IBR,_IBR_domain	--
44	miR-Nov44	Cat-NovmiR44	Ca_01965.2	UGACUUAUGAUGCAGAAGAA	UUUUUCUUCAUCAGAAGUCA	Cleavage	NA	NA	NA
		Cat-NovmiR44	Ca_06576.1	UGACUUAUGAUGCAGAAGAA	UUCUUUCGCAGCAUGAGUCA	Translation	Aspartic_proteinase_nepenthesin-1	PF00026|Asp,_Eukaryotic_aspartyl_protease	--
		Cat-NovmiR44	Ca_01965.1	UGACUUAUGAUGCAGAAGAA	UUUUUCUUCAUCAGAAGUCA	Cleavage	Alpha-1,4_glucan_phosphorylase_L-2_isozyme,_chloroplastic/amyloplastic	PF00343|Phosphorylase,_Carbohydrate_phosphorylase	--
45	miR-Nov45	Cat-NovmiR45	Ca_01441.3	UAUUUGUUAUUUUUACGUUC	GACCGUAAAAGUGGCAGAUA	Cleavage	Predicted_protein	--	--
		Cat-NovmiR45	Ca_15570.1	UAUUUGUUAUUUUUACGUUC	GAAUGUAGAAAUAAUAAAUG	Cleavage	Putative_uncharacterized_protein	PF04652|DUF605,_Vta1_like	--
		Cat-NovmiR45	Ca_03427.2	UAUUUGUUAUUUUUACGUUC	GAAUGAAAAAGUAACGGAUA	Cleavage	NA	NA	NA
		Cat-NovmiR45	Ca_01441.2	UAUUUGUUAUUUUUACGUUC	GACCGUAAAAGUGGCAGAUA	Cleavage	NA	NA	NA
		Cat-NovmiR45	Ca_17317.1	UAUUUGUUAUUUUUACGUUCU	AGAAGGUAAAGAUAACAAAAA	Cleavage	U3_small_nucleolar_RNA-associated_protein_25	PF06862|DUF1253,_Protein_of_unknown_function_(DUF1253)	--
		Cat-NovmiR45	Ca_03427.1	UAUUUGUUAUUUUUACGUUC	GAAUGAAAAAGUAACGGAUA	Cleavage	Serine/threonine-protein_kinase_SRK2I	PF00069|Pkinase,_Protein_kinase_domain	--
		Cat-NovmiR45	Ca_01441.1	UAUUUGUUAUUUUUACGUUC	GACCGUAAAAGUGGCAGAUA	Cleavage	NA	NA	NA
46	miR-Nov46	Cat-NovmiR46	Ca_07356.1	UAUUAUAUUUGUUUAUAUUU	AAAUAUAAACAGAUAUGAUU	Cleavage	SUMO-activating_enzyme_subunit_1A	PF00899|ThiF,_ThiF_family	--
		Cat-NovmiR46	Ca_19169.1	UAUUAUAUUUGUUUAUAUUU	AAAUAUAAAUAUAUAUAAUC	Translation	Two-component_response_regulator_ARR2	PF00072|Response_reg,_Response_regulator_receiver_domain	ARR-B
		Cat-NovmiR46	Ca_11068.1	UAUUAUAUUUGUUUAUAUUUC	GGAAUAAUAAUAAAUAUAAUA	Cleavage	Probable_isoaspartyl_peptidase/L-asparaginase_2	PF01112|Asparaginase_2,_Asparaginase	--
		Cat-NovmiR46	Ca_17337.1	UAUUAUAUUUGUUUAUAUUUC	GUAAUAUAAGCAUAUAUAAUG	Translation	Phosphatidylinositol:ceramide_inositolphosphotransferase	--	--
		Cat-NovmiR46	Ca_06606.1	UAUUAUAUUUGUUUAUAUUU	UAAUAUGAAUGAGUAUAAUA	Cleavage	NA	NA	NA
		Cat-NovmiR46	Ca_17580.1	UAUUAUAUUUGUUUAUAUUU	AAAUAUAAACAAAUGUAACU	Cleavage	Probable_NADH_dehydrogenase_[ubiquinone]_1_alpha_subcomplex_subunit_5,_mitochondrial	PF04716|ETC_C1_NDUFA5,_ETC_complex_I_subunit_conserved_region	--
		Cat-NovmiR46	Ca_21623.1	UAUUAUAUUUGUUUAUAUUU	AAAUAUGAAGAAAUAAAAUA	Translation	Photosystem_I_assembly_protein_ycf3	PF00515|TPR_1,_Tetratricopeptide_repeat	TPR
		Cat-NovmiR46	Ca_06064.1	UAUUAUAUUUGUUUAUAUUUC	GAAAUACAGGCAGAUGUAAUA	Cleavage	Probable_pectinesterase/pectinesterase_inhibitor_34	PF01095|Pectinesterase,_Pectinesterase	--
		Cat-NovmiR46	Ca_13922.1	UAUUAUAUUUGUUUAUAUUUC	GGAGUAUAAAAAUAUAUAAUA	Translation	Protein_HOTHEAD	PF05199|GMC_oxred_C,_GMC_oxidoreductase	--
		Cat-NovmiR46	Ca_02522.1	UAUUAUAUUUGUUUAUAUUU	UAGUAUAAAUGAAUGUAAUA	Cleavage	40S_ribosomal_protein_S15	PF00203|Ribosomal_S19,_Ribosomal_protein_S19	--
47	miR-Nov47	Cat-NovmiR47	Ca_17096.1	UAUAAUAGUUUUAUGCAUGU	ACAAGAAUAAAACUAUUAUC	Cleavage	Putative_uncharacterized_protein	--	--
		Cat-NovmiR47	Ca_00854.2	UAUAAUAGUUUUAUGCAUGUG	CACAUGAAUAAGACUUUUAUA	Cleavage	NA	NA	NA
		Cat-NovmiR47	Ca_11639.1	UAUAAUAGUUUUAUGCAUGUG	UACCUGCAUGAUAUUAUUAUA	Translation	Eukaryotic_translation_initiation_factor_eIF2A_family_protein	PF08662|eIF2A,_Eukaryotic_translation_initiation_factor_eIF2A	--
		Cat-NovmiR47	Ca_21130.1	UAUAAUAGUUUUAUGCAUGU	ACAAGAAUAAAACUAUUAUC	Cleavage	Putative_uncharacterized_protein	--	--
		Cat-NovmiR47	Ca_15214.1	UAUAAUAGUUUUAUGCAUGUG	CACAUGCAUGAAAUUAGUAUG	Cleavage	binding_to_TOMV_RNA_1L_(long_form)	--	--
		Cat-NovmiR47	Ca_00854.1	UAUAAUAGUUUUAUGCAUGUG	CACAUGAAUAAGACUUUUAUA	Cleavage	Probable_protein_phosphatase_2C_52	PF00481|PP2C,_Protein_phosphatase_2C	--
		Cat-NovmiR47	Ca_21050.1	UAUAAUAGUUUUAUGCAUGU	ACAAGAAUAAAACUAUUAUU	Cleavage	Putative_uncharacterized_protein	--	--
48	miR-Nov48	Cat-NovmiR48	Ca_11893.2	UAUAACAGUCCCCACCGCUGC	GCGGCGGUGGGGCCUGUUAUA	Translation	NA	NA	NA
		Cat-NovmiR48	Ca_16632.1	UAUAACAGUCCCCACCGCUGC	GUAGCGGUUGGGGUUGUUGUA	Cleavage	Protein_STRUBBELIG-RECEPTOR_FAMILY_1	PF07714|Pkinase_Tyr,_Protein_tyrosine_kinase	--
		Cat-NovmiR48	Ca_20652.1	UAUAACAGUCCCCACCGCUGC	GCGGCGGUGGUGGCUGUUAUA	Translation	Glycine-rich_protein_2	PF00313|CSD,_'Cold-shock'_DNA-binding_domain	CSD
		Cat-NovmiR48	Ca_11893.1	UAUAACAGUCCCCACCGCUGC	GCGGCGGUGGGGCCUGUUAUA	Translation	NA	NA	NA
49	miR-Nov49	Cat-NovmiR49	Ca_15909.1	UACAUGUGGCAAGAGAAAGGG	UCCUUUCUAUUGCUUCAUGUA	Cleavage	Probable_polygalacturonase_At3g15720	PF00295|Glyco_hydro_28,_Glycosyl_hydrolases_family_28	--
		Cat-NovmiR49	Ca_00630.1	UACAUGUGGCAAGAGAAAGG	GCUUUCUUUUGCCACAAGUA	Cleavage	Protein_of_unknown_function_(DUF2921)	PF11145|DUF2921,_Protein_of_unknown_function_(DUF2921)	--
50	miR-Nov50	Cat-NovmiR50	Ca_19291.1	GUAGUACUAUAAAUAUCAGGU	ACCUGAUAUUUAUAGUACUAC	Cleavage	Cationic_peroxidase_1	PF00141|peroxidase,_Peroxidase	--
		Cat-NovmiR50	Ca_08510.2	GUAGUACUAUAAAUAUCAGG	CCUGAUAUAUUUGGUACUAC	Translation	NA	NA	NA
		Cat-NovmiR50	Ca_08510.1	GUAGUACUAUAAAUAUCAGG	CCUGAUAUAUUUGGUACUAC	Translation	Probable_splicing_factor_3A_subunit_1	PF12230|PRP21_like_P,_Pre-mRNA_splicing_factor_PRP21_like_protein	--
51	miR-Nov51	Cat-NovmiR51	Ca_20935.1	GGUGGGAUCCUCUAGUGGGU	ACCCACAAGAGGAUCCCACC	Cleavage	Putative_uncharacterized_protein	--	--
		Cat-NovmiR51	Ca_19969.1	GGUGGGAUCCUCUAGUGGGU	UCCCACAAGAGGAUCCCACC	Cleavage	--	--	--
		Cat-NovmiR51	Ca_11285.1	GGUGGGAUCCUCUAGUGGGU	ACCUGCUCGAUGAUCCCACC	Translation	Protein_PHYTOCHROME_KINASE_SUBSTRATE_4	--	--
		Cat-NovmiR51	Ca_15046.1	GGUGGGAUCCUCUAGUGGGU	ACCCACUACAGCAUUUCACC	Translation	Transcription_factor_TGA6	--	--
52	miR-Nov52	Cat-NovmiR52	NA	NA	NA	NA	NA	NA	NA
53	miR-Nov53	Cat-NovmiR53	Ca_05622.1	GGGCACCUCUCUCCUGGCAA	UUACGAGGAGAGAGGUGCCC	Cleavage	BEACH_domain-containing_protein_lvsC	PF02138|Beach,_Beige/BEACH_domain	--
		Cat-NovmiR53	Ca_05622.2	GGGCACCUCUCUCCUGGCAA	UUACGAGGAGAGAGGUGCCC	Cleavage	NA	NA	NA
54	miR-Nov54	Cat-NovmiR54	Ca_07107.1	GGAAUGGGUUGUUUGGUUAGA	UCAAAUCAAACAAUCCAUUUC	Cleavage	Glutamine-dependent_NAD(+)_synthetase	PF02540|NAD_synthase,_NAD_synthase	--
		Cat-NovmiR54	Ca_05702.3	GGAAUGGGUUGUUUGGUUAG	UCAACCAAACAACCCAUUUC	Cleavage	NA	NA	NA
		Cat-NovmiR54	Ca_14902.1	GGAAUGGGUUGUUUGGUUAG	CUGACCGGAAAACCUAUUCC	Translation	Pentatricopeptide_repeat-containing_protein_At4g30825,_chloroplastic	PF12854|PPR_1,_PPR_repeat	--
		Cat-NovmiR54	Ca_08949.2	GGAAUGGGUUGUUUGGUUAG	CAAACCAACCAACUCAUUCC	Cleavage	Lysosomal_alpha-mannosidase	PF07748|Glyco_hydro_38C,_Glycosyl_hydrolases_family_38_C-terminal_domain	--
55	miR-Nov55	Cat-NovmiR55	Ca_12743.3	GAGUUCCUUGCAGCCCAAAG	CUUUGGGAUGUAUGGAAUUC	Cleavage	Casein_kinase_I_isoform_delta	PF00069|Pkinase,_Protein_kinase_domain	--
		Cat-NovmiR55	Ca_12743.1	GAGUUCCUUGCAGCCCAAAG	CUUUGGGAUGUAUGGAAUUC	Cleavage	NA	NA	NA
		Cat-NovmiR55	Ca_17539.1	GAGUUCCUUGCAGCCCAAAG	CUUUGGAAUUCAAGGAACUC	Translation	Protein_of_Unknown_Function_(DUF239)	PF03080|Glucoamylase,_Putative_glucoamylase_type_of_glycohydrolase	--
		Cat-NovmiR55	Ca_19379.1	GAGUUCCUUGCAGCCCAAAG	UUUUGAGCUGCAAGGAAAUC	Cleavage	ATP-dependent_DNA_helicase_2_subunit_KU80	PF08785|Ku_PK_bind,_Ku_C_terminal_domain_like	--
		Cat-NovmiR55	Ca_12743.2	GAGUUCCUUGCAGCCCAAAG	CUUUGGGAUGUAUGGAAUUC	Cleavage	NA	NA	NA
56	miR-Nov56	Cat-NovmiR56	Ca_07318.3	CUAGUUUCAAUUACUUUGUUA	UCACAAAGUAACUGAAACUGG	Translation	NA	NA	NA
		Cat-NovmiR56	Ca_07318.1	CUAGUUUCAAUUACUUUGUUA	UCACAAAGUAACUGAAACUGG	Translation	NA	NA	NA
		Cat-NovmiR56	Ca_08622.1	CUAGUUUCAAUUACUUUGUUA	UGGCAGAGUACUUGAAACUGG	Translation	Replication_factor_C_subunit_2	PF08542|Rep_fac_C,_Replication_factor_C	--
		Cat-NovmiR56	Ca_08437.1	CUAGUUUCAAUUACUUUGUUA	UAAUAAAGUAGUUGAAAUUGC	Cleavage	DNA_mismatch_repair_protein_Msh2	PF00488|MutS_V,_MutS_domain_V	--
		Cat-NovmiR56	Ca_13954.2	CUAGUUUCAAUUACUUUGUUA	UGAUAGAGCAAUUGAAACUGG	Cleavage	NA	NA	NA
		Cat-NovmiR56	Ca_17544.1	CUAGUUUCAAUUACUUUGUUA	UAAUAGAGUAUAUGAAACUAG	Translation	F-box/kelch-repeat_protein_At3g23880	--	--
		Cat-NovmiR56	Ca_01118.1	CUAGUUUCAAUUACUUUGUUA	UGACAGAUUAAUUGAGACUGG	Cleavage	Putative_syntaxin-131	PF05739|SNARE,_SNARE_domain	--
		Cat-NovmiR56	Ca_12021.1	CUAGUUUCAAUUACUUUGUU	ACCAAAGUAAUUGAAACUAC	Cleavage	Pentatricopeptide_repeat-containing_protein_At3g02490,_mitochondrial	--	--
		Cat-NovmiR56	Ca_07479.1	CUAGUUUCAAUUACUUUGUU	AACACAGAAAUUGAAACUAG	Cleavage	AP2-like_ethylene-responsive_transcription_factor_AIL1	PF00847|AP2,_AP2_domain	AP2-EREBP
		Cat-NovmiR56	Ca_07318.2	CUAGUUUCAAUUACUUUGUUA	UCACAAAGUAACUGAAACUGG	Translation	Calmodulin-binding_transcription_activator_2	PF03859|CG-1,_CG-1_domain	CAMTA
		Cat-NovmiR56	Ca_16759.1	CUAGUUUCAAUUACUUUGUU	AAUAAAAUAAUUGGAGCUAG	Cleavage	Cucumisin	PF00082|Peptidase_S8,_Subtilase_family	--
		Cat-NovmiR56	Ca_15203.1	CUAGUUUCAAUUACUUUGUUA	UGACAGAGGAAUUGAAACUAU	Cleavage	DNA_repair_protein_rhp54	PF00176|SNF2_N,_SNF2_family_N-terminal_domain	SNF2
		Cat-NovmiR56	Ca_13954.1	CUAGUUUCAAUUACUUUGUUA	UGAUAGAGCAAUUGAAACUGG	Cleavage	Acetyl-coenzyme_A_carboxylase_carboxyl_transferase_subunit_alpha,_chloroplastic	PF03255|ACCA,_Acetyl_co-enzyme_A_carboxylase_carboxyltransferase_alpha_subunit	--
57	miR-Nov57	Cat-NovmiR57	Ca_10072.1	CAUGUUUGGAUGUUGAUAGUA	UCUUAUCAACAUUAAAACAUG	Cleavage	Transmembrane_protein_97	PF10914|DUF2781,_Protein_of_unknown_function_(DUF2781)	--
		Cat-NovmiR57	Ca_02900.1	CAUGUUUGGAUGUUGAUAGU	GCUAUCAACGGCCAAACGUG	Translation	Poly(rC)-binding_protein_4	PF00013|KH_1,_KH_domain	--
		Cat-NovmiR57	Ca_13381.1	CAUGUUUGGAUGUUGAUAGU	ACUUUCAACAUCAAAACAUA	Cleavage	Putative_pentatricopeptide_repeat-containing_protein_At2g02150	PF12854|PPR_1,_PPR_repeat	--
58	miR-Nov58	Cat-NovmiR58	Ca_17078.2	CAUGUUAAUGAAAAGAGAAC	AUUCUUUGUUCAUUGACAUG	Cleavage	NA	NA	NA
		Cat-NovmiR58	Ca_17078.1	CAUGUUAAUGAAAAGAGAAC	AUUCUUUGUUCAUUGACAUG	Cleavage	Uncharacterized_membrane_protein_At3g27390	--	--
		Cat-NovmiR58	Ca_06172.1	CAUGUUAAUGAAAAGAGAAC	GUAUUCUUUGCAUUGACAUG	Translation	Cystathionine_gamma-lyase	PF01053|Cys_Met_Meta_PP,_Cys/Met_metabolism_PLP-dependent_enzyme	--
59	miR-Nov59	Cat-NovmiR59	Ca_10560.1	CAUGUGUUCUGUAUCUCCAAG	UUUGUAGUUUCAGAACACAUG	Cleavage	--	--	--
		Cat-NovmiR59	Ca_14702.1	CAUGUGUUCUGUAUCUCCAA	UUGGGGAUGGAGGACACGUG	Translation	Kinase_R-like_protein	--	--
		Cat-NovmiR59	Ca_04121.1	CAUGUGUUCUGUAUCUCCAA	UGGGGGAUAUGGGACACAUG	Cleavage	Probable_ADP-ribosylation_factor_GTPase-activating_protein_AGD14	PF01412|ArfGap,_Putative_GTPase_activating_protein_for_Arf	--
		Cat-NovmiR59	Ca_08659.1	CAUGUGUUCUGUAUCUCCAA	UUGGAGAGGCAGAGCACAUG	Cleavage	Cell_cycle_regulated_microtubule_associated_protein	PF12214|TPX2_importin,_Cell_cycle_regulated_microtubule_associated_protein	--
		Cat-NovmiR59	Ca_05653.1	CAUGUGUUCUGUAUCUCCAAG	UUUGGAGAUGUGUAACACGUG	Translation	Uncharacterized_acetyltransferase_At3g50280	PF02458|Transferase,_Transferase_family	--
60	miR-Nov60	Cat-NovmiR60	Ca_03343.1	CAGUAGAGAACUUUGAAGGA	UCCUUCAAAUUGCUCUACUG	Translation	NA	NA	NA
		Cat-NovmiR60	Ca_03343.2	CAGUAGAGAACUUUGAAGGA	UCCUUCAAAUUGCUCUACUG	Translation	Probable_ubiquitin-like-specific_protease_2B	PF02902|Peptidase_C48,_Ulp1_protease_family,_C-terminal_catalytic_domain	--
		Cat-NovmiR60	Ca_10773.1	CAGUAGAGAAC-UUUGAAGGAG	UUCCUUCAAAAGUUCUCUGUUG	Cleavage	BEL1-like_homeodomain_protein_1	PF07526|POX,_Associated_with_HOX	--
		Cat-NovmiR60	Ca_03529.1	CAGUAGAGAACUUUGAAGGA	UCCUACGAAGUUUUCUACUU	Cleavage	Chalcone-flavanone_isomerase_family_protein	--	--
		Cat-NovmiR60	Ca_03343.3	CAGUAGAGAACUUUGAAGGA	UCCUUCAAAUUGCUCUACUG	Translation	NA	NA	NA
		Cat-NovmiR60	Ca_16665.1	CAGUAGAGAACUUUGAAGGAG	UUUCUUCAAAGUUCUUUACUU	Cleavage	Fatty_acid_desaturase_3	PF00487|FA_desaturase,_Fatty_acid_desaturase	--
		Cat-NovmiR60	Ca_15739.1	CAGUAGAGAACUUUGAAGGAG	UUAUUUCUAAGUUCUCUGCUG	Cleavage	embryo_defective_2737	--	--
		Cat-NovmiR60	Ca_15739.3	CAGUAGAGAACUUUGAAGGAG	UUAUUUCUAAGUUCUCUGCUG	Cleavage	NA	NA	NA
		Cat-NovmiR60	Ca_08562.1	CAGUAGAGAACUUUGAAGGA	UUCUUCAAGGUUCUCUAUGG	Cleavage	Galactinol--sucrose_galactosyltransferase	PF05691|Raffinose_syn,_Raffinose_synthase_or_seed_inhibition_protein_Sip1	--
		Cat-NovmiR60	Ca_15739.2	CAGUAGAGAACUUUGAAGGAG	UUAUUUCUAAGUUCUCUGCUG	Cleavage	NA	NA	NA
61	miR-Nov61	Cat-NovmiR61	NA	NA	NA	NA	NA	NA	NA
62	miR-Nov62	Cat-NovmiR62	Ca_14602.1	CACAGGUGGAAUUAAAUUCUC	GAGAAUUUGAUUC-GCCUGUG	Cleavage	TPX2_(targeting_protein_for_Xklp2)_protein_family	PF06886|TPX2,_Targeting_protein_for_Xklp2_(TPX2)	--
		Cat-NovmiR62	Ca_18465.1	CACAGGUGGAAUUAAAUUCUC	GAAAAGUUAAUUCCACCUGUG	Cleavage	Serine_carboxypeptidase-like_45	PF00450|Peptidase_S10,_Serine_carboxypeptidase	--
		Cat-NovmiR62	Ca_07635.1	CACAGGUGGAAUUAAAUUCUC	GAGAAUUUAAUUCCACCUGUG	Cleavage	Protein_of_unknown_function_(DUF810)	PF05664|DUF810,_Protein_of_unknown_function_(DUF810)	--
63	miR-Nov63	Cat-NovmiR63	Ca_04912.1	AUUUUUUUCAUUUAUCGAUGG	CCAUUGAUCAAUGGAAAAGAU	Cleavage	Protein_disulfide-isomerase_5-2	PF01743|PolyA_pol,_Poly_A_polymerase_head_domain	--
		Cat-NovmiR63	Ca_11333.1	AUUUUUUUCAUUUAUCGAUGG	UCAUUGAUGAAUGGAAAGAAA	Cleavage	Vesicle-associated_protein_4-1	PF00635|Motile_Sperm,_MSP_(Major_sperm_protein)_domain	--
		Cat-NovmiR63	Ca_14712.1	AUUUUUUUCAUUUAUCGAUGG	UCUUUGAUAAAUGAAAGAAAA	Cleavage	Putative_tRNA_pseudouridine_synthase	PF01416|PseudoU_synth_1,_tRNA_pseudouridine_synthase	--
		Cat-NovmiR63	Ca_03365.1	AUUUUUUUCAUUUAUCGAUGG	CAAUGGAUAAAUGAAAGAAAU	Cleavage	Acid_beta-fructofuranosidase	PF00251|Glyco_hydro_32N,_Glycosyl_hydrolases_family_32_N-terminal_domain	--
		Cat-NovmiR63	Ca_02145.1	AUUUUUUUCAUUUAUCGAUGG	CCAUUGAUCAAUGAGAAAAAA	Cleavage	Geminivirus_Rep-interacting_motor_protein	PF00225|Kinesin,_Kinesin_motor_domain	--
		Cat-NovmiR63	Ca_05587.1	AUUUUUUUCAUUUAUCGAUG	CAUCGAUGGAUGAAAGAGAC	Cleavage	U-box_domain-containing_protein_35	PF00582|Usp,_Universal_stress_protein_family	--
		Cat-NovmiR63	Ca_14375.2	AUUUUUUUCAUUUAUCGAUG	GAUCGAAAAAUGAAGAAAAU	Cleavage	NA	NA	NA
		Cat-NovmiR63	Ca_12528.1	AUUUUUUUCAUUUAUCGAUG	AAUCGAUGGAUGAGGAAAAU	Cleavage	Receptor-like_serine/threonine-protein_kinase_At2g45590	PF07714|Pkinase_Tyr,_Protein_tyrosine_kinase	--
		Cat-NovmiR63	Ca_08700.1	AUUUUUUUCAUUUAUCGAUG	GAUUGAUAAAUUAGAAAAAU	Translation	Monothiol_glutaredoxin-S2	PF00462|Glutaredoxin,_Glutaredoxin	--
		Cat-NovmiR63	Ca_11333.2	AUUUUUUUCAUUUAUCGAUGG	UCAUUGAUGAAUGGAAAGAAA	Cleavage	NA	NA	NA
		Cat-NovmiR63	Ca_14375.1	AUUUUUUUCAUUUAUCGAUG	GAUCGAAAAAUGAAGAAAAU	Cleavage	E3_ubiquitin-protein_ligase_BRE1-like_1	--	--
		Cat-NovmiR63	Ca_07709.1	AUUUUUUUCAUUUAUCGAUGG	UCAGUGGUAGGUGAAAAAAAU	Cleavage	Abscisic_acid_8'-hydroxylase_1	PF00067|p450,_Cytochrome_P450	--
		Cat-NovmiR63	Ca_02293.1	AUUUUUUUCAUUUAUCGAUGG	UCAUUGAAAAAUGAAGAAAGU	Cleavage	DELLA_protein_GAI1	PF03514|GRAS,_GRAS_family_transcription_factor	GRAS
		Cat-NovmiR63	Ca_08871.1	AUUUUUUUCAUUUAUCGAUG	CAUUGAUCAAUGGAAGAAAU	Cleavage	Kanadaptin	PF00498|FHA,_FHA_domain	FHA
		Cat-NovmiR63	Ca_02145.3	AUUUUUUUCAUUUAUCGAUGG	CCAUUGAUCAAUGAGAAAAAA	Cleavage	NA	NA	NA
		Cat-NovmiR63	Ca_02145.4	AUUUUUUUCAUUUAUCGAUGG	CCAUUGAUCAAUGAGAAAAAA	Cleavage	NA	NA	NA
		Cat-NovmiR63	Ca_04277.1	AUUUUUUUCAUUUAUCGAUGG	UCAUUUAUAAAUGAGGAAAAU	Cleavage	Chaperone_protein_DnaJ	PF00226|DnaJ,_DnaJ_domain	--
		Cat-NovmiR63	Ca_02145.2	AUUUUUUUCAUUUAUCGAUGG	CCAUUGAUCAAUGAGAAAAAA	Cleavage	NA	NA	NA
64	miR-Nov64	Cat-NovmiR64	Ca_10711.1	AUUCGGAUGUGUAGAUACCCG	CAGGUAUUUGCACAUUUGAAU	Cleavage	Multiple_RNA-binding_domain-containing_protein_1	PF00076|RRM_1,_RNA_recognition_motif	--
65	miR-Nov65	Cat-NovmiR65	Ca_01241.1	AUGUAGAUUAUCUGAUUUUU	AAGCAUCAGAUUAUCUACAU	Translation	Potassium_transporter_6	PF02705|K_trans,_K+_potassium_transporter	--
		Cat-NovmiR65	Ca_11691.1	AUGUAGAUUAUCUGAUUUUUA	UGAAAGUGAGAAAAUCUACAU	Translation	Uncharacterized_protein_At1g28695	PF03407|Nucleotid_trans,_Nucleotide-diphospho-sugar_transferase	--
		Cat-NovmiR65	Ca_01130.1	AUGUAGAUUAUCUGAUUUUU	AGAAAUCAGAGAAUCUAAAU	Translation	Probable_galacturonosyltransferase_13	PF01501|Glyco_transf_8,_Glycosyl_transferase_family_8	--
		Cat-NovmiR65	Ca_14564.1	AUGUAGAUUAUCUGAUUUUU	AAAAAUUUGAUGAUCUGCAU	Cleavage	THUMP_domain-containing_protein_1	PF02926|THUMP,_THUMP_domain	--
		Cat-NovmiR65	Ca_09877.1	AUGUAGAUUAUCUGAUUUUU	GAAAAUUGGUUAAUCUGCAU	Translation	Putative_disease_resistance_RPP13-like_protein_1	PF00931|NB-ARC,_NB-ARC_domain	--
		Cat-NovmiR65	Ca_17444.1	AUGUAGAUUAUCUGAUUUUU	AGAGAACAGAUAGUUUACAU	Cleavage	Ribosomal_RNA_small_subunit_methyltransferase_B	PF01189|Nol1_Nop2_Fmu,_NOL1/NOP2/sun_family	--
		Cat-NovmiR65	Ca_14474.2	AUGUAGAUUAUCUGAUUUUU	UAAAAUCAAAUACUCUACAU	Cleavage	NA	NA	NA
		Cat-NovmiR65	Ca_03446.1	AUGUAGAUUAUCUGAUUUUUA	UAAAAAUUUGAUAAUCUGUGU	Cleavage	Uncharacterized_RNA-binding_protein_C660.15	PF00076|RRM_1,_RNA_recognition_motif	--
66	miR-Nov66	Cat-NovmiR66	Ca_08686.1	AUGGUAUCAGGU-CCUGCUUCA	UGAAGCAGGGAUCUGAUACCGU	Cleavage	Cyclin-D3-2	PF00134|Cyclin_N,_Cyclin,_N-terminal_domain	--
		Cat-NovmiR66	Ca_20931.1	AUGGUAUCAGGUCCUGCUUC	GAAGCUGGAGCUGAUAUCGU	Translation	Nicotinate-nucleotide_pyrophosphorylase_[carboxylating]	PF01729|QRPTase_C,_Quinolinate_phosphoribosyl_transferase,_C-terminal_domain	--
		Cat-NovmiR66	Ca_16598.1	AUGGUAUCAGGUCCUGCUUC	GAAGAAGGCCUUGAUAUCAU	Cleavage	Fanconi_anemia_group_M_protein	PF00270|DEAD,_DEAD/DEAH_box_helicase	--
67	miR-Nov67	Cat-NovmiR67	Ca_15416.1	AUAUUUGCUUUGCUGCUUGUG	CACAAGCAGCAAAGCCAGUAC	Cleavage	Omega-3_fatty_acid_desaturase,_endoplasmic_reticulum	PF00487|FA_desaturase,_Fatty_acid_desaturase	--
		Cat-NovmiR67	Ca_11055.1	AUAUUUGCUUUGCUGCUUGU	ACAAGCAGGGGAGCAAAUGU	Cleavage	Dolichol-phosphate_mannosyltransferase	PF00535|Glycos_transf_2,_Glycosyl_transferase_family_2	--
		Cat-NovmiR67	Ca_11648.2	AUAUUUGCUUUGCUGCUUGUG	UACAAGAGGCAAAGUAGAUAU	Cleavage	NA	NA	NA
		Cat-NovmiR67	Ca_12921.1	AUAUUUGCUUUGCUGCUUGUG	UACAGGCAGCACAGCACAUAU	Translation	Kinesin-like_protein_KIF22	PF00225|Kinesin,_Kinesin_motor_domain	--
		Cat-NovmiR67	Ca_11648.1	AUAUUUGCUUUGCUGCUUGUG	UACAAGAGGCAAAGUAGAUAU	Cleavage	Cysteine_synthase,_mitochondrial	PF00291|PALP,_Pyridoxal-phosphate_dependent_enzyme	--
68	miR-Nov68	Cat-NovmiR68	Ca_10577.1	AUAAUUGAUAUUGAAAGUCAU	AUGCUUUUCAAUAUCUAUUAU	Cleavage	Nudix_hydrolase_1	PF00293|NUDIX,_NUDIX_domain	--
		Cat-NovmiR68	Ca_20334.2	AUAAUUGAUAUUGAAAGUCA	UGAUUUUUAAUAGUAAUUAU	Cleavage	NA	NA	NA
		Cat-NovmiR68	Ca_20334.1	AUAAUUGAUAUUGAAAGUCA	UGAUUUUUAAUAGUAAUUAU	Cleavage	Ent-kaurene_oxidase,_chloroplastic	PF00067|p450,_Cytochrome_P450	--
		Cat-NovmiR68	Ca_13036.1	AUAAUUGAUAUUGAAAGUCA	AGAAUUUCAAAAUCAAUUAU	Translation	--	--	--
69	miR-Nov69	Cat-NovmiR69	Ca_11227.1	AGGUGCAGAUGUAUAUGCAG	CGGCUUAUGCAUUUGCACCU	Cleavage	Magnesium_transporter_NIPA2	PF05653|DUF803,_Protein_of_unknown_function_(DUF803)	--
		Cat-NovmiR69	Ca_02363.2	AGGUGCAGAUGUAUAUGCAGG	UCUGUAUAUGCAUCUCCGCCU	Cleavage	NA	NA	NA
		Cat-NovmiR69	Ca_12891.3	AGGUGCAGAUGUAUAUGCAGG	UCUGCAUCUGCAUCUGCAUCU	Cleavage	NA	NA	NA
		Cat-NovmiR69	Ca_12891.1	AGGUGCAGAUGUAUAUGCAGG	UCUGCAUCUGCAUCUGCAUCU	Cleavage	molecular_function_unknown	PF07946|DUF1682,_Protein_of_unknown_function_(DUF1682)	--
		Cat-NovmiR69	Ca_15436.1	AGGUGCAGAUGUAUAUGCAG	CAGCUUAUGCAUUUGCACCU	Cleavage	Magnesium_transporter_NIPA2	PF05653|DUF803,_Protein_of_unknown_function_(DUF803)	--
		Cat-NovmiR69	Ca_10690.1	AGGUGCAGAUGUAUAUGCAG	UUUCAUAUACAACUGUACCU	Translation	Gibberellin_receptor_GID1B	PF07859|Abhydrolase_3,_alpha/beta_hydrolase_fold	--
		Cat-NovmiR69	Ca_12891.2	AGGUGCAGAUGUAUAUGCAGG	UCUGCAUCUGCAUCUGCAUCU	Cleavage	NA	NA	NA
		Cat-NovmiR69	Ca_02363.1	AGGUGCAGAUGUAUAUGCAGG	UCUGUAUAUGCAUCUCCGCCU	Cleavage	Poly(rC)-binding_protein_3	PF00013|KH_1,_KH_domain	--
		Cat-NovmiR69	Ca_02363.3	AGGUGCAGAUGUAUAUGCAGG	UCUGUAUAUGCAUCUCCGCCU	Cleavage	NA	NA	NA
70	miR-Nov70	Cat-NovmiR70	Ca_11041.1	AAAUUAGAAGGUCCUUGUCAG	UUGGAAAGAACUUUCUAAUUU	Cleavage	NA	NA	NA
		Cat-NovmiR70	Ca_11041.2	AAAUUAGAAGGUCCUUGUCAG	UUGGAAAGAACUUUCUAAUUU	Cleavage	Putative_lipase_YOR059C	PF05057|DUF676,_Putative_serine_esterase_(DUF676)	--
		Cat-NovmiR70	Ca_07803.1	AAAUUAGAAGGUCCUUGUCA	UGGCAAGGAACUUCUAGUUG	Translation	Metal_transporter_Nramp3	PF01566|Nramp,_Natural_resistance-associated_macrophage_protein	--
		Cat-NovmiR70	Ca_11041.3	AAAUUAGAAGGUCCUUGUCAG	UUGGAAAGAACUUUCUAAUUU	Cleavage	NA	NA	NA
71	miR-Nov71	Cat-NovmiR71	Ca_08155.2	AAAAAGUUCGAGGUUGAGGUU	AACCUUAACCUCGAUCUUUUC	Cleavage	NA	NA	NA
		Cat-NovmiR71	Ca_04165.1	AAAAAGUUCGAGGUUGAGGUU	AACUUCGACCUCGCAUUUUUU	Cleavage	Regulatory_protein_recX	PF02631|RecX,_RecX_family	--
		Cat-NovmiR71	Ca_14846.1	AAAAAGUUCGAGGUUGAGGU	ACUUCGAUCAUGAACUUUUU	Translation	Pentatricopeptide_repeat-containing_protein_At1g13040,_mitochondrial	PF12854|PPR_1,_PPR_repeat	--
		Cat-NovmiR71	Ca_02986.1	AAAAAGUUCGAGGUUGAGGUU	AAGCUCAACCUCUCACUUUUU	Translation	Elongation_factor_P	PF09285|Elong-fact-P_C,_Elongation_factor_P,_C-terminal	--
		Cat-NovmiR71	Ca_16793.1	AAAAAGUUCGAGGUUGAGGUU	AGCCUCAACCACGAACUUUCU	Translation	Transcription_factor_MYB113	PF00249|Myb_DNA-binding,_Myb-like_DNA-binding_domain	MYB
		Cat-NovmiR71	Ca_08155.1	AAAAAGUUCGAGGUUGAGGUU	AACCUUAACCUCGAUCUUUUC	Cleavage	3-oxoacyl-[acyl-carrier-protein]_synthase_II,_chloroplastic	PF00109|ketoacyl-synt,_Beta-ketoacyl_synthase,_N-terminal_domain	--
72	miR-Nov72	Cat-NovmiR72	Ca_06824.1	UGGCGGAACUUUGUCCCGGGA	UCCUGGGACAAAGAUUUGUCA	Cleavage	Bifunctional_aspartokinase/homoserine_dehydrogenase,_chloroplastic_(Fragment)	PF00742|Homoserine_dh,_Homoserine_dehydrogenase	--
		Cat-NovmiR72	Ca_12768.1	UGGCGGAACUUUGUCCCGGGAC	GCCUCAGGACAAAGUUCUGCCA	Cleavage	Metal_transporter_Nramp5	PF01566|Nramp,_Natural_resistance-associated_macrophage_protein	--
		Cat-NovmiR72	Ca_09567.1	UGGCGGAACUUUGUCCCGGG	CCGGCGUCAAAGUUCCGCCA	Cleavage	Putative_cyclic_nucleotide-gated_ion_channel_18	PF00027|cNMP_binding,_Cyclic_nucleotide-binding_domain	--
73	miR-Nov73	Cat-NovmiR73	Ca_18810.1	UAAGAUUAUUAUAUAUAUCUU	AAGGUAUAUAUGAUAAUCAUG	Cleavage	Uncharacterized_protein_At5g05190	PF11331|DUF3133,_Protein_of_unknown_function_(DUF3133)	--
		Cat-NovmiR73	Ca_00807.2	UAAGAUUAUUAUAUAUAUCUU	AGGAUAUGUAUGAUAAUCUUA	Cleavage	NA	NA	NA
		Cat-NovmiR73	Ca_03641.1	UAAGAUUAUUAUAUAUAUCUUG	CAAGAUAUAUAUAAAAAGUUUA	Cleavage	NA	NA	NA
		Cat-NovmiR73	Ca_06212.1	UAAGAUUAUUAUAUAUAUCUU	GGGAUAUAUGUGAUGAUUUUG	Cleavage	JmjC_domain-containing_protein_4	PF02373|JmjC,_JmjC_domain	Jumonji
		Cat-NovmiR73	Ca_07980.2	UAAGAUUAUUAUAUAUAUCUU	AAGAUAUAUACAAGAAUCUUG	Translation	Calcium-independent_phospholipase_A2-gamma	PF01734|Patatin,_Patatin-like_phospholipase	--
		Cat-NovmiR73	Ca_00807.3	UAAGAUUAUUAUAUAUAUCUU	AGGAUAUGUAUGAUAAUCUUA	Cleavage	Cellulose_synthase-like_protein_B3	PF03552|Cellulose_synt,_Cellulose_synthase	--
		Cat-NovmiR73	Ca_07980.1	UAAGAUUAUUAUAUAUAUCUU	AAGAUAUAUACAAGAAUCUUG	Translation	NA	NA	NA
74	miR-Nov74	Cat-NovmiR74	NA	NA	NA	NA	NA	NA	NA
75	miR-Nov75	Cat-NovmiR75	Ca_06228.1	GAGUGAAUCUUAGAACACAAG	UUUGUAUUUUGGGAUUCAUUC	Cleavage	GDSL_esterase/lipase_At2g04570	PF00657|Lipase_GDSL,_GDSL-like_Lipase/Acylhydrolase	--
		Cat-NovmiR75	Ca_00604.1	GAGUGAAUCUUAGAACACAAGA	UGUUGCCUUCUAAGAUUUGCUC	Cleavage	50S_ribosomal_protein_L7/L12	PF00542|Ribosomal_L12,_Ribosomal_protein_L7/L12_C-terminal_domain	--
		Cat-NovmiR75	Ca_09059.1	GAGUGAAUCUUAGAACACAAG	CUUG-GUUCUAAGGUUCACUU	Cleavage	Glyoxylate_reductase	PF00389|2-Hacid_dh,_D-isomer_specific_2-hydroxyacid_dehydrogenase,_catalytic_domain	--
		Cat-NovmiR75	Ca_16172.1	GAGUGAAUCUUAGAACACAAGA	UUUUGUGUUAUAAGAUUCGAUC	Cleavage	Protein_FAM116B	PF07792|Afi1,_Docking_domain_of_Afi1_for_Arf3_in_vesicle_trafficking	--
		Cat-NovmiR75	Ca_04331.1	GAGUGAAUCUUAGAACACAA	UUUUGUUCUGAGGUUCAUUC	Cleavage	Zinc_finger_protein_622	PF12756|zf-C2H2_2,_C2H2_type_zinc-finger	--
		Cat-NovmiR75	Ca_16208.1	GAGUGAAUCUUAGAACACAAG	CUUGUGUUGUAUGAUUUAUUC	Translation	Transmembrane_proteins_14C	PF03647|Tmemb_14,_Transmembrane_proteins_14C	--
76	miR-Nov76	Cat-NovmiR76	Ca_16510.1	GAAGAGAAAUUUUAAUUGGCA	UGUGAAUUGAGAUUUUUCUUC	Cleavage	NA	NA	NA
		Cat-NovmiR76	Ca_06178.1	GAAGAGAAAUUUUAAUUGGC	UUCAAUUGGAGUUUCUCUUC	Cleavage	Bidirectional_sugar_transporter_SWEET7	PF03083|MtN3_slv,_MtN3/saliva_family	--
77	miR-Nov77	Cat-NovmiR77	Ca_15056.1	AGAAUGUUGUGAUUUUGUUAG	UUGGCAAAAUCCCAACAUUUU	Translation	--	--	--
		Cat-NovmiR77	Ca_11930.1	AGAAUGUUGUGAUUUUGUUA	UAAUAAGAUCGAAACAUUCU	Translation	Transcription_factor_BIM2	PF00010|HLH,_Helix-loop-helix_DNA-binding_domain	bHLH
		Cat-NovmiR77	Ca_15928.1	AGAAUGUUGUGAUUUUGUUA	UGGUGAAAUCAUAACAUUUU	Cleavage	Protein_of_unknown_function_(DUF1278)	PF05617|DUF784,_Protein_of_unknown_function_(DUF784)	--
		Cat-NovmiR77	Ca_20017.1	AGAAUGUUGUGAUUUUGUUAG	UUAACAAAAUCAAAACAUUAU	Translation	Histone-lysine_N-methyltransferase_ATX4	PF00628|PHD,_PHD-finger	Alfin-like
		Cat-NovmiR77	Ca_05258.1	AGAAUGUUGUGAUUUUGUUA	CAACAAAACCACAAUAUUCU	Cleavage	Arabidopsis_phospholipase-like_protein_(PEARLI_4)_family	PF05278|PEARLI-4,_Arabidopsis_phospholipase-like_protein_(PEARLI_4)	--
		Cat-NovmiR77	Ca_00270.1	AGAAUGUUGUGAUUUUGUUA	CAAAAAGAUUACAACAUUCU	Cleavage	Putative_uncharacterized_protein	--	--
		Cat-NovmiR77	Ca_01780.1	AGAAUGUUGUGAUUUUGUUA	AGAUAAAAACACAACAUUCU	Cleavage	cysteine-rich_RLK_(RECEPTOR-like_protein_kinase)_8	PF07727|RVT_2,_Reverse_transcriptase_(RNA-dependent_DNA_polymerase)	--
		Cat-NovmiR77	Ca_19799.1	AGAAUGUUGUGAUUUUGUUA	UAAUAAAAUCACAACAAUUU	Cleavage	Acyl-CoA_N-acyltransferase_with_RING/FYVE/PHD-type_zinc_finger_protein	PF00628|PHD,_PHD-finger	Alfin-like
		Cat-NovmiR77	Ca_09976.1	AGAAUGUUGUGAUUUUGUUAGG	UUUUGCAAAAUUGCAACAUUUU	Cleavage	Pectinesterase_2	PF01095|Pectinesterase,_Pectinesterase	--
		Cat-NovmiR77	Ca_06211.1	AGAAUGUUGUGAUUUUGUUAGG	CCAAUUGAAAUCACAACAUUCU	Cleavage	Protein_MODIFIER_OF_SNC1_1	PF07001|BAT2_N,_BAT2_N-terminus	--
		Cat-NovmiR77	Ca_13957.1	AGAAUGUUGUGAUUUUGUUA	UAACAAAAUAAUAACAUUUU	Translation	Protein_of_unknown_function_(DUF962)	PF06127|DUF962,_Protein_of_unknown_function_(DUF962)	--
78	miR-Nov78	Cat-NovmiR78	Ca_00136.1	AAGUACCUCCCAUUGUGGAAGC	GAUUCCAGAAUGGCAGGUAUUU	Translation	Proline_iminopeptidase	PF00561|Abhydrolase_1,_alpha/beta_hydrolase_fold	--
		Cat-NovmiR78	Ca_13528.1	AAGUACCUCCCAUUGUGGAAGC	GCUACCACAAUGGGUGGUGUUU	Cleavage	--	--	--
		Cat-NovmiR78	Ca_19731.1	AAGUACCUCCCAUUGUGGAA	UUCUUUAAUGUGAGGUACUU	Translation	DUF246_domain-containing_protein_At1g04910	PF10250|O-FucT,_GDP-fucose_protein_O-fucosyltransferase	--
79	miR-Nov79	Cat-NovmiR79	Ca_13675.1	UAGAAUUAGACAUAAAAGCAGAU	AUAUGUUUUUCUCUCUAAUUCUG	Translation	Meiotic_recombination_protein_SPO11-2	PF04406|TP6A_N,_Type_IIB_DNA_topoisomerase	--
		Cat-NovmiR79	Ca_16551.1	UAGAAUUAGACAUAAAAGCAGA	UUUGCUAUUAUGGCUGAUUUUA	Translation	unknown_protein	--	--
		Cat-NovmiR79	Ca_10617.1	UAGAAUUAGACAUAAAAGCAGA	UUUUCAUUUGUGUUUAAUUCUA	Cleavage	Disease_resistance_response_protein_206	PF03018|Dirigent,_Dirigent-like_protein	--
80	miR-Nov80	Cat-NovmiR80	Ca_21419.1	UUGUCGUAGGUAGAAAUUUA	UGCAUUUCUACCUAUGGCAA	Cleavage	Protein_visC	PF01494|FAD_binding_3,_FAD_binding_domain	--
		Cat-NovmiR80	Ca_08956.1	UUGUCGUAGGUAGAAAUUUA	UAAAUUUUUCUUUAUGACAA	Translation	Transcription_factor_ICE1	--	bHLH
		Cat-NovmiR80	Ca_08919.1	UUGUCGUAGGUAGAAAUUUA	UUAGUUUUUAUUUACGACAA	Cleavage	Pentatricopeptide_repeat-containing_protein_At2g40240,_mitochondrial	PF12854|PPR_1,_PPR_repeat	--
		Cat-NovmiR80	Ca_05928.1	UUGUCGUAGGUAGAAAUUUA-UAGC	GCUAGUGAAUUUCUUCCUAUGAUAG	Translation	Trehalose-phosphate_phosphatase	PF02358|Trehalose_PPase,_Trehalose-phosphatase	--
81	miR-Nov81	Cat-NovmiR81	NA	NA	NA	NA	NA	NA	NA
82	miR-Nov82	Cat-NovmiR82	Ca_06930.1	UGUAGACUAUUAGAUUAAGAGAGA	UAUUUUUUAAUUUAAUAGUCUGCA	Cleavage	Putative_uncharacterized_protein	--	--
		Cat-NovmiR82	Ca_01825.1	UGUAGACUAUUAGAUUAAGAGAGA	UCUAUCUUAAUCUAACAGUCUGCA	Translation	Probable_WRKY_transcription_factor_40	PF03106|WRKY,_WRKY_DNA_-binding_domain	WRKY
		Cat-NovmiR82	Ca_01747.1	UGUAGACUAUUAGAUUAAGAGAGA	UCUCUCAUAAUCUAACAGUUUACA	Translation	--	--	--
83	miR-Nov83	Cat-NovmiR83	Ca_16739.1	UGACAUAUCGUGGACACAGAA	UUCUGUG-CCACGAUAUGUUG	Cleavage	Probable_phosphoglycerate_mutase_gpmB	PF00300|His_Phos_1,_Histidine_phosphatase_superfamily_(branch_1)	--
		Cat-NovmiR83	Ca_15978.1	UGACAUAUCGUGGACACAGAA	UUCUGUGUUCAUGUUAUGUUA	Cleavage	Nucleoporin_NUP188_homolog	PF11894|DUF3414,_Protein_of_unknown_function_(DUF3414)	--
84	miR-Nov84	Cat-NovmiR84	Ca_15007.1	UAGAAAGUUGUUUCUUGGGGAAG	CUUCCCCAAGAAGAAACUUUUUC	Translation	Transcription_elongation_factor_B_polypeptide_1	PF03931|Skp1_POZ,_Skp1_family,_tetramerisation_domain	--
		Cat-NovmiR84	Ca_18723.2	UAGAAAGUUGUUUCU-UGGGGA	UCCCCAGAGAAACAAUUUUCUA	Cleavage	NA	NA	NA
		Cat-NovmiR84	Ca_18723.1	UAGAAAGUUGUUUCU-UGGGGA	UCCCCAGAGAAACAAUUUUCUA	Cleavage	unknown_protein	--	--
		Cat-NovmiR84	Ca_14991.1	UAGAAAGUUGUUUCUUGGGGAAGC	GUCUUCCAAGGAAACAACUUUUUG	Cleavage	Gamma-tubulin_complex_component_2	PF04130|Spc97_Spc98,_Spc97_/_Spc98_family	--
		Cat-NovmiR84	Ca_15933.1	UAGAAAGUUGUUUCUUGGGG	CCCUAAAAAACAAUUUUCUA	Cleavage	NA	NA	NA
85	miR-Nov85	Cat-NovmiR85	NA	NA	NA	NA	NA	NA	NA
86	miR-Nov86	Cat-NovmiR86	Ca_01832.1	CAAUAGUUGUGAUAUGUUGA	ACAACAUGUCGCGACUAUUG	Cleavage	Putative_uncharacterized_protein	PF12776|Myb_DNA-bind_3,_Myb/SANT-like_DNA-binding_domain	--
		Cat-NovmiR86	Ca_01309.1	CAAUAGUUGUGAUAUGUUGA	UCAACAUUUCACAAUUAUUG	Cleavage	rRNA-processing_protein_fcf2	PF08698|Fcf2,_Fcf2_pre-rRNA_processing	--
		Cat-NovmiR86	Ca_04926.1	CAAUAGUUGUGAUAUGUUGAC	GUCAUAAUGUUACAACUAUUG	Cleavage	Polyneuridine-aldehyde_esterase	PF12697|Abhydrolase_6,_Alpha/beta_hydrolase_family	--
		Cat-NovmiR86	Ca_14243.1	CAAUAGUUGUGAUAUGUUGA	UCAACAUGUCACUAUUGUUG	Cleavage	unknown_protein	--	--
87	miR-Nov87	Cat-NovmiR87	Ca_14976.1	CAAGUGGUGGUAGAACAUAGAUGC	GCCUCUAUGAUCUGCCAUCAUUUG	Cleavage	Zinc_finger_CCCH_domain-containing_protein_48	PF05918|API5,_Apoptosis_inhibitory_protein_5_(API5)	C3H
88	miR-Nov88	Cat-NovmiR88	Ca_16743.1	AUGGAUACGAUGAAACUGAAG	CUUCAGUUCCAUCGUAUCUGU	Cleavage	Xanthine_dehydrogenase	PF02738|Ald_Xan_dh_C2,_Molybdopterin-binding_domain_of_aldehyde_dehydrogenase	--
		Cat-NovmiR88	Ca_10089.1	AUGGAUACGAUGAAACUGAAGACG	CAUCUGCAGUUUCAUCGUAUCUAU	Cleavage	Major_facilitator_superfamily_domain-containing_protein_12	--	--
		Cat-NovmiR88	Ca_16476.1	AUGGAUACGAUGAAACUGAAGA	UUUUUGGUUUCAUCGUGUUCGU	Cleavage	Probable_transmembrane_ascorbate_ferrireductase_3	PF03188|Cytochrom_B561,_Eukaryotic_cytochrome_b561	--
		Cat-NovmiR88	Ca_04253.1	AUGGAUACGAUGAAACUGAAGACG	CGUCUUGAGGUUCUUCGUAUCCAU	Translation	Cell_division_cycle_protein_48_homolog	PF00004|AAA,_ATPase_family_associated_with_various_cellular_activities_(AAA)	--
		Cat-NovmiR88	Ca_15604.1	AUGGAUACGAUGAAACUGAAGA	UUAUCAGUAUCAUCGUAUUUAU	Cleavage	(6-4)DNA_photolyase	PF03441|FAD_binding_7,_FAD_binding_domain_of_DNA_photolyase	--
89	miR-Nov89	Cat-NovmiR89	Ca_11685.1	AGUAAUUAAUUCGUGACUGAUUUU	AUGAUCAGUCCAGAAUUAAUUGUU	Cleavage	Poly(ADP-ribose)_glycohydrolase_1	PF05028|PARG_cat,_Poly_(ADP-ribose)_glycohydrolase_(PARG)	--
90	miR-Nov90	Cat-NovmiR90	NA	NA	NA	NA	NA	NA	NA
91	miR-Nov91	Cat-NovmiR91	Ca_07718.1	AGUAAAGUGAGGGGUGUAGAUAA	UUGUCUAUACCCUUUUCUUUAUU	Cleavage	Subtilisin-like_protease	PF05922|Inhibitor_I9,_Peptidase_inhibitor_I9	--
		Cat-NovmiR91	Ca_17862.1	AGUAAAGUGAGGGGUGUAGAUA	UAGCUUCACUCCUCAUUUUACU	Cleavage	Thermospermine_synthase_ACAULIS5	PF01564|Spermine_synth,_Spermine/spermidine_synthase	--
		Cat-NovmiR91	Ca_12340.1	AGUAAAGUGAGGGGUGUAGAU	AACUUUACCCUUCACUUUACU	Cleavage	Probable_xyloglucan_endotransglucosylase/hydrolase_protein_32	PF00722|Glyco_hydro_16,_Glycosyl_hydrolases_family_16	--
		Cat-NovmiR91	Ca_05889.2	AGUAAAGUGAGGGGUGUAGAUAAC	GAUCUCUAUAUUCUUCGCUUUACU	Cleavage	DUF246_domain-containing_protein_At1g04910	PF10250|O-FucT,_GDP-fucose_protein_O-fucosyltransferase	--
		Cat-NovmiR91	Ca_05889.1	AGUAAAGUGAGGGGUGUAGAUAAC	GAUCUCUAUAUUCUUCGCUUUACU	Cleavage	NA	NA	NA
92	miR-Nov92	Cat-NovmiR92	Ca_08405.2	AGAAUGUCUGAUUUUGAUUGA	UCAAUCAAAAUUAGAUAUUCA	Cleavage	NA	NA	NA
		Cat-NovmiR92	Ca_11249.1	AGAAUGUCUGAUUUUGAUUGAACA	UGUUCAAUCAAAAUCAGACAUUCU	Cleavage	--	--	--
93	miR-Nov93	Cat-NovmiR93	Ca_19775.1	ACAAUACAAAAGACCUGAACAUG	CCUGUUCAGGUCUUU-GUAUUGA	Cleavage	Diacylglycerol_kinase_1	PF00609|DAGK_acc,_Diacylglycerol_kinase_accessory_domain	--
94	miR-Nov94	Cat-NovmiR94	Ca_04382.2	AAUUAAUGAUGUAGAACAAA	UUUGUGCUAUAUUAUUAAUU	Cleavage	DnaJ_homolog_subfamily_C_member_17	PF00226|DnaJ,_DnaJ_domain	--
		Cat-NovmiR94	Ca_10563.1	AAUUAAUGAUGUAGAACAAAA	UUUUGUUCUUCUUCAUUAGUU	Translation	Pentatricopeptide_repeat-containing_protein_At3g12770	PF01535|PPR,_PPR_repeat	--
		Cat-NovmiR94	Ca_16060.1	AAUUAAUGAUGUAGAACAAAAG	UUUUUGCUCAACAACAUUAAUU	Translation	Ethylene-responsive_transcription_factor_1B	PF00847|AP2,_AP2_domain	AP2-EREBP
		Cat-NovmiR94	Ca_19829.2	AAUUAAUGAUGUAGAACAAA	UUUGUUCUAGAUUAUUAGUU	Translation	NA	NA	NA
		Cat-NovmiR94	Ca_15973.1	AAUUAAUGAUGUAGAACAAAA	UUUUGUUCUUCAUCAUUGAUA	Cleavage	unknown_protein	--	--
		Cat-NovmiR94	Ca_07806.1	AAUUAAUGAUGUAGAACAAAA	UUUUAUUUUACGUCAUUAAUC	Cleavage	Putative_uncharacterized_protein	PF04652|DUF605,_Vta1_like	--
		Cat-NovmiR94	Ca_12250.1	AAUUAAUGAUGUAGAACAAA	UUUGUUUUACAUCAUUAGCU	Cleavage	unknown_protein	--	--
95	miR-Nov95	Cat-NovmiR95	Ca_08872.1	AAUAAUUUAAAGGACUGUAUG	UAUACAGUUGUUUAAAUUAGU	Cleavage	DNA-directed_RNA_polymerase_2,_chloroplastic/mitochondrial	PF00940|RNA_pol,_DNA-dependent_RNA_polymerase	--
		Cat-NovmiR95	Ca_09089.1	AAUAAUUUAAAGGACUGUAUGAG	UUCAUACGGCCCUUUAAGUUAUU	Cleavage	E3_ubiquitin_ligase_RNF4	PF00097|zf-C3HC4,_Zinc_finger,_C3HC4_type_(RING_finger)	--
		Cat-NovmiR95	Ca_05084.1	AAUAAUUUAAAGGACUGUAUGA	UCAUACGGUCCUUCAAGUUAUA	Translation	Zinc_finger_CCCH_domain-containing_protein_ZFN-like	PF00642|zf-CCCH,_Zinc_finger_C-x8-C-x5-C-x3-H_type_(and_similar)	C3H
		Cat-NovmiR95	Ca_00599.1	AAUAAUUUAAAGGACUGUAU	CUAUAGUUUUUUAGAUUAUU	Cleavage	Myb_family_transcription_factor_APL	PF00249|Myb_DNA-binding,_Myb-like_DNA-binding_domain	G2-like
96	miR-Nov96	Cat-NovmiR96	Ca_01327.1	AAGGGUCUGUUUGAGAGAAGUGG	CUAUUUUCCUCAGACAGAUCCUU	Cleavage	FACT_complex_subunit_SSRP1	PF03531|SSrecog,_Structure-specific_recognition_protein_(SSRP1)	HMG
		Cat-NovmiR96	Ca_19158.1	AAGGGUCUGUUUGAGAGAAGUGG	UUGCUAAUCUCAAAUAGACCCUU	Cleavage	F-box_protein_At2g32560	PF00627|UBA,_UBA/TS-N_domain	SAP
		Cat-NovmiR96	Ca_00656.1	AAGGGUCUGUUUGAGAGAAGUGG	CCAUUGCUUUUGAACAGACCCUU	Cleavage	C2_domain-containing_protein_At1g53590	PF00168|C2,_C2_domain	--
		Cat-NovmiR96	Ca_01327.2	AAGGGUCUGUUUGAGAGAAGUGG	CUAUUUUCCUCAGACAGAUCCUU	Cleavage	NA	NA	NA
97	miR-Nov97	Cat-NovmiR97	Ca_08012.1	AACGACUGAACUGUGUAUGAC	GUCAUACACAGCUCAGCUGUU	Translation	F-box/ankyrin_repeat_protein_SKIP35	--	--
		Cat-NovmiR97	Ca_09473.1	AACGACUGAACUGUGUAUGA	UCAUACACAGUUUGGUUAUU	Cleavage	Uncharacterized_protein_At5g19025	--	--
98	miR-Nov98	Cat-NovmiR98	Ca_06607.1	AAAGUGAAGGACUAGAAUGAUGCA	UCUGUUAUUCUUGUUCUUCAUUUU	Cleavage	U-box_domain-containing_protein_4	--	--
		Cat-NovmiR98	Ca_17193.2	AAAGUGAAGGACUAGAAUGAUG	UAUCAUUCUCGUCCUUCAUAUU	Cleavage	NA	NA	NA
		Cat-NovmiR98	Ca_17193.1	AAAGUGAAGGACUAGAAUGAUG	UAUCAUUCUCGUCCUUCAUAUU	Cleavage	E3_ISG15--protein_ligase_HERC5	PF00415|RCC1,_Regulator_of_chromosome_condensation_(RCC1)_repeat	--
		Cat-NovmiR98	Ca_15060.1	AAAGUGAAGGACUAGAAUGAU	AUUGUUCUGUUCCUUUACUUU	Cleavage	Vesicle-associated_membrane_protein_714	PF00957|Synaptobrevin,_Synaptobrevin	--
		Cat-NovmiR98	Ca_06542.1	AAAGUGAAGGACUAGAAUGAUG	UAUUAUUUUUGUCCUUCACUUG	Cleavage	Cation/calcium_exchanger_4	PF01699|Na_Ca_ex,_Sodium/calcium_exchanger_protein	--
99	miR-Nov99	Cat-NovmiR99	Ca_07502.1	AAACUCAGUUUGUAAAGUGAAGA	UCCUCACUUUGCAAAUGGGGUUU	Cleavage	NA	NA	NA
		Cat-NovmiR99	Ca_17532.3	AAACUCAGUUUGUAAAGUGAAGAC	GUCCUCACCUUACAAACUGGUUUU	Cleavage	NA	NA	NA
		Cat-NovmiR99	Ca_07502.2	AAACUCAGUUUGUAAAGUGAAGA	UCCUCACUUUGCAAAUGGGGUUU	Cleavage	embryo_defective_1273	--	--
100	miR-Nov100	Cat-NovmiR100a	Ca_16588.2	UUUGAUUGAUGGAGUAAAAU	AUUUUACUUCACCAGUUAGA	Translation	Probably_inactive_leucine-rich_repeat_receptor-like_protein_kinase_At3g28040	PF07714|Pkinase_Tyr,_Protein_tyrosine_kinase	--
		Cat-NovmiR100a	Ca_04478.1	UUUGAUUGAUGGAGUAAAAU	AUUUUACUUUGUCAAUCAAU	Cleavage	Uncharacterized_PKHD-type_hydroxylase_At1g22950	PF03171|2OG-FeII_Oxy,_2OG-Fe(II)_oxygenase_superfamily	--
		Cat-NovmiR100a	Ca_08169.3	UUUGAUUGAUGGAGUAAAAU	AUUUUAUUUUAUCAAUUAAU	Cleavage	NA	NA	NA
		Cat-NovmiR100a	Ca_15973.1	UUUGAUUGAUGGAGUAAAAU	UUUUUAAUCCAUCAAUCAAA	Cleavage	unknown_protein	--	--
		Cat-NovmiR100a	Ca_04889.2	UUUGAUUGAUGGAGUAAAAU	AUUUUGUUCCUUCAAUCAAA	Translation	NA	NA	NA
		Cat-NovmiR100a	Ca_09603.1	UUUGAUUGAUGGAGUAAAAU	AUUUCACUUCGUCAAUCAAA	Cleavage	Zinc_finger_CCCH_domain-containing_protein_55	PF09770|PAT1,_Topoisomerase_II-associated_protein_PAT1	--
		Cat-NovmiR100a	Ca_16588.1	UUUGAUUGAUGGAGUAAAAU	AUUUUACUUCACCAGUUAGA	Translation	NA	NA	NA
		Cat-NovmiR100b	Ca_05933.1	UUUGAUUGAUGGAGUACAAU	AUUGUACUACAACAAUUGAA	Translation	Early_nodulin-70	PF00916|Sulfate_transp,_Sulfate_transporter_family	--
		Cat-NovmiR100b	Ca_04889.2	UUUGAUUGAUGGAGUACAAU	AUUUUGUUCCUUCAAUCAAA	Translation	NA	NA	NA
		Cat-NovmiR100b	Ca_11332.1	UUUGAUUGAUGGAGUACAAU	AAUGUGUUCCAUUAAUUAAA	Cleavage	Wound-responsive_family_protein	PF12609|DUF3774,_Wound-induced_protein	--
		Cat-NovmiR100b	Ca_01157.1	UUUGAUUGAUGGAGUACAAU	AUUGUAUACUGUUAAUCAAA	Cleavage	Transcription_factor_MYB113	PF00249|Myb_DNA-binding,_Myb-like_DNA-binding_domain	MYB
		Cat-NovmiR100b	Ca_13147.1	UUUGAUUGAUGGAGUACAAU	UUUGUACUGCAUCGAUUAAA	Cleavage	Protein_of_unknown_function,_DUF547	PF04784|DUF547,_Protein_of_unknown_function,_DUF547	--
		Cat-NovmiR100b	Ca_00135.1	UUUGAUUGAUGGAGUACAAU	AUUGUAUUCUAGUAAUCGAA	Translation	unknown_protein	--	--
		Cat-NovmiR100b	Ca_15973.1	UUUGAUUGAUGGAGUACAAU	UUUUUAAUCCAUCAAUCAAA	Cleavage	unknown_protein	--	--
		Cat-NovmiR100b	Ca_17377.1	UUUGAUUGAUGGAGUACAAU	AUUGUGCUCCAAAAAUCAAA	Translation	Probable_receptor-like_protein_kinase_At1g67000	PF00069|Pkinase,_Protein_kinase_domain	--
101	miR-Nov101	Cat-NovmiR101a	Ca_19851.1	UUACUUCAUCUUGUCUAUCC	GGAUAGAUCAGAUGAAGUGA	Cleavage	NA	NA	NA
		Cat-NovmiR101a	Ca_19851.2	UUACUUCAUCUUGUCUAUCC	GGAUAGAUCAGAUGAAGUGA	Cleavage	CONTAINS_InterPro_DOMAIN/s:_Complex_1_LYR_protein_(InterPro:IPR008011)	--	--
		Cat-NovmiR101a	Ca_19216.1	UUACUUCAUCUUGUCUAUCCU	AGAAGAGAGAAGAUGAAGUAA	Cleavage	CK25	--	--
		Cat-NovmiR101b	Ca_13892.1	UUACUUCAUCUUGUUUAUCCU	GGGAAGAAAAAGAUGAAGUGA	Cleavage	Serine_carboxypeptidase-like_40	PF00450|Peptidase_S10,_Serine_carboxypeptidase	--
		Cat-NovmiR101b	Ca_15554.1	UUACUUCAUCUUGUUUAUCC	AGAUAAGCAAGAUGAAGGAA	Cleavage	Uncharacterized_protein_C57A7.06	PF04615|Utp14,_Utp14_protein	--
		Cat-NovmiR101b	Ca_19851.1	UUACUUCAUCUUGUUUAUCC	GGAUAGAUCAGAUGAAGUGA	Cleavage	NA	NA	NA
		Cat-NovmiR101b	Ca_08279.1	UUACUUCAUCUUGUUUAUCC	GGGUGAACAAGAUGAAGGAA	Cleavage	Uncharacterized_protein_C757.02c	--	--
		Cat-NovmiR101b	Ca_19851.2	UUACUUCAUCUUGUUUAUCC	GGAUAGAUCAGAUGAAGUGA	Cleavage	CONTAINS_InterPro_DOMAIN/s:_Complex_1_LYR_protein_(InterPro:IPR008011)	--	--
102	miR-Nov102	Cat-NovmiR102a	Ca_18890.1	AGUUCCUCUGAACGCUUCAU	GUGAAGUCUUCAAAGGAACU	Cleavage	Wall-associated_receptor_kinase-like_20	PF07714|Pkinase_Tyr,_Protein_tyrosine_kinase	--
		Cat-NovmiR102a	Ca_09736.1	AGUUCCUCUGAACGCUUCAUA	UUUGGAGCGGUCAGAGGAGCU	Cleavage	G-type_lectin_S-receptor-like_serine/threonine-protein_kinase_At1g11330	--	--
		Cat-NovmiR102a	Ca_19916.1	AGUUCCUCUGAACGCUUCAUA	UAUGAAGCGUUUAGGCGAGCU	Cleavage	Pentatricopeptide_repeat-containing_protein_At1g09820	PF12854|PPR_1,_PPR_repeat	--
		Cat-NovmiR102a	Ca_12861.1	AGUUCCUCUGAACGCUUCAU	AUGAAUCGUUCGGAGCAACU	Cleavage	ABC_transporter_G_family_member_28	PF00005|ABC_tran,_ABC_transporter	--
		Cat-NovmiR102a	Ca_00674.1	AGUUCCUCUGAACGCUUCAU	AUGAAGCGUUUUGAGGAGUU	Translation	Putative_pentatricopeptide_repeat-containing_protein_At3g15200	PF12854|PPR_1,_PPR_repeat	--
		Cat-NovmiR102a	Ca_08273.1	AGUUCCUCUGAACGCUUCAUA	UUUGGAGCGAUCAGAGGAACU	Cleavage	Serine/threonine-protein_phosphatase_4_regulatory_subunit_3	PF04802|SMK-1,_Component_of_IIS_longevity_pathway_SMK-1	--
		Cat-NovmiR102a	Ca_06203.1	AGUUCCUCUGAACGCUUCAU	AUGAAGUAUUUAGAGGAACU	Cleavage	Serine/threonine-protein_kinase_ATM	--	--
		Cat-NovmiR102a	Ca_08273.2	AGUUCCUCUGAACGCUUCAUA	UUUGGAGCGAUCAGAGGAACU	Cleavage	NA	NA	NA
		Cat-NovmiR102b	Ca_07088.1	AGUUUCUCUGAAUGCUUCAU	AUGGAACAUUUAGAGAAACC	Cleavage	Peptide_transporter_PTR2	PF00854|PTR2,_POT_family	--
		Cat-NovmiR102b	Ca_06086.1	AGUUUCUCUGAAUGCUUCAU	GUGAAGGAUUCAGAGAAAAU	Cleavage	Putative_uncharacterized_protein	--	--
		Cat-NovmiR102b	Ca_09960.1	AGUUUCUCUGAAUGCUUCAUA	UAUGGAGCGUUCAAAGAAGUU	Cleavage	--	--	--
		Cat-NovmiR102b	Ca_20813.1	AGUUUCUCUGAAUGCUUCAU	AUGAGGCAUUUAGAGAGAGU	Cleavage	Glyceraldehyde-3-phosphate_dehydrogenase_A,_chloroplastic	PF02800|Gp_dh_C,_Glyceraldehyde_3-phosphate_dehydrogenase,_C-terminal_domain	--
		Cat-NovmiR102b	Ca_06203.1	AGUUUCUCUGAAUGCUUCAU	AUGAAGUAUUUAGAGGAACU	Cleavage	Serine/threonine-protein_kinase_ATM	--	--
		Cat-NovmiR102b	Ca_13667.1	AGUUUCUCUGAAUGCUUCAU	AUGAAAGAUUCAGAGAAGCU	Cleavage	Protein_of_unknown_function_(DUF604)	PF04646|DUF604,_Protein_of_unknown_function,_DUF604	--
103	miR-Nov103	Cat-NovmiR103a	Ca_01830.1	UUUUUGUAGUGUAUAUCCCA	UGGGAUAUAUACGACGAAAG	Cleavage	NA	NA	NA
		Cat-NovmiR103a	Ca_05804.1	UUUUUGUAGUGUAUAUCCCA	UGGGGUAUAAACUAUGGAAA	Translation	DNA_topoisomerase_3-alpha	PF01131|Topoisom_bac,_DNA_topoisomerase	--
		Cat-NovmiR103a	Ca_19484.1	UUUUUGUAGUGUAUAUCCCAAA	UUCGGGAUGUAUACUACAGAAG	Cleavage	Aspartic_proteinase-like_protein_2	--	--
		Cat-NovmiR103a	Ca_01830.3	UUUUUGUAGUGUAUAUCCCA	UGGGAUAUAUACGACGAAAG	Cleavage	Cryptochrome-2	PF03441|FAD_binding_7,_FAD_binding_domain_of_DNA_photolyase	--
		Cat-NovmiR103a	Ca_01830.2	UUUUUGUAGUGUAUAUCCCA	UGGGAUAUAUACGACGAAAG	Cleavage	NA	NA	NA
		Cat-NovmiR103b	Ca_01830.2	UUUUUGUAGUGUAUAUCCCA	UGGGAUAUAUACGACGAAAG	Cleavage	NA	NA	NA
		Cat-NovmiR103b	Ca_01830.1	UUUUUGUAGUGUAUAUCCCA	UGGGAUAUAUACGACGAAAG	Cleavage	NA	NA	NA
		Cat-NovmiR103b	Ca_05804.1	UUUUUGUAGUGUAUAUCCCA	UGGGGUAUAAACUAUGGAAA	Translation	DNA_topoisomerase_3-alpha	PF01131|Topoisom_bac,_DNA_topoisomerase	--
		Cat-NovmiR103b	Ca_01830.3	UUUUUGUAGUGUAUAUCCCA	UGGGAUAUAUACGACGAAAG	Cleavage	Cryptochrome-2	PF03441|FAD_binding_7,_FAD_binding_domain_of_DNA_photolyase	--
		Cat-NovmiR103b	Ca_19484.1	UUUUUGUAGUGUAUAUCCCAAA	UUCGGGAUGUAUACUACAGAAG	Cleavage	Aspartic_proteinase-like_protein_2	--	--
104	miR-Nov104	Cat-NovmiR104a	Ca_01306.1	AGAUAUAUAUGAUUGUCUUA	AAAGAAAAUCAUAUGUAUCU	Cleavage	Uncharacterized_protein_At2g39920	PF03767|Acid_phosphat_B,_HAD_superfamily,_subfamily_IIIB_(Acid_phosphatase)	--
		Cat-NovmiR104a	Ca_16517.3	AGAUAUAUAUGAUUGUCUUAAG	CUGAACAUAAUCAUAUAUAUUU	Cleavage	NA	NA	NA
		Cat-NovmiR104a	Ca_18500.1	AGAUAUAUAUGAUUGUCUUA	UGAGACAAUCUUGUAUAUCU	Translation	Pyruvate_kinase_isozyme_A,_chloroplastic	PF00224|PK,_Pyruvate_kinase,_barrel_domain	--
		Cat-NovmiR104a	Ca_02205.2	AGAUAUAUAUGAUUGUCUUAA	UUAACAUAUUUAUAUAUAUCU	Cleavage	NA	NA	NA
		Cat-NovmiR104a	Ca_02205.1	AGAUAUAUAUGAUUGUCUUAA	UUAACAUAUUUAUAUAUAUCU	Cleavage	NA	NA	NA
		Cat-NovmiR104a	Ca_01306.2	AGAUAUAUAUGAUUGUCUUA	AAAGAAAAUCAUAUGUAUCU	Cleavage	NA	NA	NA
		Cat-NovmiR104a	Ca_20307.2	AGAUAUAUAUGAUUGUCUUA	UAAGCCAGUCAUAUAUGUCA	Cleavage	NA	NA	NA
		Cat-NovmiR104b	Ca_16517.3	AGAUAUAUAUGAUUGUCUUAAG	CUGAACAUAAUCAUAUAUAUUU	Cleavage	NA	NA	NA
		Cat-NovmiR104b	Ca_01306.1	AGAUAUAUAUGAUUGUCUUA	AAAGAAAAUCAUAUGUAUCU	Cleavage	Uncharacterized_protein_At2g39920	PF03767|Acid_phosphat_B,_HAD_superfamily,_subfamily_IIIB_(Acid_phosphatase)	--
		Cat-NovmiR104b	Ca_02205.2	AGAUAUAUAUGAUUGUCUUAA	UUAACAUAUUUAUAUAUAUCU	Cleavage	NA	NA	NA
		Cat-NovmiR104b	Ca_18500.1	AGAUAUAUAUGAUUGUCUUA	UGAGACAAUCUUGUAUAUCU	Translation	Pyruvate_kinase_isozyme_A,_chloroplastic	PF00224|PK,_Pyruvate_kinase,_barrel_domain	--
		Cat-NovmiR104b	Ca_02205.1	AGAUAUAUAUGAUUGUCUUAA	UUAACAUAUUUAUAUAUAUCU	Cleavage	NA	NA	NA
		Cat-NovmiR104b	Ca_20307.2	AGAUAUAUAUGAUUGUCUUA	UAAGCCAGUCAUAUAUGUCA	Cleavage	NA	NA	NA
		Cat-NovmiR104b	Ca_01306.2	AGAUAUAUAUGAUUGUCUUA	AAAGAAAAUCAUAUGUAUCU	Cleavage	NA	NA	NA
105	miR-Nov105	Cat-NovmiR105a	Ca_17994.1	UUUAUUGACUCAAUUUUCUC	AAGGAAAAUGAGUCAAUGAA	Cleavage	--	--	--
		Cat-NovmiR105a	Ca_01253.2	UUUAUUGACUCAAUUUUCUC	GAAAAAAUUGAGUAAAUAGA	Cleavage	snRNA-activating_protein_complex_subunit_3	PF12251|zf-SNAP50_C,_snRNA-activating_protein_of_50kDa_MW_C_terminal	--
		Cat-NovmiR105a	Ca_07215.1	UUUAUUGACUCAAUUUUCUC	GAGAAGAUUGAGUGGAUAAG	Cleavage	5-oxoprolinase	PF02538|Hydantoinase_B,_Hydantoinase_B/oxoprolinase	--
		Cat-NovmiR105a	Ca_09058.1	UUUAUUGACUCAAUUUUCUC	GAGAAGAUUGAGGCAAGAAA	Cleavage	Serine/threonine-protein_kinase_ATG1	PF00069|Pkinase,_Protein_kinase_domain	--
		Cat-NovmiR105a	Ca_12877.1	UUUAUUGACUCAAUUUUCUCU	AGAGAAAAAUGAGUUAAUGGA	Cleavage	NA	NA	NA
		Cat-NovmiR105a	Ca_12877.2	UUUAUUGACUCAAUUUUCUCU	AGAGAAAAAUGAGUUAAUGGA	Cleavage	Mitochondrial_metalloendopeptidase_OMA1	PF01435|Peptidase_M48,_Peptidase_family_M48	--
		Cat-NovmiR105a	Ca_08327.1	UUUAUUGACUCAAUUUUCUC	AAGAAAAUUGAGUUGAUGGA	Cleavage	WD_repeat-containing_protein_5	PF00400|WD40,_WD_domain,_G-beta_repeat	SAP
		Cat-NovmiR105b	Ca_01826.1	UUUGUUGACACAAUUUUCUC	AAGAAGAUUGUUUCAACAAA	Translation	NA	NA	NA
		Cat-NovmiR105b	Ca_18993.1	UUUGUUGACACAAUUUUCUC	GAGAAGAUUCUUUCAACAAA	Translation	--	--	--
		Cat-NovmiR105b	Ca_01826.2	UUUGUUGACACAAUUUUCUC	AAGAAGAUUGUUUCAACAAA	Translation	V-type_proton_ATPase_subunit_D	PF01813|ATP-synt_D,_ATP_synthase_subunit_D	--
		Cat-NovmiR105b	Ca_18012.1	UUUGUUGACACAAUUUUCUCU	AGAAGAAAUUAUGUCAACAAG	Translation	E3_ubiquitin_ligase_RNF4	PF00097|zf-C3HC4,_Zinc_finger,_C3HC4_type_(RING_finger)	--
		Cat-NovmiR105b	Ca_03395.1	UUUGUUGACACAAUUUUCUCU	AGAGGAAAUUGUGUCAGCAAG	Cleavage	Subtilisin-like_protease	PF00082|Peptidase_S8,_Subtilase_family	--
		Cat-NovmiR105b	Ca_03876.1	UUUGUUGACACAAUUUUCUCU	AGAGAAAAUUAUGUUGGCAAG	Translation	BEL1-like_homeodomain_protein_7	PF07526|POX,_Associated_with_HOX	HB
		Cat-NovmiR105b	Ca_03394.1	UUUGUUGACACAAUUUUCUCU	AGAGGAAAUUGUGUCAGCAAG	Cleavage	Subtilisin-like_protease	PF00082|Peptidase_S8,_Subtilase_family	--
		Cat-NovmiR105b	Ca_07586.1	UUUGUUGACAC-AAUUUUCUCU	AGGGAAAAUUUGUGUCAACAAA	Cleavage	Protein_phosphatase_2C_3	PF00481|PP2C,_Protein_phosphatase_2C	--
		Cat-NovmiR105b	Ca_18871.1	UUUGUUGACACAAUUUUCUC	GAGAGGAUUGUGUUAUCAAA	Cleavage	Copper_methylamine_oxidase	PF01179|Cu_amine_oxid,_Copper_amine_oxidase,_enzyme_domain	--
		Cat-NovmiR105b	Ca_12905.1	UUUGUUGACACAAUUUUCUC	UGGGAAGUUGUGUUAACAAA	Cleavage	Bark_storage_protein_A	PF01048|PNP_UDP_1,_Phosphorylase_superfamily	--
		Cat-NovmiR105c	Ca_10399.1	UUUGUUGACUCAAUUUUCUCU	AAGGCAAAUUGGGUCAACAAA	Cleavage	TMV_resistance_protein_N	--	--
		Cat-NovmiR105c	Ca_12877.2	UUUGUUGACUCAAUUUUCUCU	AGAGAAAAAUGAGUUAAUGGA	Cleavage	Mitochondrial_metalloendopeptidase_OMA1	PF01435|Peptidase_M48,_Peptidase_family_M48	--
		Cat-NovmiR105c	Ca_03395.1	UUUGUUGACUCAAUUUUCUCU	AGAGGAAAUUGUGUCAGCAAG	Translation	Subtilisin-like_protease	PF00082|Peptidase_S8,_Subtilase_family	--
		Cat-NovmiR105c	Ca_03394.1	UUUGUUGACUCAAUUUUCUCU	AGAGGAAAUUGUGUCAGCAAG	Translation	Subtilisin-like_protease	PF00082|Peptidase_S8,_Subtilase_family	--
		Cat-NovmiR105c	Ca_12877.1	UUUGUUGACUCAAUUUUCUCU	AGAGAAAAAUGAGUUAAUGGA	Cleavage	NA	NA	NA
		Cat-NovmiR105d	Ca_11732.1	UUUGUUGAUUCAAUUUUCUCU	AGAGAAGGUAGAAUCAAUGAA	Cleavage	Pentatricopeptide_repeat-containing_protein_At5g65560	--	--
		Cat-NovmiR105d	Ca_04587.1	UUUGUUGAUUCAAUUUUCUC	AUGGAAAUUGAAUCAGCAAA	Cleavage	Protein_of_unknown_function_(DUF1677)	PF07911|DUF1677,_Protein_of_unknown_function_(DUF1677)	--
		Cat-NovmiR105d	Ca_03395.1	UUUGUUGAUUCAAUUUUCUCU	AGAGGAAAUUGUGUCAGCAAG	Translation	Subtilisin-like_protease	PF00082|Peptidase_S8,_Subtilase_family	--
		Cat-NovmiR105d	Ca_03303.2	UUUGUUGAUUCAAUUUUCUCU	AGGGAAUAUUGAAUUAACAGA	Cleavage	NA	NA	NA
		Cat-NovmiR105d	Ca_09236.1	UUUGUUGAUUCAAUUUUCUC	GAGAGAGUUGGAUCAUCAAA	Cleavage	Protein_EARLY_FLOWERING_4	PF07011|DUF1313,_Protein_of_unknown_function_(DUF1313)	--
		Cat-NovmiR105d	Ca_11814.1	UUUGUUGAUUCAAUUUUCUCU	AGAGGAAAUGGAAUCAAUGAG	Cleavage	Ubiquitin-like-specific_protease_ESD4	PF12717|Cnd1,_non-SMC_mitotic_condensation_complex_subunit_1	--
		Cat-NovmiR105d	Ca_03394.1	UUUGUUGAUUCAAUUUUCUCU	AGAGGAAAUUGUGUCAGCAAG	Translation	Subtilisin-like_protease	PF00082|Peptidase_S8,_Subtilase_family	--
		Cat-NovmiR105d	Ca_11033.1	UUUGUUGAUUCAAUUUUCUC	AAGAAAAUUGAAUCAGCUAA	Cleavage	Protein_of_unknown_function_(DUF688)	PF05097|DUF688,_Protein_of_unknown_function_(DUF688)	--
		Cat-NovmiR105d	Ca_02885.1	UUUGUUGAUUCAAUUUUCUC	GUGAAAAUUGAAUUGAUAAA	Cleavage	NA	NA	NA
		Cat-NovmiR105d	Ca_10142.1	UUUGUUGAUUCAAUUUUCUC	AAGAAAGUUGAAGCAAUAAA	Cleavage	Heat_shock_cognate_70_kDa_protein_2	PF00012|HSP70,_Hsp70_protein	--
		Cat-NovmiR105d	Ca_19638.1	UUUGUUGAUUCAAUUUUCUC	GGGAGGAUUGAAGCAACAAA	Cleavage	Scarecrow-like_protein_3	PF03514|GRAS,_GRAS_family_transcription_factor	GRAS
		Cat-NovmiR105d	Ca_10203.1	UUUGUUGAUUCAAUUUUCUC	UUGAAAGUUGAAUCAACAGA	Cleavage	Putative_phospholipid-transporting_ATPase_9	PF00122|E1-E2_ATPase,_E1-E2_ATPase	--
		Cat-NovmiR105d	Ca_15836.1	UUUGUUGAUUCAAUUUUCUC	CCAAAAAUUGAAUCAACAAA	Cleavage	Protein_RIK	--	--
		Cat-NovmiR105d	Ca_02885.2	UUUGUUGAUUCAAUUUUCUC	GUGAAAAUUGAAUUGAUAAA	Cleavage	Hydroxymethylglutaryl-CoA_lyase,_mitochondrial	PF00682|HMGL-like,_HMGL-like	--
106	miR-Nov106	Cat-NovmiR106a	Ca_02608.3	UGGGUGAAAUUAAUGUAGGU	ACCUACAUUAGUGUCACACA	Cleavage	NA	NA	NA
		Cat-NovmiR106a	Ca_17385.1	UGGGUGAAAUUAAUGUAGGU	ACCGACAUUGAUUUCACCUU	Cleavage	UDP-galactose:fucoside_alpha-3-galactosyltransferase	PF03407|Nucleotid_trans,_Nucleotide-diphospho-sugar_transferase	--
		Cat-NovmiR106a	Ca_02608.1	UGGGUGAAAUUAAUGUAGGU	ACCUACAUUAGUGUCACACA	Cleavage	NA	NA	NA
		Cat-NovmiR106a	Ca_19774.1	UGGGUGAAAUUAAUGUAGGU	ACAUAUAUUAAUUUCACCAA	Cleavage	Probable_receptor-like_serine/threonine-protein_kinase_At4g34500	PF00069|Pkinase,_Protein_kinase_domain	--
		Cat-NovmiR106a	Ca_01314.1	UGGGUGAAAUUAAUGUAGGU	ACUUAUUUUAAUUUUGCCCA	Cleavage	Mitochondrial_substrate_carrier_family_protein_Q	PF00153|Mito_carr,_Mitochondrial_carrier_protein	--
		Cat-NovmiR106a	Ca_02608.2	UGGGUGAAAUUAAUGUAGGU	ACCUACAUUAGUGUCACACA	Cleavage	unknown_protein	--	--
		Cat-NovmiR106a	Ca_02524.1	UGGGUGAAAUUAAUGUAGGUC	GUCCUACUUUAAUUUCACUUA	Cleavage	Glutaredoxin-C11	PF00462|Glutaredoxin,_Glutaredoxin	--
		Cat-NovmiR106a	Ca_11264.1	UGGGUGAAAUUAAUGUAGGU	AUCUACAUUAUUUUUAUUCA	Translation	Myosin-J_heavy_chain	PF00063|Myosin_head,_Myosin_head_(motor_domain)	--
		Cat-NovmiR106b	Ca_09290.1	UGGGUGAAAUUCAUAUAGGU	AAUUUUAUGAAUUUCAUCCA	Cleavage	Aldose_1-epimerase	PF01263|Aldose_epim,_Aldose_1-epimerase	--
		Cat-NovmiR106b	Ca_01104.1	UGGGUGAAAUUCAUAUAGGUC	GAUCUCUAUAAAUUUCACUCA	Cleavage	Endo-1,3(4)-beta-glucanase_1	PF03639|Glyco_hydro_81,_Glycosyl_hydrolase_family_81	--
		Cat-NovmiR106b	Ca_17211.1	UGGGUGAAAUUCAUAUAGGU	ACUUAUAUGGAUUUCAGCUA	Cleavage	Probable_LRR_receptor-like_serine/threonine-protein_kinase_At4g08850	PF07714|Pkinase_Tyr,_Protein_tyrosine_kinase	--
		Cat-NovmiR106c	NA	NA	NA	NA	NA	NA	NA
		Cat-NovmiR106d	Ca_05326.5	UGGGUGAAAUUCAUGUAGUUC	GGGUUUCAUGAAUUUCAUCCA	Cleavage	NA	NA	NA
		Cat-NovmiR106d	Ca_12589.1	UGGGUGAAAUUCAUGUAGUUC	GAAUAACAUGAAUCUCAUCCA	Cleavage	RNA_polymerase_sigma_factor_rpoD1	PF04542|Sigma70_r2,_Sigma-70_region_2	Sigma70-like
		Cat-NovmiR106d	Ca_05326.3	UGGGUGAAAUUCAUGUAGUUC	GGGUUUCAUGAAUUUCAUCCA	Cleavage	NA	NA	NA
		Cat-NovmiR106d	Ca_05326.1	UGGGUGAAAUUCAUGUAGUUC	GGGUUUCAUGAAUUUCAUCCA	Cleavage	NA	NA	NA
		Cat-NovmiR106d	Ca_09290.1	UGGGUGAAAUUCAUGUAGUU	AAUUUUAUGAAUUUCAUCCA	Cleavage	Aldose_1-epimerase	PF01263|Aldose_epim,_Aldose_1-epimerase	--
		Cat-NovmiR106d	Ca_06458.1	UGGGUGAAAUUCAUGUAGUUC	GAAUUACAAGAAUUUCACUCA	Cleavage	Nudix_hydrolase_3	--	--
		Cat-NovmiR106d	Ca_05326.2	UGGGUGAAAUUCAUGUAGUUC	GGGUUUCAUGAAUUUCAUCCA	Cleavage	NA	NA	NA
		Cat-NovmiR106d	Ca_05326.4	UGGGUGAAAUUCAUGUAGUUC	GGGUUUCAUGAAUUUCAUCCA	Cleavage	Catalase-4	PF00199|Catalase,_Catalase	--
		Cat-NovmiR106e	Ca_10337.1	AGGGUGAAAUUCAUGUAGCUC	GAGCUACAUGAAUCUUCCCCU	Cleavage	NA	NA	NA
		Cat-NovmiR106e	Ca_10337.2	AGGGUGAAAUUCAUGUAGCUC	GAGCUACAUGAAUCUUCCCCU	Cleavage	unknown_protein	--	--
107	miR-Nov107	Cat-NovmiR107a	Ca_15721.1	UAUUAUUUUUGCUUAUAUUUC	GAAAUAUGAGCAAAAAUAGAA	Cleavage	Protein_MEI2-like_4	PF04059|RRM_2,_RNA_recognition_motif_2	--
		Cat-NovmiR107a	Ca_11736.1	UAUUAUUUUUGCUUAUAUUU	AAAUACAACCAAAAGUAAUA	Cleavage	--	--	--
		Cat-NovmiR107a	Ca_15510.1	UAUUAUUUUUGCUUAUAUUUC	GAAAUAAGAGCAAGAAUAAUA	Cleavage	Inactive_poly_[ADP-ribose]_polymerase_RCD1	PF12174|RST,_RCD1-SRO-TAF4_(RST)_plant_domain	--
		Cat-NovmiR107a	Ca_01857.2	UAUUAUUUUUGCUUAUAUUUC	GAACUAUGGGUAGAAAUAAUA	Cleavage	DnaJ_homolog_subfamily_C_member_7	PF00226|DnaJ,_DnaJ_domain	TPR
		Cat-NovmiR107a	Ca_16700.1	UAUUAUUUUUGCUUAUAUUUC	GAAAUAUUAUUGAAAAUAAUA	Cleavage	AMP_deaminase	PF00962|A_deaminase,_Adenosine/AMP_deaminase	--
		Cat-NovmiR107a	Ca_12606.2	UAUUAUUUUUGCUUAUAUUU	AAAUAUGAGCAAAAAUAAUU	Cleavage	NA	NA	NA
		Cat-NovmiR107a	Ca_15510.2	UAUUAUUUUUGCUUAUAUUUC	GAAAUAAGAGCAAGAAUAAUA	Cleavage	NA	NA	NA
		Cat-NovmiR107a	Ca_15510.3	UAUUAUUUUUGCUUAUAUUUC	GAAAUAAGAGCAAGAAUAAUA	Cleavage	NA	NA	NA
		Cat-NovmiR107a	Ca_16726.1	UAUUAUUUUUGCUUAUAUUU	AAAUAUAAGUAAAAAGGGUA	Cleavage	Coiled-coil_domain-containing_protein_12	PF08315|cwf18,_cwf18_pre-mRNA_splicing_factor	--
		Cat-NovmiR107a	Ca_11326.1	UAUUAUUUUUGCUUAUAUUU	GAAUAAAAGCAAUAAUAAUA	Cleavage	Putative_uncharacterized_protein	--	--
		Cat-NovmiR107a	Ca_07010.1	UAUUAUUUUUGCUUAUAUUU	CAAUAUAAGCAAAAAUAUUA	Cleavage	Probable_iron/ascorbate_oxidoreductase_DDB_G0283291	PF03171|2OG-FeII_Oxy,_2OG-Fe(II)_oxygenase_superfamily	--
		Cat-NovmiR107a	Ca_13658.1	UAUUAUUUUUGCUUAUAUUU	CAAUGUAAGCAAGAAUAAUU	Cleavage	LRR_receptor-like_serine/threonine-protein_kinase_RPK2	PF00069|Pkinase,_Protein_kinase_domain	--
		Cat-NovmiR107a	Ca_04973.1	UAUUAUUUUUGCUUAUAUUU	CAAUAUAAGCAAAAAUGACA	Cleavage	Cellulose_synthase-like_protein_G3	PF03552|Cellulose_synt,_Cellulose_synthase	--
		Cat-NovmiR107a	Ca_03786.1	UAUUAUUUUUGCUUAUAUUUC	GAAAUGUAAAUGAAAAUGAUA	Cleavage	Ectonucleotide_pyrophosphatase/phosphodiesterase_family_member_1	PF01663|Phosphodiest,_Type_I_phosphodiesterase_/_nucleotide_pyrophosphatase	--
		Cat-NovmiR107a	Ca_18253.1	UAUUAUUUUUGCUUAUAUUU	GAAUAUAUGCAAAAAAAAUA	Cleavage	Thiosulfate_sulfurtransferase,_chloroplastic	PF00581|Rhodanese,_Rhodanese-like_domain	--
		Cat-NovmiR107a	Ca_17330.1	UAUUAUUUUUGCUUAUAUUU	AGAUAUGAGUGAAGAUGAUA	Cleavage	Ubiquitin_carboxyl-terminal_hydrolase_13	--	--
		Cat-NovmiR107b	Ca_12497.2	UACAAUUUUUGCUUAUAUUU	AAAUAAAAGUAAAACUUGUA	Cleavage	Putative_uncharacterized_protein	--	--
		Cat-NovmiR107b	Ca_01248.1	UACAAUUUUUGCUUAUAUUUC	GAAAUACAAGAAAAAGUUGUA	Translation	Cytochrome_P450_89A9	PF00067|p450,_Cytochrome_P450	--
		Cat-NovmiR107b	Ca_08478.1	UACAAUUUUUGCUUAUAUUUC	GAAAUGUAAGCAACAAUUUUA	Cleavage	NA	NA	NA
		Cat-NovmiR107b	Ca_04053.1	UACAAUUUUUGCUUAUAUUU	UAAUUUAAGCGAAAAUUGUA	Cleavage	Serine/threonine-protein_kinase_CTR1	PF07714|Pkinase_Tyr,_Protein_tyrosine_kinase	--
		Cat-NovmiR107b	Ca_12497.1	UACAAUUUUUGCUUAUAUUU	AAAUAAAAGUAAAACUUGUA	Cleavage	NA	NA	NA
		Cat-NovmiR107b	Ca_17383.2	UACAAUUUUUGCUUAUAUUU	AAAUAUUAACAAAAAUUGUA	Cleavage	NA	NA	NA
		Cat-NovmiR107b	Ca_09449.1	UACAAUUUUUGCUUAUAUUU	AAAUGUGAGCAAUAAUUGUG	Cleavage	Protein_AUXIN_SIGNALING_F-BOX_3	--	--
		Cat-NovmiR107b	Ca_04109.1	UACAAUUUUUGCUUAUAUUUC	GAAAGGUGAGCAAGGAUUGUA	Cleavage	Flavin-containing_monooxygenase_YUCCA4	PF00743|FMO-like,_Flavin-binding_monooxygenase-like	--
		Cat-NovmiR107b	Ca_17160.1	UACAAUUUUUGCUUAUAUUUC	GAUAAAUAAGCAAAAAUUGUU	Cleavage	DNA-binding_protein_HEXBP	--	--
		Cat-NovmiR107b	Ca_16459.1	UACAAUUUUUGCUUAUAUUUC	GAGAUAUAAGAAAAAUUUGUA	Translation	Cytochrome_P450_83B1	PF00067|p450,_Cytochrome_P450	--
		Cat-NovmiR107b	Ca_17383.3	UACAAUUUUUGCUUAUAUUU	AAAUAUUAACAAAAAUUGUA	Cleavage	NA	NA	NA
		Cat-NovmiR107b	Ca_03583.1	UACAAUUUUUGCUUAUAUUUC	GAAACAGAAGCAGAAAUUGUA	Cleavage	unknown_protein	--	--
		Cat-NovmiR107b	Ca_17383.1	UACAAUUUUUGCUUAUAUUU	AAAUAUUAACAAAAAUUGUA	Cleavage	Homeobox-leucine_zipper_protein_PROTODERMAL_FACTOR_2	PF01852|START,_START_domain	HB
		Cat-NovmiR107c	Ca_12586.1	UACCAUUUUUGCUUAUAUUU	AAGUAUAAGUAGAAAGGGUA	Cleavage	unknown_protein	--	--
		Cat-NovmiR107c	Ca_00396.1	UACCAUUUUUGCUUAUAUUUC	GACAUAUAAGCAAGAAUGGAA	Cleavage	Pyrimidine-specific_ribonucleoside_hydrolase_rihA	PF01156|IU_nuc_hydro,_Inosine-uridine_preferring_nucleoside_hydrolase	--
		Cat-NovmiR107c	Ca_06834.1	UACCAUUUUUGCUUAUAUUUC	GAAAUAUGUGUGAGAAUGGUA	Cleavage	NA	NA	NA
		Cat-NovmiR107c	Ca_06834.2	UACCAUUUUUGCUUAUAUUUC	GAAAUAUGUGUGAGAAUGGUA	Cleavage	Pentatricopeptide_repeat-containing_protein_At5g27270	--	--
		Cat-NovmiR107c	Ca_03868.1	UACCAUUUUUGCUUAUAUUUC	GCAAUAUGGGCAAAGAUGGUG	Cleavage	Phosphoenolpyruvate_carboxykinase_[ATP]	PF01293|PEPCK_ATP,_Phosphoenolpyruvate_carboxykinase	--
		Cat-NovmiR107c	Ca_21347.1	UACCAUUUUUGCUUAUAUUU	CAAUAUAAGUGGAGAUGGUA	Cleavage	Stem_28_kDa_glycoprotein	PF03767|Acid_phosphat_B,_HAD_superfamily,_subfamily_IIIB_(Acid_phosphatase)	--
		Cat-NovmiR107c	Ca_06834.2	UACCAUUUUUGCUUAUAUUUC	GAAAUAUGUGUGAGAAUGGUA	Cleavage	Pentatricopeptide_repeat-containing_protein_At5g27270	--	--
		Cat-NovmiR107c	Ca_16084.1	UACCAUUUUUGCUUAUAUUUC	GAAAUAUAAACAAAAAAGGUA	Cleavage	Omega-3_fatty_acid_desaturase,_chloroplastic	PF11960|DUF3474,_Domain_of_unknown_function_(DUF3474)	--
		Cat-NovmiR107c	Ca_06834.3	UACCAUUUUUGCUUAUAUUUC	GAAAUAUGUGUGAGAAUGGUA	Cleavage	NA	NA	NA
		Cat-NovmiR107c	Ca_15533.1	UACCAUUUUUGCUUAUAUUUC	GAAAUAUAAAUAAAAAGGGUA	Cleavage	Protein_kinase_2A,_chloroplastic	PF07714|Pkinase_Tyr,_Protein_tyrosine_kinase	--
		Cat-NovmiR107c	Ca_06834.3	UACCAUUUUUGCUUAUAUUUC	GAAAUAUGUGUGAGAAUGGUA	Cleavage	NA	NA	NA
		Cat-NovmiR107c	Ca_06834.1	UACCAUUUUUGCUUAUAUUUC	GAAAUAUGUGUGAGAAUGGUA	Cleavage	NA	NA	NA
		Cat-NovmiR107c	Ca_11738.1	UACCAUUUUUGCUUAUAUUU	AAAUAUUAACAAAGAUGGUA	Cleavage	HSP20-like_chaperones_superfamily_protein	PF00011|HSP20,_Hsp20/alpha_crystallin_family	--
		Cat-NovmiR107c	Ca_14044.1	UACCAUUUUUGCUUAUAUUUC	GAAGUAGAAGUGAAAGUGGUA	Cleavage	Enhancer_of_mRNA-decapping_protein_4	PF09770|PAT1,_Topoisomerase_II-associated_protein_PAT1	--
		Cat-NovmiR107c	Ca_16726.1	UACCAUUUUUGCUUAUAUUU	AAAUAUAAGUAAAAAGGGUA	Cleavage	Coiled-coil_domain-containing_protein_12	PF08315|cwf18,_cwf18_pre-mRNA_splicing_factor	--
		Cat-NovmiR107c	Ca_10730.1	UACCAUUUUUGCUUAUAUUUC	GGUGUAUAAGGAAAAAUGGUA	Translation	Myb-related_protein_306	PF00249|Myb_DNA-binding,_Myb-like_DNA-binding_domain	MYB
		Cat-NovmiR107c	Ca_12158.1	UACCAUUUUUGCUUAUAUUUC	GAAAGAUGAACAAAAAUGGUA	Cleavage	Serine_incorporator_3	PF03348|Serinc,_Serine_incorporator_(Serinc)	--
		Cat-NovmiR107d	Ca_06793.2	UACUAUAUUUGCUUAUAUUU	GAACAUAAGUAAAUGUGGUA	Cleavage	BTB/POZ_domain-containing_protein_At3g22104	PF03000|NPH3,_NPH3_family	--
		Cat-NovmiR107d	Ca_20246.1	UACUAUAUUUGCUUAUAUUU	AAAUAUAGGUGGAUAUGGUA	Cleavage	Myb-related_protein_3R-1	PF00249|Myb_DNA-binding,_Myb-like_DNA-binding_domain	MYB
		Cat-NovmiR107d	Ca_00403.1	UACUAUAUUUGCUUAUAUUU	AAAGAAAAGCAAAUGUAGUA	Cleavage	RING/U-box_superfamily_protein	PF12906|RINGv,_RING-variant_domain	--
		Cat-NovmiR107d	Ca_12918.1	UACUAUAUUUGCUUAUAUUU	AAAUAUGAGCAAGUAUGGCA	Cleavage	unknown_protein	--	--
		Cat-NovmiR107d	Ca_06793.3	UACUAUAUUUGCUUAUAUUU	GAACAUAAGUAAAUGUGGUA	Cleavage	NA	NA	NA
		Cat-NovmiR107d	Ca_06793.1	UACUAUAUUUGCUUAUAUUU	GAACAUAAGUAAAUGUGGUA	Cleavage	NA	NA	NA
		Cat-NovmiR107e	Ca_06834.1	UACUAUUUUUACUUAUAUUUC	GAAAUAUGUGUGAGAAUGGUA	Cleavage	NA	NA	NA
		Cat-NovmiR107e	Ca_15721.1	UACUAUUUUUACUUAUAUUUC	GAAAUAUGAGCAAAAAUAGAA	Translation	Protein_MEI2-like_4	PF04059|RRM_2,_RNA_recognition_motif_2	--
		Cat-NovmiR107e	Ca_15938.1	UACUAUUUUUACUUAUAUUU	AAAGAUGGGUAAAAAUAGUG	Cleavage	Peroxidase_12	PF00141|peroxidase,_Peroxidase	--
		Cat-NovmiR107e	Ca_06834.2	UACUAUUUUUACUUAUAUUUC	GAAAUAUGUGUGAGAAUGGUA	Cleavage	Pentatricopeptide_repeat-containing_protein_At5g27270	--	--
		Cat-NovmiR107e	Ca_06834.3	UACUAUUUUUACUUAUAUUUC	GAAAUAUGUGUGAGAAUGGUA	Cleavage	NA	NA	NA
		Cat-NovmiR107e	Ca_21347.1	UACUAUUUUUACUUAUAUUU	CAAUAUAAGUGGAGAUGGUA	Cleavage	Stem_28_kDa_glycoprotein	PF03767|Acid_phosphat_B,_HAD_superfamily,_subfamily_IIIB_(Acid_phosphatase)	--
		Cat-NovmiR107e	Ca_06120.1	UACUAUUUUUACUUAUAUUU	AAAUAUAAAUAAAAAUAUUG	Cleavage	3'-hydroxy-N-methyl-(S)-coclaurine_4'-O-methyltransferase	PF00891|Methyltransf_2,_O-methyltransferase	--
		Cat-NovmiR107e	Ca_03221.1	UACUAUUUUUACUUAUAUUU	GAGUAUAAGUGAAAACAGUA	Cleavage	[Protein-PII]_uridylyltransferase	PF01842|ACT,_ACT_domain	--
		Cat-NovmiR107e	Ca_14044.1	UACUAUUUUUACUUAUAUUUC	GAAGUAGAAGUGAAAGUGGUA	Cleavage	Enhancer_of_mRNA-decapping_protein_4	PF09770|PAT1,_Topoisomerase_II-associated_protein_PAT1	--
		Cat-NovmiR107e	Ca_06834.2	UACUAUUUUUACUUAUAUUUC	GAAAUAUGUGUGAGAAUGGUA	Cleavage	Pentatricopeptide_repeat-containing_protein_At5g27270	--	--
		Cat-NovmiR107e	Ca_12586.1	UACUAUUUUUACUUAUAUUU	AAGUAUAAGUAGAAAGGGUA	Cleavage	unknown_protein	--	--
		Cat-NovmiR107e	Ca_06834.3	UACUAUUUUUACUUAUAUUUC	GAAAUAUGUGUGAGAAUGGUA	Cleavage	NA	NA	NA
		Cat-NovmiR107e	Ca_06834.1	UACUAUUUUUACUUAUAUUUC	GAAAUAUGUGUGAGAAUGGUA	Cleavage	NA	NA	NA
		Cat-NovmiR107e	Ca_12748.1	UACUAUUUUUACUUAUAUUU	AAAUGAAAGUGAAAAUAGUU	Cleavage	GATA_transcription_factor_9	PF00320|GATA,_GATA_zinc_finger	C2C2-GATA
		Cat-NovmiR107e	Ca_15533.1	UACUAUUUUUACUUAUAUUUC	GAAAUAUAAAUAAAAAGGGUA	Cleavage	Protein_kinase_2A,_chloroplastic	PF07714|Pkinase_Tyr,_Protein_tyrosine_kinase	--
		Cat-NovmiR107e	Ca_16726.1	UACUAUUUUUACUUAUAUUU	AAAUAUAAGUAAAAAGGGUA	Cleavage	Coiled-coil_domain-containing_protein_12	PF08315|cwf18,_cwf18_pre-mRNA_splicing_factor	--
		Cat-NovmiR107f	Ca_15938.1	UACUAUUUUUGCUUAUAUUUU	AAAAGAUGGGUAAAAAUAGUG	Cleavage	Peroxidase_12	PF00141|peroxidase,_Peroxidase	--
		Cat-NovmiR107f	Ca_07180.1	UACUAUUUUUGCUUAUAUUUU	AAAACAUCAGCAAAAAUAGUU	Cleavage	Transcription_factor_bHLH25	PF00010|HLH,_Helix-loop-helix_DNA-binding_domain	bHLH
		Cat-NovmiR107f	Ca_13066.1	UACUAUUUUUGCUUAUAUUU	AAAUAGGUGCAAAAAUAGUA	Cleavage	--	--	--
		Cat-NovmiR107f	Ca_16084.1	UACUAUUUUUGCUUAUAUUUU	GAAAUAUAAACAAAAAAGGUA	Cleavage	Omega-3_fatty_acid_desaturase,_chloroplastic	PF11960|DUF3474,_Domain_of_unknown_function_(DUF3474)	--
		Cat-NovmiR107f	Ca_16726.1	UACUAUUUUUGCUUAUAUUU	AAAUAUAAGUAAAAAGGGUA	Cleavage	Coiled-coil_domain-containing_protein_12	PF08315|cwf18,_cwf18_pre-mRNA_splicing_factor	--
		Cat-NovmiR107f	Ca_12606.2	UACUAUUUUUGCUUAUAUUUU	AAAAUAUGAGCAAAAAUAAUU	Cleavage	NA	NA	NA
		Cat-NovmiR107f	Ca_07010.1	UACUAUUUUUGCUUAUAUUU	CAAUAUAAGCAAAAAUAUUA	Cleavage	Probable_iron/ascorbate_oxidoreductase_DDB_G0283291	PF03171|2OG-FeII_Oxy,_2OG-Fe(II)_oxygenase_superfamily	--
		Cat-NovmiR107f	Ca_15721.1	UACUAUUUUUGCUUAUAUUUU	GAAAUAUGAGCAAAAAUAGAA	Cleavage	Protein_MEI2-like_4	PF04059|RRM_2,_RNA_recognition_motif_2	--
		Cat-NovmiR107g	Ca_12606.2	UACUAUUUUUGCUUAUAUUUU	AAAAUAUGAGCAAAAAUAAUU	Cleavage	NA	NA	NA
		Cat-NovmiR107g	Ca_15938.1	UACUAUUUUUGCUUAUAUUUU	AAAAGAUGGGUAAAAAUAGUG	Cleavage	Peroxidase_12	PF00141|peroxidase,_Peroxidase	--
		Cat-NovmiR107g	Ca_15721.1	UACUAUUUUUGCUUAUAUUUU	GAAAUAUGAGCAAAAAUAGAA	Cleavage	Protein_MEI2-like_4	PF04059|RRM_2,_RNA_recognition_motif_2	--
		Cat-NovmiR107g	Ca_13066.1	UACUAUUUUUGCUUAUAUUU	AAAUAGGUGCAAAAAUAGUA	Cleavage	--	--	--
		Cat-NovmiR107g	Ca_07180.1	UACUAUUUUUGCUUAUAUUUU	AAAACAUCAGCAAAAAUAGUU	Cleavage	Transcription_factor_bHLH25	PF00010|HLH,_Helix-loop-helix_DNA-binding_domain	bHLH
		Cat-NovmiR107g	Ca_16726.1	UACUAUUUUUGCUUAUAUUU	AAAUAUAAGUAAAAAGGGUA	Cleavage	Coiled-coil_domain-containing_protein_12	PF08315|cwf18,_cwf18_pre-mRNA_splicing_factor	--
		Cat-NovmiR107g	Ca_16084.1	UACUAUUUUUGCUUAUAUUUU	GAAAUAUAAACAAAAAAGGUA	Cleavage	Omega-3_fatty_acid_desaturase,_chloroplastic	PF11960|DUF3474,_Domain_of_unknown_function_(DUF3474)	--
		Cat-NovmiR107g	Ca_07010.1	UACUAUUUUUGCUUAUAUUU	CAAUAUAAGCAAAAAUAUUA	Cleavage	Probable_iron/ascorbate_oxidoreductase_DDB_G0283291	PF03171|2OG-FeII_Oxy,_2OG-Fe(II)_oxygenase_superfamily	--
		Cat-NovmiR107h	Ca_15510.2	UACUAUUUUUGCUUUUAUUUC	GAAAUAAGAGCAAGAAUAAUA	Cleavage	NA	NA	NA
		Cat-NovmiR107h	Ca_14044.1	UACUAUUUUUGCUUUUAUUUC	GAAGUAGAAGUGAAAGUGGUA	Cleavage	Enhancer_of_mRNA-decapping_protein_4	PF09770|PAT1,_Topoisomerase_II-associated_protein_PAT1	--
		Cat-NovmiR107h	Ca_15510.3	UACUAUUUUUGCUUUUAUUUC	GAAAUAAGAGCAAGAAUAAUA	Cleavage	NA	NA	NA
		Cat-NovmiR107h	Ca_13066.1	UACUAUUUUUGCUUUUAUUU	AAAUAGGUGCAAAAAUAGUA	Cleavage	--	--	--
		Cat-NovmiR107h	Ca_07433.1	UACUAUUUUUGCUUUUAUUUC	GAGAUAAAAACAACAAUAGUA	Cleavage	L-type_lectin-domain_containing_receptor_kinase_S.1	PF07714|Pkinase_Tyr,_Protein_tyrosine_kinase	--
		Cat-NovmiR107h	Ca_15721.1	UACUAUUUUUGCUUUUAUUUC	GAAAUAUGAGCAAAAAUAGAA	Cleavage	Protein_MEI2-like_4	PF04059|RRM_2,_RNA_recognition_motif_2	--
		Cat-NovmiR107h	Ca_12748.1	UACUAUUUUUGCUUUUAUUU	AAAUGAAAGUGAAAAUAGUU	Cleavage	GATA_transcription_factor_9	PF00320|GATA,_GATA_zinc_finger	C2C2-GATA
		Cat-NovmiR107h	Ca_08462.1	UACUAUUUUUGCUUUUAUUUC	GAAAUAAUAGCAAGAGUGGUG	Cleavage	Two-component_response_regulator-like_APRR1	PF06203|CCT,_CCT_motif	--
		Cat-NovmiR107h	Ca_04895.1	UACUAUUUUUGCUUUUAUUUC	GGAAUAAAAUCAAAGAUGGUG	Cleavage	Mitochondrial_inner_membrane_translocase_complex,_subunit_Tim44-related_protein	PF04280|Tim44,_Tim44-like_domain	--
		Cat-NovmiR107h	Ca_15376.1	UACUAUUUUUGCUUUUAUUUC	GAAGUGAAAAUGAAAAUAGUA	Cleavage	RING-H2_finger_protein_ATL52	PF12678|zf-rbx1,_RING-H2_zinc_finger	--
		Cat-NovmiR107h	Ca_19984.1	UACUAUUUUUGCUUUUAUUU	AAAUAGGUGCGAAAAUAGUA	Cleavage	--	--	--
		Cat-NovmiR107h	Ca_08101.2	UACUAUUUUUGCUUUUAUUU	AGAUGAGAGCGAAAAUGGUG	Cleavage	Lysine-specific_demethylase_3B	PF02373|JmjC,_JmjC_domain	Jumonji
		Cat-NovmiR107h	Ca_15510.1	UACUAUUUUUGCUUUUAUUUC	GAAAUAAGAGCAAGAAUAAUA	Cleavage	Inactive_poly_[ADP-ribose]_polymerase_RCD1	PF12174|RST,_RCD1-SRO-TAF4_(RST)_plant_domain	--
		Cat-NovmiR107i	Ca_15533.1	UACUAUUUUUGUUUAUAUUUC	GAAAUAUAAAUAAAAAGGGUA	Cleavage	Protein_kinase_2A,_chloroplastic	PF07714|Pkinase_Tyr,_Protein_tyrosine_kinase	--
		Cat-NovmiR107i	Ca_13467.1	UACUAUUUUUGUUUAUAUUUC	GAAAUAUAGACAUCAAUAGUA	Translation	Protein_of_unknown_function_(DUF1068)	PF06364|DUF1068,_Protein_of_unknown_function_(DUF1068)	--
		Cat-NovmiR107i	Ca_15721.1	UACUAUUUUUGUUUAUAUUUC	GAAAUAUGAGCAAAAAUAGAA	Cleavage	Protein_MEI2-like_4	PF04059|RRM_2,_RNA_recognition_motif_2	--
		Cat-NovmiR107i	Ca_09290.1	UACUAUUUUUGUUUAUAUUUC	GAGAUUUAAAUAAGAAUAGUG	Cleavage	Aldose_1-epimerase	PF01263|Aldose_epim,_Aldose_1-epimerase	--
		Cat-NovmiR107i	Ca_06120.1	UACUAUUUUUGUUUAUAUUU	AAAUAUAAAUAAAAAUAUUG	Cleavage	3'-hydroxy-N-methyl-(S)-coclaurine_4'-O-methyltransferase	PF00891|Methyltransf_2,_O-methyltransferase	--
		Cat-NovmiR107i	Ca_07433.1	UACUAUUUUUGUUUAUAUUUC	GAGAUAAAAACAACAAUAGUA	Cleavage	L-type_lectin-domain_containing_receptor_kinase_S.1	PF07714|Pkinase_Tyr,_Protein_tyrosine_kinase	--
		Cat-NovmiR107i	Ca_16084.1	UACUAUUUUUGUUUAUAUUUC	GAAAUAUAAACAAAAAAGGUA	Cleavage	Omega-3_fatty_acid_desaturase,_chloroplastic	PF11960|DUF3474,_Domain_of_unknown_function_(DUF3474)	--
		Cat-NovmiR107i	Ca_05885.1	UACUAUUUUUGUUUAUAUUU	AAAUAUAUAUGAAAAUAGUA	Cleavage	E3_ubiquitin-protein_ligase_RGLG2	PF07002|Copine,_Copine	--
		Cat-NovmiR107i	Ca_05885.2	UACUAUUUUUGUUUAUAUUU	AAAUAUAUAUGAAAAUAGUA	Cleavage	NA	NA	NA
		Cat-NovmiR107i	Ca_12158.1	UACUAUUUUUGUUUAUAUUUC	GAAAGAUGAACAAAAAUGGUA	Cleavage	Serine_incorporator_3	PF03348|Serinc,_Serine_incorporator_(Serinc)	--
		Cat-NovmiR107i	Ca_07010.1	UACUAUUUUUGUUUAUAUUU	CAAUAUAAGCAAAAAUAUUA	Cleavage	Probable_iron/ascorbate_oxidoreductase_DDB_G0283291	PF03171|2OG-FeII_Oxy,_2OG-Fe(II)_oxygenase_superfamily	--
		Cat-NovmiR107i	Ca_11738.1	UACUAUUUUUGUUUAUAUUU	AAAUAUUAACAAAGAUGGUA	Cleavage	HSP20-like_chaperones_superfamily_protein	PF00011|HSP20,_Hsp20/alpha_crystallin_family	--
		Cat-NovmiR107i	Ca_16726.1	UACUAUUUUUGUUUAUAUUU	AAAUAUAAGUAAAAAGGGUA	Cleavage	Coiled-coil_domain-containing_protein_12	PF08315|cwf18,_cwf18_pre-mRNA_splicing_factor	--
		Cat-NovmiR107i	Ca_15376.1	UACUAUUUUUGUUUAUAUUUC	GAAGUGAAAAUGAAAAUAGUA	Cleavage	RING-H2_finger_protein_ATL52	PF12678|zf-rbx1,_RING-H2_zinc_finger	--
		Cat-NovmiR107i	Ca_16874.1	UACUAUUUUUGUUUAUAUUU	AAAUAUAGAUGAAGAUAGUU	Cleavage	Putative_uncharacterized_protein	--	--
		Cat-NovmiR107i	Ca_18043.1	UACUAUUUUUGUUUAUAUUU	AGAUAUAGAUAGAAAUGGUG	Cleavage	Uncharacterized_calcium-binding_protein_At1g02270	PF03372|Exo_endo_phos,_Endonuclease/Exonuclease/phosphatase_family	--
		Cat-NovmiR107j	Ca_16726.1	UACUAUUUUUGUUUAUAUUU	AAAUAUAAGUAAAAAGGGUA	Cleavage	Coiled-coil_domain-containing_protein_12	PF08315|cwf18,_cwf18_pre-mRNA_splicing_factor	--
		Cat-NovmiR107j	Ca_12158.1	UACUAUUUUUGUUUAUAUUUC	GAAAGAUGAACAAAAAUGGUA	Cleavage	Serine_incorporator_3	PF03348|Serinc,_Serine_incorporator_(Serinc)	--
		Cat-NovmiR107j	Ca_13467.1	UACUAUUUUUGUUUAUAUUUC	GAAAUAUAGACAUCAAUAGUA	Translation	Protein_of_unknown_function_(DUF1068)	PF06364|DUF1068,_Protein_of_unknown_function_(DUF1068)	--
		Cat-NovmiR107j	Ca_16084.1	UACUAUUUUUGUUUAUAUUUC	GAAAUAUAAACAAAAAAGGUA	Cleavage	Omega-3_fatty_acid_desaturase,_chloroplastic	PF11960|DUF3474,_Domain_of_unknown_function_(DUF3474)	--
		Cat-NovmiR107j	Ca_18043.1	UACUAUUUUUGUUUAUAUUU	AGAUAUAGAUAGAAAUGGUG	Cleavage	Uncharacterized_calcium-binding_protein_At1g02270	PF03372|Exo_endo_phos,_Endonuclease/Exonuclease/phosphatase_family	--
		Cat-NovmiR107j	Ca_06120.1	UACUAUUUUUGUUUAUAUUU	AAAUAUAAAUAAAAAUAUUG	Cleavage	3'-hydroxy-N-methyl-(S)-coclaurine_4'-O-methyltransferase	PF00891|Methyltransf_2,_O-methyltransferase	--
		Cat-NovmiR107j	Ca_16874.1	UACUAUUUUUGUUUAUAUUU	AAAUAUAGAUGAAGAUAGUU	Cleavage	Putative_uncharacterized_protein	--	--
		Cat-NovmiR107j	Ca_15721.1	UACUAUUUUUGUUUAUAUUUC	GAAAUAUGAGCAAAAAUAGAA	Cleavage	Protein_MEI2-like_4	PF04059|RRM_2,_RNA_recognition_motif_2	--
		Cat-NovmiR107j	Ca_07010.1	UACUAUUUUUGUUUAUAUUU	CAAUAUAAGCAAAAAUAUUA	Cleavage	Probable_iron/ascorbate_oxidoreductase_DDB_G0283291	PF03171|2OG-FeII_Oxy,_2OG-Fe(II)_oxygenase_superfamily	--
		Cat-NovmiR107j	Ca_07433.1	UACUAUUUUUGUUUAUAUUUC	GAGAUAAAAACAACAAUAGUA	Cleavage	L-type_lectin-domain_containing_receptor_kinase_S.1	PF07714|Pkinase_Tyr,_Protein_tyrosine_kinase	--
		Cat-NovmiR107j	Ca_05885.1	UACUAUUUUUGUUUAUAUUU	AAAUAUAUAUGAAAAUAGUA	Cleavage	E3_ubiquitin-protein_ligase_RGLG2	PF07002|Copine,_Copine	--
		Cat-NovmiR107j	Ca_11738.1	UACUAUUUUUGUUUAUAUUU	AAAUAUUAACAAAGAUGGUA	Cleavage	HSP20-like_chaperones_superfamily_protein	PF00011|HSP20,_Hsp20/alpha_crystallin_family	--
		Cat-NovmiR107j	Ca_15533.1	UACUAUUUUUGUUUAUAUUUC	GAAAUAUAAAUAAAAAGGGUA	Cleavage	Protein_kinase_2A,_chloroplastic	PF07714|Pkinase_Tyr,_Protein_tyrosine_kinase	--
		Cat-NovmiR107j	Ca_15376.1	UACUAUUUUUGUUUAUAUUUC	GAAGUGAAAAUGAAAAUAGUA	Cleavage	RING-H2_finger_protein_ATL52	PF12678|zf-rbx1,_RING-H2_zinc_finger	--
		Cat-NovmiR107j	Ca_09290.1	UACUAUUUUUGUUUAUAUUUC	GAGAUUUAAAUAAGAAUAGUG	Cleavage	Aldose_1-epimerase	PF01263|Aldose_epim,_Aldose_1-epimerase	--
		Cat-NovmiR107j	Ca_05885.2	UACUAUUUUUGUUUAUAUUU	AAAUAUAUAUGAAAAUAGUA	Cleavage	NA	NA	NA
		Cat-NovmiR107k	Ca_03132.1	UACUAUUUUUUCUUAUAUUUC	GAAAUAUAAUGAAAAUUAGUA	Cleavage	Receptor-like_protein_12	PF08263|LRRNT_2,_Leucine_rich_repeat_N-terminal_domain	--
		Cat-NovmiR107k	Ca_10730.1	UACUAUUUUUUCUUAUAUUUC	GGUGUAUAAGGAAAAAUGGUA	Cleavage	Myb-related_protein_306	PF00249|Myb_DNA-binding,_Myb-like_DNA-binding_domain	MYB
		Cat-NovmiR107k	Ca_10298.2	UACUAUUUUUUCUUAUAUUU	AAAUAUAAUAAAAGAUGGUG	Cleavage	NA	NA	NA
		Cat-NovmiR107k	Ca_17863.1	UACUAUUUUUUCUUAUAUUU	AAAUAUAAAAAAAGAUAUUA	Cleavage	Protein_ELF4-LIKE_4	PF07011|DUF1313,_Protein_of_unknown_function_(DUF1313)	--
		Cat-NovmiR107k	Ca_06962.1	UACUAUUUUUUCUUAUAUUUC	GAAGUAUCAGAGAAAAUGGUG	Cleavage	Kinesin-like_protein_KIF22	PF00225|Kinesin,_Kinesin_motor_domain	OFP
		Cat-NovmiR107k	Ca_10298.1	UACUAUUUUUUCUUAUAUUU	AAAUAUAAUAAAAGAUGGUG	Cleavage	NA	NA	NA
		Cat-NovmiR107k	Ca_09924.1	UACUAUUUUUUCUUAUAUUU	UAAUAUUAGAGAAAAUAGUG	Cleavage	F-box/kelch-repeat_protein_At3g06240	--	--
		Cat-NovmiR107k	Ca_01248.1	UACUAUUUUUUCUUAUAUUUC	GAAAUACAAGAAAAAGUUGUA	Cleavage	Cytochrome_P450_89A9	PF00067|p450,_Cytochrome_P450	--
		Cat-NovmiR107k	Ca_09925.1	UACUAUUUUUUCUUAUAUUU	UAAUAUUAGAGAAAAUAGUG	Cleavage	F-box/kelch-repeat_protein_At3g06240	--	--
		Cat-NovmiR107k	Ca_16726.1	UACUAUUUUUUCUUAUAUUU	AAAUAUAAGUAAAAAGGGUA	Translation	Coiled-coil_domain-containing_protein_12	PF08315|cwf18,_cwf18_pre-mRNA_splicing_factor	--
		Cat-NovmiR107k	Ca_10298.3	UACUAUUUUUUCUUAUAUUU	AAAUAUAAUAAAAGAUGGUG	Cleavage	DnaJ_homolog_subfamily_C_member_10	PF00226|DnaJ,_DnaJ_domain	--
		Cat-NovmiR107k	Ca_15721.1	UACUAUUUUUUCUUAUAUUUC	GAAAUAUGAGCAAAAAUAGAA	Translation	Protein_MEI2-like_4	PF04059|RRM_2,_RNA_recognition_motif_2	--
		Cat-NovmiR107l	Ca_12586.1	UACUCUUUUUGCUUAUAUUU	AAGUAUAAGUAGAAAGGGUA	Cleavage	unknown_protein	--	--
		Cat-NovmiR107l	Ca_05764.1	UACUCUUUUUGCUUAUAUUU	AAUUGGAAGCAAAAAGAGUA	Cleavage	Protein_of_unknown_function_(DUF1645)	PF07816|DUF1645,_Protein_of_unknown_function_(DUF1645)	--
		Cat-NovmiR107l	Ca_07956.2	UACUCUUUUUGCUUAUAUUU	AAGUAUGAGCAACAAGAGUG	Cleavage	Nucleotide-diphospho-sugar_transferases_superfamily_protein	PF06911|Senescence,_Senescence-associated_protein	--
		Cat-NovmiR107l	Ca_10049.1	UACUCUUUUUGCUUAUAUUUC	GAAAUAUCAGCAGAAAGAGUG	Cleavage	External_NADH-ubiquinone_oxidoreductase_1,_mitochondrial	PF07992|Pyr_redox_2,_Pyridine_nucleotide-disulphide_oxidoreductase	--
		Cat-NovmiR107l	Ca_08357.1	UACUCUUUUUGCUUAUAUUU	AGACAUUAGCAAAAAGAGUA	Cleavage	Probable_glycosyltransferase_At3g42180	PF03016|Exostosin,_Exostosin_family	--
		Cat-NovmiR107l	Ca_07956.1	UACUCUUUUUGCUUAUAUUU	AAGUAUGAGCAACAAGAGUG	Cleavage	NA	NA	NA
		Cat-NovmiR107l	Ca_04251.1	UACUCUUUUUGCUUAUAUUUC	GAAGAAUUAGCAAAAAGGGUA	Cleavage	RNA_polymerase_sigma_factor_rpoD	PF04542|Sigma70_r2,_Sigma-70_region_2	Sigma70-like
		Cat-NovmiR107l	Ca_06913.1	UACUCUUUUUGCUUAUAUUUC	GAAAGAGAAGCAGGAAGAGUA	Cleavage	Type_I_inositol-1,4,5-trisphosphate_5-phosphatase_CVP2	PF03372|Exo_endo_phos,_Endonuclease/Exonuclease/phosphatase_family	--
		Cat-NovmiR107l	Ca_16084.1	UACUCUUUUUGCUUAUAUUUC	GAAAUAUAAACAAAAAAGGUA	Cleavage	Omega-3_fatty_acid_desaturase,_chloroplastic	PF11960|DUF3474,_Domain_of_unknown_function_(DUF3474)	--
		Cat-NovmiR107l	Ca_16726.1	UACUCUUUUUGCUUAUAUUU	AAAUAUAAGUAAAAAGGGUA	Cleavage	Coiled-coil_domain-containing_protein_12	PF08315|cwf18,_cwf18_pre-mRNA_splicing_factor	--
		Cat-NovmiR107l	Ca_19852.1	UACUCUUUUUGCUUAUAUUU	AGAUAUGAACGAAAAGAGUA	Cleavage	Transcription_factor_UNE12	PF00010|HLH,_Helix-loop-helix_DNA-binding_domain	bHLH
		Cat-NovmiR107l	Ca_19852.2	UACUCUUUUUGCUUAUAUUU	AGAUAUGAACGAAAAGAGUA	Cleavage	NA	NA	NA
		Cat-NovmiR107l	Ca_15533.1	UACUCUUUUUGCUUAUAUUUC	GAAAUAUAAAUAAAAAGGGUA	Cleavage	Protein_kinase_2A,_chloroplastic	PF07714|Pkinase_Tyr,_Protein_tyrosine_kinase	--
		Cat-NovmiR107m	Ca_19852.2	UACUCUUUUUGCUUAUAUUU	AGAUAUGAACGAAAAGAGUA	Cleavage	NA	NA	NA
		Cat-NovmiR107m	Ca_06913.1	UACUCUUUUUGCUUAUAUUUC	GAAAGAGAAGCAGGAAGAGUA	Cleavage	Type_I_inositol-1,4,5-trisphosphate_5-phosphatase_CVP2	PF03372|Exo_endo_phos,_Endonuclease/Exonuclease/phosphatase_family	--
		Cat-NovmiR107m	Ca_16726.1	UACUCUUUUUGCUUAUAUUU	AAAUAUAAGUAAAAAGGGUA	Cleavage	Coiled-coil_domain-containing_protein_12	PF08315|cwf18,_cwf18_pre-mRNA_splicing_factor	--
		Cat-NovmiR107m	Ca_10049.1	UACUCUUUUUGCUUAUAUUUC	GAAAUAUCAGCAGAAAGAGUG	Cleavage	External_NADH-ubiquinone_oxidoreductase_1,_mitochondrial	PF07992|Pyr_redox_2,_Pyridine_nucleotide-disulphide_oxidoreductase	--
		Cat-NovmiR107m	Ca_15533.1	UACUCUUUUUGCUUAUAUUUC	GAAAUAUAAAUAAAAAGGGUA	Cleavage	Protein_kinase_2A,_chloroplastic	PF07714|Pkinase_Tyr,_Protein_tyrosine_kinase	--
		Cat-NovmiR107m	Ca_16084.1	UACUCUUUUUGCUUAUAUUUC	GAAAUAUAAACAAAAAAGGUA	Cleavage	Omega-3_fatty_acid_desaturase,_chloroplastic	PF11960|DUF3474,_Domain_of_unknown_function_(DUF3474)	--
		Cat-NovmiR107m	Ca_05764.1	UACUCUUUUUGCUUAUAUUU	AAUUGGAAGCAAAAAGAGUA	Cleavage	Protein_of_unknown_function_(DUF1645)	PF07816|DUF1645,_Protein_of_unknown_function_(DUF1645)	--
		Cat-NovmiR107m	Ca_07956.1	UACUCUUUUUGCUUAUAUUU	AAGUAUGAGCAACAAGAGUG	Cleavage	NA	NA	NA
		Cat-NovmiR107m	Ca_07956.2	UACUCUUUUUGCUUAUAUUU	AAGUAUGAGCAACAAGAGUG	Cleavage	Nucleotide-diphospho-sugar_transferases_superfamily_protein	PF06911|Senescence,_Senescence-associated_protein	--
		Cat-NovmiR107m	Ca_19852.1	UACUCUUUUUGCUUAUAUUU	AGAUAUGAACGAAAAGAGUA	Cleavage	Transcription_factor_UNE12	PF00010|HLH,_Helix-loop-helix_DNA-binding_domain	bHLH
		Cat-NovmiR107m	Ca_12586.1	UACUCUUUUUGCUUAUAUUU	AAGUAUAAGUAGAAAGGGUA	Cleavage	unknown_protein	--	--
		Cat-NovmiR107m	Ca_08357.1	UACUCUUUUUGCUUAUAUUU	AGACAUUAGCAAAAAGAGUA	Cleavage	Probable_glycosyltransferase_At3g42180	PF03016|Exostosin,_Exostosin_family	--
		Cat-NovmiR107m	Ca_04251.1	UACUCUUUUUGCUUAUAUUUC	GAAGAAUUAGCAAAAAGGGUA	Cleavage	RNA_polymerase_sigma_factor_rpoD	PF04542|Sigma70_r2,_Sigma-70_region_2	Sigma70-like
108	miR156	Cat-miR156	Ca_07357.2	UUGACAGAAGAUAGAGAGCAC	GUGCUCUCUCUCUUCUGUCAU	Cleavage	NA	NA	NA
		Cat-miR156	Ca_13983.1	UUGACAGAAGAUAGAGAGCAC	GUGCUCUCUCUCUUCUGUCAU	Cleavage	Squamosa_promoter-binding-like_protein_6	PF03110|SBP,_SBP_domain	SBP
		Cat-miR156	Ca_09722.1	UUGACAGAAGAUAGAGAGCAC	GUGCUCUCUCUCUUCUGUCAU	Cleavage	Squamosa_promoter-binding-like_protein_6	PF03110|SBP,_SBP_domain	SBP
		Cat-miR156	Ca_00224.1	UUGACAGAAGAUAGAGAGCA	AGCUCUCUCUCUUCUGUCAU	Cleavage	Squamosa_promoter-binding-like_protein_4	PF03110|SBP,_SBP_domain	SBP
		Cat-miR156	Ca_00668.2	UUGACAGAAGAUAGAGAGCA	UGCUUUCUCUCUUCUGUCAU	Cleavage	NA	NA	NA
		Cat-miR156	Ca_00668.1	UUGACAGAAGAUAGAGAGCA	UGCUUUCUCUCUUCUGUCAU	Cleavage	NA	NA	NA
		Cat-miR156	Ca_00668.3	UUGACAGAAGAUAGAGAGCA	UGCUUUCUCUCUUCUGUCAU	Cleavage	Squamosa_promoter-binding-like_protein_8	PF03110|SBP,_SBP_domain	SBP
		Cat-miR156	Ca_05690.1	UUGACAGAAGAUAGAGAGCAC	GUGCUCUCUCUCUUCUGUCAU	Cleavage	Squamosa_promoter-binding-like_protein_13	PF03110|SBP,_SBP_domain	SBP
		Cat-miR156	Ca_06849.1	UUGACAGAAGAUAGAGAGCAC	GUGCUCGCUCUCUUCUGUCAA	Cleavage	Squamosa_promoter-binding-like_protein_2	PF03110|SBP,_SBP_domain	SBP
		Cat-miR156	Ca_18054.1	UUGACAGAAGAUAGAGAGCAC	GUGCUCUCUCUCUUCUGUCAA	Cleavage	Squamosa_promoter-binding-like_protein_9	PF03110|SBP,_SBP_domain	SBP
		Cat-miR156	Ca_18225.1	UUGACAGAAGAUAGAGAGCA	UGUUUUCUCUAUUCUGUCAA	Translation	F-box_protein_CPR30	PF07734|FBA_1,_F-box_associated	--
		Cat-miR156	Ca_18251.1	UUGACAGAAGAUAGAGAGCAC	GUGCUCUCUAUCUUCUGUCAA	Cleavage	Squamosa_promoter-binding-like_protein_16	PF03110|SBP,_SBP_domain	SBP
		Cat-miR156	Ca_07357.1	UUGACAGAAGAUAGAGAGCAC	GUGCUCUCUCUCUUCUGUCAU	Cleavage	Squamosa_promoter-binding-like_protein_13	PF03110|SBP,_SBP_domain	SBP
		Cat-miR156a-3p	Ca_05033.1	CUCACUGCUCUUUCUGUCAAC	GUUGGUUGAAAAAGCAGUGAG	Translation	Adenylate_isopentenyltransferase_3,_chloroplastic	PF01715|IPPT,_IPP_transferase	--
		Cat-miR156a-3p	Ca_05494.1	CUCACUGCUCUUUCUGUCAA	UUGCUAGAAAGAGCUGUGAG	Cleavage	Nucleolysin_TIAR	PF00076|RRM_1,_RNA_recognition_motif	--
		Cat-miR156a-3p	Ca_00875.1	CUCACUGCUCUUUCUGUCAA	UUGAUAGAAAAAGUGGUGAG	Translation	zinc_finger_(C2H2_type)_family_protein	--	--
		Cat-miR156a-3p	Ca_16944.1	CUCACUGCUCUUUCUGUCAA	UUGAUGAGAAGAGUAGUGAG	Cleavage	Protein_of_unknown_function_(DUF1262)	--	--
		Cat-miR156a-3p	Ca_14257.1	CUCACUGCUCUUUCUGUCAAC	GUUGACGGAAUGAGUAGUGAU	Translation	TRICHOME_BIREFRINGENCE-LIKE_27	PF03005|DUF231,_Arabidopsis_proteins_of_unknown_function	--
		Cat-miR156a-3p	Ca_13469.1	CUCACUGCUCUUUCUGUCAAC	GUUGACAGAAAGAGCAGUGUC	Cleavage	Zn-dependent_exopeptidases_superfamily_protein	--	--
		Cat-miR156a-3p	Ca_13235.1	CUCACUGCUCUUUCUGUCAA	AUGAUAAAGAGAGCAGUGAG	Cleavage	winged-helix_DNA-binding_transcription_factor_family_protein	PF00538|Linker_histone,_linker_histone_H1_and_H5_family	--
		Cat-miR156a-5p	Ca_13983.1	UGCCAGAAGAGAGUGAGCAC	GUGCUCUCUCUCUUCUGUCA	Cleavage	Squamosa_promoter-binding-like_protein_6	PF03110|SBP,_SBP_domain	SBP
		Cat-miR156a-5p	Ca_09722.1	UGCCAGAAGAGAGUGAGCAC	GUGCUCUCUCUCUUCUGUCA	Cleavage	Squamosa_promoter-binding-like_protein_6	PF03110|SBP,_SBP_domain	SBP
		Cat-miR156a-5p	Ca_16814.1	UGCCAGAAGAGAGUGAGCAC	GUGCUCUCUCUCUUCUGUCA	Cleavage	Squamosa_promoter-binding-like_protein_7	PF03110|SBP,_SBP_domain	SBP
		Cat-miR156a-5p	Ca_07357.2	UGCCAGAAGAGAGUGAGCAC	GUGCUCUCUCUCUUCUGUCA	Cleavage	NA	NA	NA
		Cat-miR156a-5p	Ca_05690.1	UGCCAGAAGAGAGUGAGCAC	GUGCUCUCUCUCUUCUGUCA	Cleavage	Squamosa_promoter-binding-like_protein_13	PF03110|SBP,_SBP_domain	SBP
		Cat-miR156a-5p	Ca_06849.1	UGCCAGAAGAGAGUGAGCAC	GUGCUCGCUCUCUUCUGUCA	Cleavage	Squamosa_promoter-binding-like_protein_2	PF03110|SBP,_SBP_domain	SBP
		Cat-miR156a-5p	Ca_18054.1	UGCCAGAAGAGAGUGAGCAC	GUGCUCUCUCUCUUCUGUCA	Cleavage	Squamosa_promoter-binding-like_protein_9	PF03110|SBP,_SBP_domain	SBP
		Cat-miR156a-5p	Ca_07357.1	UGCCAGAAGAGAGUGAGCAC	GUGCUCUCUCUCUUCUGUCA	Cleavage	Squamosa_promoter-binding-like_protein_13	PF03110|SBP,_SBP_domain	SBP
		Cat-miR156a.1	Ca_05690.1	UGACAGAAGAUAGAGAGCAC	GUGCUCUCUCUCUUCUGUCA	Translation	Squamosa_promoter-binding-like_protein_13	PF03110|SBP,_SBP_domain	SBP
		Cat-miR156a.1	Ca_00224.1	UGACAGAAGAUAGAGAGCAC	AAGCUCUCUCUCUUCUGUCA	Translation	Squamosa_promoter-binding-like_protein_4	PF03110|SBP,_SBP_domain	SBP
		Cat-miR156a.1	Ca_07357.2	UGACAGAAGAUAGAGAGCAC	GUGCUCUCUCUCUUCUGUCA	Translation	NA	NA	NA
		Cat-miR156a.1	Ca_00668.3	UGACAGAAGAUAGAGAGCAC	AUGCUUUCUCUCUUCUGUCA	Translation	Squamosa_promoter-binding-like_protein_8	PF03110|SBP,_SBP_domain	SBP
		Cat-miR156a.1	Ca_09722.1	UGACAGAAGAUAGAGAGCAC	GUGCUCUCUCUCUUCUGUCA	Translation	Squamosa_promoter-binding-like_protein_6	PF03110|SBP,_SBP_domain	SBP
		Cat-miR156a.1	Ca_06849.1	UGACAGAAGAUAGAGAGCAC	GUGCUCGCUCUCUUCUGUCA	Translation	Squamosa_promoter-binding-like_protein_2	PF03110|SBP,_SBP_domain	SBP
		Cat-miR156a.1	Ca_13983.1	UGACAGAAGAUAGAGAGCAC	GUGCUCUCUCUCUUCUGUCA	Translation	Squamosa_promoter-binding-like_protein_6	PF03110|SBP,_SBP_domain	SBP
		Cat-miR156a.1	Ca_16386.1	UGACAGAAGAUAGAGAGCAC	GUUUUCUCGAUUUUCUGUCA	Cleavage	unknown_protein	--	--
		Cat-miR156a.1	Ca_07357.1	UGACAGAAGAUAGAGAGCAC	GUGCUCUCUCUCUUCUGUCA	Translation	Squamosa_promoter-binding-like_protein_13	PF03110|SBP,_SBP_domain	SBP
		Cat-miR156a.1	Ca_00668.2	UGACAGAAGAUAGAGAGCAC	AUGCUUUCUCUCUUCUGUCA	Translation	NA	NA	NA
		Cat-miR156a.1	Ca_16814.1	UGACAGAAGAUAGAGAGCAC	GUGCUCUCUCUCUUCUGUCA	Translation	Squamosa_promoter-binding-like_protein_7	PF03110|SBP,_SBP_domain	SBP
		Cat-miR156a.1	Ca_00668.1	UGACAGAAGAUAGAGAGCAC	AUGCUUUCUCUCUUCUGUCA	Translation	NA	NA	NA
		Cat-miR156a.1	Ca_18054.1	UGACAGAAGAUAGAGAGCAC	GUGCUCUCUCUCUUCUGUCA	Translation	Squamosa_promoter-binding-like_protein_9	PF03110|SBP,_SBP_domain	SBP
		Cat-miR156a.1	Ca_11452.1	UGACAGAAGAUAGAGAGCAC	GUGUUCUUAAUCUUUUGUUA	Cleavage	E3_ubiquitin-protein_ligase_At4g11680	--	--
		Cat-miR156a.1	Ca_18251.1	UGACAGAAGAUAGAGAGCAC	GUGCUCUCUAUCUUCUGUCA	Cleavage	Squamosa_promoter-binding-like_protein_16	PF03110|SBP,_SBP_domain	SBP
		Cat-miR156a.2	Ca_05690.1	UGACAGAAGAGAGUGAGUAC	GUGCUCUCUCUCUUCUGUCA	Cleavage	Squamosa_promoter-binding-like_protein_13	PF03110|SBP,_SBP_domain	SBP
		Cat-miR156a.2	Ca_07357.2	UGACAGAAGAGAGUGAGUAC	GUGCUCUCUCUCUUCUGUCA	Cleavage	NA	NA	NA
		Cat-miR156a.2	Ca_07357.1	UGACAGAAGAGAGUGAGUAC	GUGCUCUCUCUCUUCUGUCA	Cleavage	Squamosa_promoter-binding-like_protein_13	PF03110|SBP,_SBP_domain	SBP
		Cat-miR156a.2	Ca_00668.2	UGACAGAAGAGAGUGAGUAC	AUGCUUUCUCUCUUCUGUCA	Cleavage	NA	NA	NA
		Cat-miR156a.2	Ca_16814.1	UGACAGAAGAGAGUGAGUAC	GUGCUCUCUCUCUUCUGUCA	Cleavage	Squamosa_promoter-binding-like_protein_7	PF03110|SBP,_SBP_domain	SBP
		Cat-miR156a.2	Ca_09722.1	UGACAGAAGAGAGUGAGUAC	GUGCUCUCUCUCUUCUGUCA	Cleavage	Squamosa_promoter-binding-like_protein_6	PF03110|SBP,_SBP_domain	SBP
		Cat-miR156a.2	Ca_18251.1	UGACAGAAGAGAGUGAGUAC	GUGCUCUCUAUCUUCUGUCA	Translation	Squamosa_promoter-binding-like_protein_16	PF03110|SBP,_SBP_domain	SBP
		Cat-miR156a.2	Ca_06849.1	UGACAGAAGAGAGUGAGUAC	GUGCUCGCUCUCUUCUGUCA	Cleavage	Squamosa_promoter-binding-like_protein_2	PF03110|SBP,_SBP_domain	SBP
		Cat-miR156a.2	Ca_18054.1	UGACAGAAGAGAGUGAGUAC	GUGCUCUCUCUCUUCUGUCA	Cleavage	Squamosa_promoter-binding-like_protein_9	PF03110|SBP,_SBP_domain	SBP
		Cat-miR156a.2	Ca_00668.1	UGACAGAAGAGAGUGAGUAC	AUGCUUUCUCUCUUCUGUCA	Cleavage	NA	NA	NA
		Cat-miR156a.2	Ca_00668.3	UGACAGAAGAGAGUGAGUAC	AUGCUUUCUCUCUUCUGUCA	Cleavage	Squamosa_promoter-binding-like_protein_8	PF03110|SBP,_SBP_domain	SBP
		Cat-miR156a.2	Ca_13983.1	UGACAGAAGAGAGUGAGUAC	GUGCUCUCUCUCUUCUGUCA	Cleavage	Squamosa_promoter-binding-like_protein_6	PF03110|SBP,_SBP_domain	SBP
		Cat-miR156a.3	Ca_07357.2	UGACAGAAUAGAAUGAGCACA	UGUGCUCUCUCUCUUCUGUCA	Translation	NA	NA	NA
		Cat-miR156a.3	Ca_16814.1	UGACAGAAUAGAAUGAGCACA	UGUGCUCUCUCUCUUCUGUCA	Translation	Squamosa_promoter-binding-like_protein_7	PF03110|SBP,_SBP_domain	SBP
		Cat-miR156a.3	Ca_09722.1	UGACAGAAUAGAAUGAGCACA	UGUGCUCUCUCUCUUCUGUCA	Translation	Squamosa_promoter-binding-like_protein_6	PF03110|SBP,_SBP_domain	SBP
		Cat-miR156a.3	Ca_07357.1	UGACAGAAUAGAAUGAGCACA	UGUGCUCUCUCUCUUCUGUCA	Translation	Squamosa_promoter-binding-like_protein_13	PF03110|SBP,_SBP_domain	SBP
		Cat-miR156a.3	Ca_18054.1	UGACAGAAUAGAAUGAGCACA	UGUGCUCUCUCUCUUCUGUCA	Translation	Squamosa_promoter-binding-like_protein_9	PF03110|SBP,_SBP_domain	SBP
		Cat-miR156a.3	Ca_06849.1	UGACAGAAUAGAAUGAGCACA	UGUGCUCGCUCUCUUCUGUCA	Translation	Squamosa_promoter-binding-like_protein_2	PF03110|SBP,_SBP_domain	SBP
		Cat-miR156a.3	Ca_05690.1	UGACAGAAUAGAAUGAGCACA	UGUGCUCUCUCUCUUCUGUCA	Translation	Squamosa_promoter-binding-like_protein_13	PF03110|SBP,_SBP_domain	SBP
		Cat-miR156b-3p	Ca_16735.1	CUCUCUAGA-CUUCUGUCAUC	GAUGAGAGAAGCUCUAGAGAG	Translation	Nudix_hydrolase_17,_mitochondrial	PF00293|NUDIX,_NUDIX_domain	--
		Cat-miR156b-3p	Ca_15264.1	CUCUCUAGACUUCUGUCAUC	GAUGACAGAGGUCUUGAGAU	Cleavage	Pentatricopeptide_repeat-containing_protein_At3g23020	--	--
		Cat-miR156b-3p	Ca_04932.2	CUCUCUAGACUUCUGUCAUC	GGAGACAGGAGUUUGGAGAG	Cleavage	NA	NA	NA
		Cat-miR156b-3p	Ca_04932.1	CUCUCUAGACUUCUGUCAUC	GGAGACAGGAGUUUGGAGAG	Cleavage	Type_II_inositol-1,4,5-trisphosphate_5-phosphatase_FRA3	PF03372|Exo_endo_phos,_Endonuclease/Exonuclease/phosphatase_family	--
		Cat-miR156b-3p	Ca_04932.3	CUCUCUAGACUUCUGUCAUC	GGAGACAGGAGUUUGGAGAG	Cleavage	NA	NA	NA
		Cat-miR156b-5p	Ca_00668.3	UUGACAGAAGAUAGAGAGCA	UGCUUUCUCUCUUCUGUCAU	Cleavage	Squamosa_promoter-binding-like_protein_8	PF03110|SBP,_SBP_domain	SBP
		Cat-miR156b-5p	Ca_00668.1	UUGACAGAAGAUAGAGAGCA	UGCUUUCUCUCUUCUGUCAU	Cleavage	NA	NA	NA
		Cat-miR156b-5p	Ca_05690.1	UUGACAGAAGAUAGAGAGCAC	GUGCUCUCUCUCUUCUGUCAU	Cleavage	Squamosa_promoter-binding-like_protein_13	PF03110|SBP,_SBP_domain	SBP
		Cat-miR156b-5p	Ca_18251.1	UUGACAGAAGAUAGAGAGCAC	GUGCUCUCUAUCUUCUGUCAA	Cleavage	Squamosa_promoter-binding-like_protein_16	PF03110|SBP,_SBP_domain	SBP
		Cat-miR156b-5p	Ca_18054.1	UUGACAGAAGAUAGAGAGCAC	GUGCUCUCUCUCUUCUGUCAA	Cleavage	Squamosa_promoter-binding-like_protein_9	PF03110|SBP,_SBP_domain	SBP
		Cat-miR156b-5p	Ca_00668.2	UUGACAGAAGAUAGAGAGCA	UGCUUUCUCUCUUCUGUCAU	Cleavage	NA	NA	NA
		Cat-miR156b-5p	Ca_07357.1	UUGACAGAAGAUAGAGAGCAC	GUGCUCUCUCUCUUCUGUCAU	Cleavage	Squamosa_promoter-binding-like_protein_13	PF03110|SBP,_SBP_domain	SBP
		Cat-miR156b-5p	Ca_09722.1	UUGACAGAAGAUAGAGAGCAC	GUGCUCUCUCUCUUCUGUCAU	Cleavage	Squamosa_promoter-binding-like_protein_6	PF03110|SBP,_SBP_domain	SBP
		Cat-miR156b-5p	Ca_18225.1	UUGACAGAAGAUAGAGAGCA	UGUUUUCUCUAUUCUGUCAA	Translation	F-box_protein_CPR30	PF07734|FBA_1,_F-box_associated	--
		Cat-miR156b-5p	Ca_00224.1	UUGACAGAAGAUAGAGAGCA	AGCUCUCUCUCUUCUGUCAU	Cleavage	Squamosa_promoter-binding-like_protein_4	PF03110|SBP,_SBP_domain	SBP
		Cat-miR156b-5p	Ca_13983.1	UUGACAGAAGAUAGAGAGCAC	GUGCUCUCUCUCUUCUGUCAU	Cleavage	Squamosa_promoter-binding-like_protein_6	PF03110|SBP,_SBP_domain	SBP
		Cat-miR156b-5p	Ca_07357.2	UUGACAGAAGAUAGAGAGCAC	GUGCUCUCUCUCUUCUGUCAU	Cleavage	NA	NA	NA
		Cat-miR156b-5p	Ca_06849.1	UUGACAGAAGAUAGAGAGCAC	GUGCUCGCUCUCUUCUGUCAA	Cleavage	Squamosa_promoter-binding-like_protein_2	PF03110|SBP,_SBP_domain	SBP
		Cat-miR156b.1	Ca_06849.1	UGACAGAAGAGAGUGAGCAU	GUGCUCGCUCUCUUCUGUCA	Cleavage	Squamosa_promoter-binding-like_protein_2	PF03110|SBP,_SBP_domain	SBP
		Cat-miR156b.1	Ca_15442.1	UGACAGAAGAGAGUGAGCAU	AGGCUCGCUCUCUUCUUUCA	Cleavage	Mitogen-activated_protein_kinase_kinase_kinase_1	PF00069|Pkinase,_Protein_kinase_domain	--
		Cat-miR156b.1	Ca_07357.2	UGACAGAAGAGAGUGAGCAU	GUGCUCUCUCUCUUCUGUCA	Cleavage	NA	NA	NA
		Cat-miR156b.1	Ca_13983.1	UGACAGAAGAGAGUGAGCAU	GUGCUCUCUCUCUUCUGUCA	Cleavage	Squamosa_promoter-binding-like_protein_6	PF03110|SBP,_SBP_domain	SBP
		Cat-miR156b.1	Ca_18251.1	UGACAGAAGAGAGUGAGCAU	GUGCUCUCUAUCUUCUGUCA	Translation	Squamosa_promoter-binding-like_protein_16	PF03110|SBP,_SBP_domain	SBP
		Cat-miR156b.1	Ca_00668.1	UGACAGAAGAGAGUGAGCAU	AUGCUUUCUCUCUUCUGUCA	Cleavage	NA	NA	NA
		Cat-miR156b.1	Ca_18054.1	UGACAGAAGAGAGUGAGCAU	GUGCUCUCUCUCUUCUGUCA	Cleavage	Squamosa_promoter-binding-like_protein_9	PF03110|SBP,_SBP_domain	SBP
		Cat-miR156b.1	Ca_00224.1	UGACAGAAGAGAGUGAGCAU	AAGCUCUCUCUCUUCUGUCA	Cleavage	Squamosa_promoter-binding-like_protein_4	PF03110|SBP,_SBP_domain	SBP
		Cat-miR156b.1	Ca_00668.3	UGACAGAAGAGAGUGAGCAU	AUGCUUUCUCUCUUCUGUCA	Cleavage	Squamosa_promoter-binding-like_protein_8	PF03110|SBP,_SBP_domain	SBP
		Cat-miR156b.1	Ca_00668.2	UGACAGAAGAGAGUGAGCAU	AUGCUUUCUCUCUUCUGUCA	Cleavage	NA	NA	NA
		Cat-miR156b.1	Ca_05690.1	UGACAGAAGAGAGUGAGCAU	GUGCUCUCUCUCUUCUGUCA	Cleavage	Squamosa_promoter-binding-like_protein_13	PF03110|SBP,_SBP_domain	SBP
		Cat-miR156b.1	Ca_16814.1	UGACAGAAGAGAGUGAGCAU	GUGCUCUCUCUCUUCUGUCA	Cleavage	Squamosa_promoter-binding-like_protein_7	PF03110|SBP,_SBP_domain	SBP
		Cat-miR156b.1	Ca_09722.1	UGACAGAAGAGAGUGAGCAU	GUGCUCUCUCUCUUCUGUCA	Cleavage	Squamosa_promoter-binding-like_protein_6	PF03110|SBP,_SBP_domain	SBP
		Cat-miR156b.1	Ca_14138.1	UGACAGAAGAGAGUGAGCAU	UAGCUCCCUCUCUUCUGUCA	Cleavage	Squamosa_promoter-binding-like_protein_4	PF03110|SBP,_SBP_domain	SBP
		Cat-miR156b.1	Ca_07357.1	UGACAGAAGAGAGUGAGCAU	GUGCUCUCUCUCUUCUGUCA	Cleavage	Squamosa_promoter-binding-like_protein_13	PF03110|SBP,_SBP_domain	SBP
		Cat-miR156b.1	Ca_15193.1	UGACAGAAGAGAGUGAGCAU	AGGCUCAUUCUCUUCUGUUG	Cleavage	Major_facilitator_superfamily_protein	PF07690|MFS_1,_Major_Facilitator_Superfamily	--
		Cat-miR156b.2	Ca_06849.1	CUGACAGAAGAUAGAGAGCAC	GUGCUCGCUCUCUUCUGUCAA	Cleavage	Squamosa_promoter-binding-like_protein_2	PF03110|SBP,_SBP_domain	SBP
		Cat-miR156b.2	Ca_09722.1	CUGACAGAAGAUAGAGAGCAC	GUGCUCUCUCUCUUCUGUCAU	Cleavage	Squamosa_promoter-binding-like_protein_6	PF03110|SBP,_SBP_domain	SBP
		Cat-miR156b.2	Ca_18251.1	CUGACAGAAGAUAGAGAGCAC	GUGCUCUCUAUCUUCUGUCAA	Cleavage	Squamosa_promoter-binding-like_protein_16	PF03110|SBP,_SBP_domain	SBP
		Cat-miR156b.2	Ca_07357.2	CUGACAGAAGAUAGAGAGCAC	GUGCUCUCUCUCUUCUGUCAU	Cleavage	NA	NA	NA
		Cat-miR156b.2	Ca_13983.1	CUGACAGAAGAUAGAGAGCAC	GUGCUCUCUCUCUUCUGUCAU	Cleavage	Squamosa_promoter-binding-like_protein_6	PF03110|SBP,_SBP_domain	SBP
		Cat-miR156b.2	Ca_00668.3	CUGACAGAAGAUAGAGAGCA	UGCUUUCUCUCUUCUGUCAU	Cleavage	Squamosa_promoter-binding-like_protein_8	PF03110|SBP,_SBP_domain	SBP
		Cat-miR156b.2	Ca_00224.1	CUGACAGAAGAUAGAGAGCA	AGCUCUCUCUCUUCUGUCAU	Cleavage	Squamosa_promoter-binding-like_protein_4	PF03110|SBP,_SBP_domain	SBP
		Cat-miR156b.2	Ca_00668.2	CUGACAGAAGAUAGAGAGCA	UGCUUUCUCUCUUCUGUCAU	Cleavage	NA	NA	NA
		Cat-miR156b.2	Ca_18054.1	CUGACAGAAGAUAGAGAGCAC	GUGCUCUCUCUCUUCUGUCAA	Cleavage	Squamosa_promoter-binding-like_protein_9	PF03110|SBP,_SBP_domain	SBP
		Cat-miR156b.2	Ca_05690.1	CUGACAGAAGAUAGAGAGCAC	GUGCUCUCUCUCUUCUGUCAU	Cleavage	Squamosa_promoter-binding-like_protein_13	PF03110|SBP,_SBP_domain	SBP
		Cat-miR156b.2	Ca_00668.1	CUGACAGAAGAUAGAGAGCA	UGCUUUCUCUCUUCUGUCAU	Cleavage	NA	NA	NA
		Cat-miR156b.2	Ca_07357.1	CUGACAGAAGAUAGAGAGCAC	GUGCUCUCUCUCUUCUGUCAU	Cleavage	Squamosa_promoter-binding-like_protein_13	PF03110|SBP,_SBP_domain	SBP
		Cat-miR156c.1	Ca_00668.3	UUGACAGAAGAGAGAGAGCA	UGCUUUCUCUCUUCUGUCAU	Cleavage	Squamosa_promoter-binding-like_protein_8	PF03110|SBP,_SBP_domain	SBP
		Cat-miR156c.1	Ca_00668.1	UUGACAGAAGAGAGAGAGCA	UGCUUUCUCUCUUCUGUCAU	Cleavage	NA	NA	NA
		Cat-miR156c.1	Ca_07357.2	UUGACAGAAGAGAGAGAGCAC	GUGCUCUCUCUCUUCUGUCAU	Cleavage	NA	NA	NA
		Cat-miR156c.1	Ca_13983.1	UUGACAGAAGAGAGAGAGCAC	GUGCUCUCUCUCUUCUGUCAU	Cleavage	Squamosa_promoter-binding-like_protein_6	PF03110|SBP,_SBP_domain	SBP
		Cat-miR156c.1	Ca_09722.1	UUGACAGAAGAGAGAGAGCAC	GUGCUCUCUCUCUUCUGUCAU	Cleavage	Squamosa_promoter-binding-like_protein_6	PF03110|SBP,_SBP_domain	SBP
		Cat-miR156c.1	Ca_18251.1	UUGACAGAAGAGAGAGAGCAC	GUGCUCUCUAUCUUCUGUCAA	Cleavage	Squamosa_promoter-binding-like_protein_16	PF03110|SBP,_SBP_domain	SBP
		Cat-miR156c.1	Ca_14138.1	UUGACAGAAGAGAGAGAGCA	AGCUCCCUCUCUUCUGUCAC	Cleavage	Squamosa_promoter-binding-like_protein_4	PF03110|SBP,_SBP_domain	SBP
		Cat-miR156c.1	Ca_05690.1	UUGACAGAAGAGAGAGAGCAC	GUGCUCUCUCUCUUCUGUCAU	Cleavage	Squamosa_promoter-binding-like_protein_13	PF03110|SBP,_SBP_domain	SBP
		Cat-miR156c.1	Ca_00668.2	UUGACAGAAGAGAGAGAGCA	UGCUUUCUCUCUUCUGUCAU	Cleavage	NA	NA	NA
		Cat-miR156c.1	Ca_06849.1	UUGACAGAAGAGAGAGAGCAC	GUGCUCGCUCUCUUCUGUCAA	Cleavage	Squamosa_promoter-binding-like_protein_2	PF03110|SBP,_SBP_domain	SBP
		Cat-miR156c.1	Ca_00224.1	UUGACAGAAGAGAGAGAGCA	AGCUCUCUCUCUUCUGUCAU	Cleavage	Squamosa_promoter-binding-like_protein_4	PF03110|SBP,_SBP_domain	SBP
		Cat-miR156c.1	Ca_07357.1	UUGACAGAAGAGAGAGAGCAC	GUGCUCUCUCUCUUCUGUCAU	Cleavage	Squamosa_promoter-binding-like_protein_13	PF03110|SBP,_SBP_domain	SBP
		Cat-miR156c.1	Ca_18054.1	UUGACAGAAGAGAGAGAGCAC	GUGCUCUCUCUCUUCUGUCAA	Cleavage	Squamosa_promoter-binding-like_protein_9	PF03110|SBP,_SBP_domain	SBP
		Cat-miR156c.1	Ca_18225.1	UUGACAGAAGAGAGAGAGCA	UGUUUUCUCUAUUCUGUCAA	Translation	F-box_protein_CPR30	PF07734|FBA_1,_F-box_associated	--
		Cat-miR156c.2	Ca_07357.2	UGUCAGAAGAGAGUGAGCAC	GUGCUCUCUCUCUUCUGUCA	Cleavage	NA	NA	NA
		Cat-miR156c.2	Ca_05690.1	UGUCAGAAGAGAGUGAGCAC	GUGCUCUCUCUCUUCUGUCA	Cleavage	Squamosa_promoter-binding-like_protein_13	PF03110|SBP,_SBP_domain	SBP
		Cat-miR156c.2	Ca_09722.1	UGUCAGAAGAGAGUGAGCAC	GUGCUCUCUCUCUUCUGUCA	Cleavage	Squamosa_promoter-binding-like_protein_6	PF03110|SBP,_SBP_domain	SBP
		Cat-miR156c.2	Ca_06849.1	UGUCAGAAGAGAGUGAGCAC	GUGCUCGCUCUCUUCUGUCA	Cleavage	Squamosa_promoter-binding-like_protein_2	PF03110|SBP,_SBP_domain	SBP
		Cat-miR156c.2	Ca_18054.1	UGUCAGAAGAGAGUGAGCAC	GUGCUCUCUCUCUUCUGUCA	Cleavage	Squamosa_promoter-binding-like_protein_9	PF03110|SBP,_SBP_domain	SBP
		Cat-miR156c.2	Ca_16814.1	UGUCAGAAGAGAGUGAGCAC	GUGCUCUCUCUCUUCUGUCA	Cleavage	Squamosa_promoter-binding-like_protein_7	PF03110|SBP,_SBP_domain	SBP
		Cat-miR156c.2	Ca_07357.1	UGUCAGAAGAGAGUGAGCAC	GUGCUCUCUCUCUUCUGUCA	Cleavage	Squamosa_promoter-binding-like_protein_13	PF03110|SBP,_SBP_domain	SBP
		Cat-miR156c.2	Ca_13983.1	UGUCAGAAGAGAGUGAGCAC	GUGCUCUCUCUCUUCUGUCA	Cleavage	Squamosa_promoter-binding-like_protein_6	PF03110|SBP,_SBP_domain	SBP
		Cat-miR156c.3	Ca_18251.1	UUGACAGAAGAAAGAGAGCAC	GUGCUCUCUAUCUUCUGUCAA	Cleavage	Squamosa_promoter-binding-like_protein_16	PF03110|SBP,_SBP_domain	SBP
		Cat-miR156c.3	Ca_18054.1	UUGACAGAAGAAAGAGAGCAC	GUGCUCUCUCUCUUCUGUCAA	Cleavage	Squamosa_promoter-binding-like_protein_9	PF03110|SBP,_SBP_domain	SBP
		Cat-miR156c.3	Ca_00668.3	UUGACAGAAGAAAGAGAGCA	UGCUUUCUCUCUUCUGUCAU	Cleavage	Squamosa_promoter-binding-like_protein_8	PF03110|SBP,_SBP_domain	SBP
		Cat-miR156c.3	Ca_13983.1	UUGACAGAAGAAAGAGAGCAC	GUGCUCUCUCUCUUCUGUCAU	Cleavage	Squamosa_promoter-binding-like_protein_6	PF03110|SBP,_SBP_domain	SBP
		Cat-miR156c.3	Ca_00668.1	UUGACAGAAGAAAGAGAGCA	UGCUUUCUCUCUUCUGUCAU	Cleavage	NA	NA	NA
		Cat-miR156c.3	Ca_09313.1	UUGACAGAAGAAAGAGAGCA	UCUUUUCUUUUUUCUGUUAA	Cleavage	Protein_RFT1_homolog	PF04506|Rft-1,_Rft_protein	--
		Cat-miR156c.3	Ca_07357.2	UUGACAGAAGAAAGAGAGCAC	GUGCUCUCUCUCUUCUGUCAU	Cleavage	NA	NA	NA
		Cat-miR156c.3	Ca_19277.1	UUGACAGAAGAAAGAGAGCAC	GUGAUUUUUUUUUUUUGUCAA	Cleavage	Cell_division_control_protein_48_homolog_B	--	--
		Cat-miR156c.3	Ca_09722.1	UUGACAGAAGAAAGAGAGCAC	GUGCUCUCUCUCUUCUGUCAU	Cleavage	Squamosa_promoter-binding-like_protein_6	PF03110|SBP,_SBP_domain	SBP
		Cat-miR156c.3	Ca_06849.1	UUGACAGAAGAAAGAGAGCAC	GUGCUCGCUCUCUUCUGUCAA	Cleavage	Squamosa_promoter-binding-like_protein_2	PF03110|SBP,_SBP_domain	SBP
		Cat-miR156c.3	Ca_00668.2	UUGACAGAAGAAAGAGAGCA	UGCUUUCUCUCUUCUGUCAU	Cleavage	NA	NA	NA
		Cat-miR156c.3	Ca_05690.1	UUGACAGAAGAAAGAGAGCAC	GUGCUCUCUCUCUUCUGUCAU	Cleavage	Squamosa_promoter-binding-like_protein_13	PF03110|SBP,_SBP_domain	SBP
		Cat-miR156c.3	Ca_19751.1	UUGACAGAAGAAAGAGAGCA	UCCUCUUCUUCUUCUGUUAA	Cleavage	Homeobox_protein_SBH1	PF03791|KNOX2,_KNOX2_domain	HB
		Cat-miR156c.3	Ca_18263.1	UUGACAGAAGAAAGAGAGCA	UGUUUUUUUUCUUUUGUUAG	Cleavage	Probable_uridine_nucleosidase_2	PF01156|IU_nuc_hydro,_Inosine-uridine_preferring_nucleoside_hydrolase	--
		Cat-miR156c.3	Ca_00224.1	UUGACAGAAGAAAGAGAGCA	AGCUCUCUCUCUUCUGUCAU	Cleavage	Squamosa_promoter-binding-like_protein_4	PF03110|SBP,_SBP_domain	SBP
		Cat-miR156c.3	Ca_20612.1	UUGACAGAAGAAAGAGAGCA	UGCACUGCUUCUUCUGUCAA	Cleavage	--	--	--
		Cat-miR156c.3	Ca_08151.1	UUGACAGAAGAAAGAGAGCA	UGUUUUUUUUUUUUUGUUAA	Cleavage	Probable_protein_Pop3	PF07876|Dabb,_Stress_responsive_A/B_Barrel_Domain	--
		Cat-miR156c.3	Ca_07357.1	UUGACAGAAGAAAGAGAGCAC	GUGCUCUCUCUCUUCUGUCAU	Cleavage	Squamosa_promoter-binding-like_protein_13	PF03110|SBP,_SBP_domain	SBP
		Cat-miR156d	Ca_10974.1	UGACAGAAGACAGUGAGCAC	CAUCUCACUGUCUUCUGUCA	Cleavage	ovate_family_protein_8	PF04844|DUF623,_Protein_of_unknown_function,_DUF623	OFP
		Cat-miR156d	Ca_07357.1	UGACAGAAGACAGUGAGCAC	GUGCUCUCUCUCUUCUGUCA	Translation	Squamosa_promoter-binding-like_protein_13	PF03110|SBP,_SBP_domain	SBP
		Cat-miR156d	Ca_18251.1	UGACAGAAGACAGUGAGCAC	GUGCUCUCUAUCUUCUGUCA	Translation	Squamosa_promoter-binding-like_protein_16	PF03110|SBP,_SBP_domain	SBP
		Cat-miR156d	Ca_18054.1	UGACAGAAGACAGUGAGCAC	GUGCUCUCUCUCUUCUGUCA	Translation	Squamosa_promoter-binding-like_protein_9	PF03110|SBP,_SBP_domain	SBP
		Cat-miR156d	Ca_13983.1	UGACAGAAGACAGUGAGCAC	GUGCUCUCUCUCUUCUGUCA	Translation	Squamosa_promoter-binding-like_protein_6	PF03110|SBP,_SBP_domain	SBP
		Cat-miR156d	Ca_07357.2	UGACAGAAGACAGUGAGCAC	GUGCUCUCUCUCUUCUGUCA	Translation	NA	NA	NA
		Cat-miR156d	Ca_09722.1	UGACAGAAGACAGUGAGCAC	GUGCUCUCUCUCUUCUGUCA	Translation	Squamosa_promoter-binding-like_protein_6	PF03110|SBP,_SBP_domain	SBP
		Cat-miR156d	Ca_16814.1	UGACAGAAGACAGUGAGCAC	GUGCUCUCUCUCUUCUGUCA	Translation	Squamosa_promoter-binding-like_protein_7	PF03110|SBP,_SBP_domain	SBP
		Cat-miR156d	Ca_06849.1	UGACAGAAGACAGUGAGCAC	GUGCUCGCUCUCUUCUGUCA	Translation	Squamosa_promoter-binding-like_protein_2	PF03110|SBP,_SBP_domain	SBP
		Cat-miR156d	Ca_05690.1	UGACAGAAGACAGUGAGCAC	GUGCUCUCUCUCUUCUGUCA	Translation	Squamosa_promoter-binding-like_protein_13	PF03110|SBP,_SBP_domain	SBP
		Cat-miR156e-3p.1	NA	NA	NA	NA	NA	NA	NA
		Cat-miR156e.2	Ca_13983.1	UUGACAGAAGAUAGAGCGCAC	GUGCUCUCUCUCUUCUGUCAU	Cleavage	Squamosa_promoter-binding-like_protein_6	PF03110|SBP,_SBP_domain	SBP
		Cat-miR156e.2	Ca_07357.2	UUGACAGAAGAUAGAGCGCAC	GUGCUCUCUCUCUUCUGUCAU	Cleavage	NA	NA	NA
		Cat-miR156e.2	Ca_07357.1	UUGACAGAAGAUAGAGCGCAC	GUGCUCUCUCUCUUCUGUCAU	Cleavage	Squamosa_promoter-binding-like_protein_13	PF03110|SBP,_SBP_domain	SBP
		Cat-miR156e.2	Ca_18054.1	UUGACAGAAGAUAGAGCGCAC	GUGCUCUCUCUCUUCUGUCAA	Cleavage	Squamosa_promoter-binding-like_protein_9	PF03110|SBP,_SBP_domain	SBP
		Cat-miR156e.2	Ca_06849.1	UUGACAGAAGAUAGAGCGCAC	GUGCUCGCUCUCUUCUGUCAA	Cleavage	Squamosa_promoter-binding-like_protein_2	PF03110|SBP,_SBP_domain	SBP
		Cat-miR156e.2	Ca_09722.1	UUGACAGAAGAUAGAGCGCAC	GUGCUCUCUCUCUUCUGUCAU	Cleavage	Squamosa_promoter-binding-like_protein_6	PF03110|SBP,_SBP_domain	SBP
		Cat-miR156e.2	Ca_05690.1	UUGACAGAAGAUAGAGCGCAC	GUGCUCUCUCUCUUCUGUCAU	Cleavage	Squamosa_promoter-binding-like_protein_13	PF03110|SBP,_SBP_domain	SBP
		Cat-miR156e.2	Ca_05307.2	UUGACAGAAGAUAGAGCGCA	UGUGCUCUAU-UUCUGUCAG	Translation	expressed_protein_localized_to_the_inner_membrane_of_the_chloroplast.	--	--
		Cat-miR156e.2	Ca_07243.1	UUGACAGAAGAUAGAGCGCAC	GAGUGGUCUAUCUUCUGUUAA	Cleavage	Putative_F-box/FBD/LRR-repeat_protein_At1g78760	--	--
		Cat-miR156e.2	Ca_18251.1	UUGACAGAAGAUAGAGCGCAC	GUGCUCUCUAUCUUCUGUCAA	Cleavage	Squamosa_promoter-binding-like_protein_16	PF03110|SBP,_SBP_domain	SBP
		Cat-miR156e.2	Ca_05307.1	UUGACAGAAGAUAGAGCGCA	UGUGCUCUAU-UUCUGUCAG	Translation	NA	NA	NA
		Cat-miR156e.3	Ca_06849.1	UGACAGAGGAGAGUGAGCAC	GUGCUCGCUCUCUUCUGUCA	Cleavage	Squamosa_promoter-binding-like_protein_2	PF03110|SBP,_SBP_domain	SBP
		Cat-miR156e.3	Ca_00668.1	UGACAGAGGAGAGUGAGCAC	AUGCUUUCUCUCUUCUGUCA	Cleavage	NA	NA	NA
		Cat-miR156e.3	Ca_18251.1	UGACAGAGGAGAGUGAGCAC	GUGCUCUCUAUCUUCUGUCA	Translation	Squamosa_promoter-binding-like_protein_16	PF03110|SBP,_SBP_domain	SBP
		Cat-miR156e.3	Ca_13983.1	UGACAGAGGAGAGUGAGCAC	GUGCUCUCUCUCUUCUGUCA	Cleavage	Squamosa_promoter-binding-like_protein_6	PF03110|SBP,_SBP_domain	SBP
		Cat-miR156e.3	Ca_18054.1	UGACAGAGGAGAGUGAGCAC	GUGCUCUCUCUCUUCUGUCA	Cleavage	Squamosa_promoter-binding-like_protein_9	PF03110|SBP,_SBP_domain	SBP
		Cat-miR156e.3	Ca_05690.1	UGACAGAGGAGAGUGAGCAC	GUGCUCUCUCUCUUCUGUCA	Cleavage	Squamosa_promoter-binding-like_protein_13	PF03110|SBP,_SBP_domain	SBP
		Cat-miR156e.3	Ca_16814.1	UGACAGAGGAGAGUGAGCAC	GUGCUCUCUCUCUUCUGUCA	Cleavage	Squamosa_promoter-binding-like_protein_7	PF03110|SBP,_SBP_domain	SBP
		Cat-miR156e.3	Ca_00668.2	UGACAGAGGAGAGUGAGCAC	AUGCUUUCUCUCUUCUGUCA	Cleavage	NA	NA	NA
		Cat-miR156e.3	Ca_07357.2	UGACAGAGGAGAGUGAGCAC	GUGCUCUCUCUCUUCUGUCA	Cleavage	NA	NA	NA
		Cat-miR156e.3	Ca_07357.1	UGACAGAGGAGAGUGAGCAC	GUGCUCUCUCUCUUCUGUCA	Cleavage	Squamosa_promoter-binding-like_protein_13	PF03110|SBP,_SBP_domain	SBP
		Cat-miR156e.3	Ca_00668.3	UGACAGAGGAGAGUGAGCAC	AUGCUUUCUCUCUUCUGUCA	Cleavage	Squamosa_promoter-binding-like_protein_8	PF03110|SBP,_SBP_domain	SBP
		Cat-miR156e.3	Ca_09722.1	UGACAGAGGAGAGUGAGCAC	GUGCUCUCUCUCUUCUGUCA	Cleavage	Squamosa_promoter-binding-like_protein_6	PF03110|SBP,_SBP_domain	SBP
		Cat-miR156f	Ca_18054.1	UUGACAGAAGAGAGAGAGCAC	GUGCUCUCUCUCUUCUGUCAA	Cleavage	Squamosa_promoter-binding-like_protein_9	PF03110|SBP,_SBP_domain	SBP
		Cat-miR156f	Ca_09722.1	UUGACAGAAGAGAGAGAGCAC	GUGCUCUCUCUCUUCUGUCAU	Cleavage	Squamosa_promoter-binding-like_protein_6	PF03110|SBP,_SBP_domain	SBP
		Cat-miR156f	Ca_00668.1	UUGACAGAAGAGAGAGAGCA	UGCUUUCUCUCUUCUGUCAU	Cleavage	NA	NA	NA
		Cat-miR156f	Ca_00668.3	UUGACAGAAGAGAGAGAGCA	UGCUUUCUCUCUUCUGUCAU	Cleavage	Squamosa_promoter-binding-like_protein_8	PF03110|SBP,_SBP_domain	SBP
		Cat-miR156f	Ca_07357.2	UUGACAGAAGAGAGAGAGCAC	GUGCUCUCUCUCUUCUGUCAU	Cleavage	NA	NA	NA
		Cat-miR156f	Ca_14138.1	UUGACAGAAGAGAGAGAGCA	AGCUCCCUCUCUUCUGUCAC	Cleavage	Squamosa_promoter-binding-like_protein_4	PF03110|SBP,_SBP_domain	SBP
		Cat-miR156f	Ca_00668.2	UUGACAGAAGAGAGAGAGCA	UGCUUUCUCUCUUCUGUCAU	Cleavage	NA	NA	NA
		Cat-miR156f	Ca_05690.1	UUGACAGAAGAGAGAGAGCAC	GUGCUCUCUCUCUUCUGUCAU	Cleavage	Squamosa_promoter-binding-like_protein_13	PF03110|SBP,_SBP_domain	SBP
		Cat-miR156f	Ca_07357.1	UUGACAGAAGAGAGAGAGCAC	GUGCUCUCUCUCUUCUGUCAU	Cleavage	Squamosa_promoter-binding-like_protein_13	PF03110|SBP,_SBP_domain	SBP
		Cat-miR156f	Ca_00224.1	UUGACAGAAGAGAGAGAGCA	AGCUCUCUCUCUUCUGUCAU	Cleavage	Squamosa_promoter-binding-like_protein_4	PF03110|SBP,_SBP_domain	SBP
		Cat-miR156f	Ca_18225.1	UUGACAGAAGAGAGAGAGCA	UGUUUUCUCUAUUCUGUCAA	Translation	F-box_protein_CPR30	PF07734|FBA_1,_F-box_associated	--
		Cat-miR156f	Ca_13983.1	UUGACAGAAGAGAGAGAGCAC	GUGCUCUCUCUCUUCUGUCAU	Cleavage	Squamosa_promoter-binding-like_protein_6	PF03110|SBP,_SBP_domain	SBP
		Cat-miR156f	Ca_18251.1	UUGACAGAAGAGAGAGAGCAC	GUGCUCUCUAUCUUCUGUCAA	Cleavage	Squamosa_promoter-binding-like_protein_16	PF03110|SBP,_SBP_domain	SBP
		Cat-miR156f	Ca_06849.1	UUGACAGAAGAGAGAGAGCAC	GUGCUCGCUCUCUUCUGUCAA	Cleavage	Squamosa_promoter-binding-like_protein_2	PF03110|SBP,_SBP_domain	SBP
		Cat-miR156f-3p.1	Ca_07270.1	GCCUA-CUCUCUAUCUGUCA	UGACAGAUAGAGAGCUGGGC	Cleavage	UPF0533_protein_C5orf44_homolog	PF06159|DUF974,_Protein_of_unknown_function_(DUF974)	--
		Cat-miR156f-3p.1	Ca_07270.2	GCCUA-CUCUCUAUCUGUCA	UGACAGAUAGAGAGCUGGGC	Cleavage	NA	NA	NA
		Cat-miR156f-3p.1	Ca_07334.1	GCCUACUCUCUAUCUGUCAC	GUGAAAGAUAGAAAGUGGGU	Cleavage	NA	NA	NA
		Cat-miR156f-3p.1	Ca_07334.2	GCCUACUCUCUAUCUGUCAC	GUGAAAGAUAGAAAGUGGGU	Cleavage	Auxin_response_factor_2	PF06507|Auxin_resp,_Auxin_response_factor	ARF
		Cat-miR156f-3p.2	Ca_15133.1	CUCACUUCUCUUUCUGUCAU	AUGAGGAAAAGAGAAGUGAG	Cleavage	Patellin-4	PF00650|CRAL_TRIO,_CRAL/TRIO_domain	--
		Cat-miR156f-3p.2	Ca_10949.2	CUCACUUCUCUUUCUGUCAU	AAGACAGAAAGGGAAGUGGA	Cleavage	alpha/beta-Hydrolases_superfamily_protein	--	--
		Cat-miR156f-3p.2	Ca_11465.1	CUCACUUCUCUUUCUGUCAUC	GAUGAUAAGAAGAGGAGUGAG	Cleavage	Probable_serine/threonine-protein_kinase_At1g54610	PF00069|Pkinase,_Protein_kinase_domain	--
		Cat-miR156f-3p.2	Ca_10949.1	CUCACUUCUCUUUCUGUCAU	AAGACAGAAAGGGAAGUGGA	Cleavage	NA	NA	NA
		Cat-miR156f-3p.2	Ca_11572.1	CUCACUUCUCUUUCUGUCAUC	GAUGGCAGCAACAGAAGUGAG	Translation	unknown_protein	--	--
		Cat-miR156f-3p.2	Ca_03333.1	CUCACUUCUCUUUCUGUCAU	AUGAAAGAGAGAGGAGUGAC	Cleavage	Pentatricopeptide_repeat-containing_protein_At4g31070,_mitochondrial	PF01535|PPR,_PPR_repeat	--
		Cat-miR156g	Ca_05690.1	ACAGAAGAUAGAGAGCACCU	UUGUGCUCUCUCUCUUCUGU	Translation	Squamosa_promoter-binding-like_protein_13	PF03110|SBP,_SBP_domain	SBP
		Cat-miR156g	Ca_07357.1	ACAGAAGAUAGAGAGCACCU	UUGUGCUCUCUCUCUUCUGU	Translation	Squamosa_promoter-binding-like_protein_13	PF03110|SBP,_SBP_domain	SBP
		Cat-miR156g	Ca_07357.2	ACAGAAGAUAGAGAGCACCU	UUGUGCUCUCUCUCUUCUGU	Translation	NA	NA	NA
		Cat-miR156g	Ca_18054.1	ACAGAAGAUAGAGAGCACCU	CUGUGCUCUCUCUCUUCUGU	Translation	Squamosa_promoter-binding-like_protein_9	PF03110|SBP,_SBP_domain	SBP
		Cat-miR156g	Ca_16814.1	ACAGAAGAUAGAGAGCACCU	GUGUGCUCUCUCUCUUCUGU	Translation	Squamosa_promoter-binding-like_protein_7	PF03110|SBP,_SBP_domain	SBP
		Cat-miR156g	Ca_09722.1	ACAGAAGAUAGAGAGCACCU	UUGUGCUCUCUCUCUUCUGU	Translation	Squamosa_promoter-binding-like_protein_6	PF03110|SBP,_SBP_domain	SBP
		Cat-miR156g	Ca_18251.1	ACAGAAGAUAGAGAGCACCU	UUGUGCUCUCUAUCUUCUGU	Cleavage	Squamosa_promoter-binding-like_protein_16	PF03110|SBP,_SBP_domain	SBP
		Cat-miR156g	Ca_13983.1	ACAGAAGAUAGAGAGCACCU	CCGUGCUCUCUCUCUUCUGU	Translation	Squamosa_promoter-binding-like_protein_6	PF03110|SBP,_SBP_domain	SBP
		Cat-miR156g-5p	Ca_13983.1	CGACAGAAGACAGUGAGCAC	GUGCUCUCUCUCUUCUGUCA	Translation	Squamosa_promoter-binding-like_protein_6	PF03110|SBP,_SBP_domain	SBP
		Cat-miR156g-5p	Ca_18054.1	CGACAGAAGACAGUGAGCAC	GUGCUCUCUCUCUUCUGUCA	Translation	Squamosa_promoter-binding-like_protein_9	PF03110|SBP,_SBP_domain	SBP
		Cat-miR156g-5p	Ca_09722.1	CGACAGAAGACAGUGAGCAC	GUGCUCUCUCUCUUCUGUCA	Translation	Squamosa_promoter-binding-like_protein_6	PF03110|SBP,_SBP_domain	SBP
		Cat-miR156g-5p	Ca_18251.1	CGACAGAAGACAGUGAGCAC	GUGCUCUCUAUCUUCUGUCA	Translation	Squamosa_promoter-binding-like_protein_16	PF03110|SBP,_SBP_domain	SBP
		Cat-miR156g-5p	Ca_05690.1	CGACAGAAGACAGUGAGCAC	GUGCUCUCUCUCUUCUGUCA	Translation	Squamosa_promoter-binding-like_protein_13	PF03110|SBP,_SBP_domain	SBP
		Cat-miR156g-5p	Ca_16814.1	CGACAGAAGACAGUGAGCAC	GUGCUCUCUCUCUUCUGUCA	Translation	Squamosa_promoter-binding-like_protein_7	PF03110|SBP,_SBP_domain	SBP
		Cat-miR156g-5p	Ca_07357.1	CGACAGAAGACAGUGAGCAC	GUGCUCUCUCUCUUCUGUCA	Translation	Squamosa_promoter-binding-like_protein_13	PF03110|SBP,_SBP_domain	SBP
		Cat-miR156g-5p	Ca_07357.2	CGACAGAAGACAGUGAGCAC	GUGCUCUCUCUCUUCUGUCA	Translation	NA	NA	NA
		Cat-miR156g-5p	Ca_06849.1	CGACAGAAGACAGUGAGCAC	GUGCUCGCUCUCUUCUGUCA	Translation	Squamosa_promoter-binding-like_protein_2	PF03110|SBP,_SBP_domain	SBP
		Cat-miR156h-3p	Ca_00875.1	CUCACUGCUCUUUCUGUCAA	UUGAUAGAAAAAGUGGUGAG	Translation	zinc_finger_(C2H2_type)_family_protein	--	--
		Cat-miR156h-3p	Ca_14257.1	CUCACUGCUCUUUCUGUCAAC	GUUGACGGAAUGAGUAGUGAU	Translation	TRICHOME_BIREFRINGENCE-LIKE_27	PF03005|DUF231,_Arabidopsis_proteins_of_unknown_function	--
		Cat-miR156h-3p	Ca_13469.1	CUCACUGCUCUUUCUGUCAAC	GUUGACAGAAAGAGCAGUGUC	Cleavage	Zn-dependent_exopeptidases_superfamily_protein	--	--
		Cat-miR156h-3p	Ca_16944.1	CUCACUGCUCUUUCUGUCAA	UUGAUGAGAAGAGUAGUGAG	Cleavage	Protein_of_unknown_function_(DUF1262)	--	--
		Cat-miR156h-3p	Ca_13235.1	CUCACUGCUCUUUCUGUCAA	AUGAUAAAGAGAGCAGUGAG	Cleavage	winged-helix_DNA-binding_transcription_factor_family_protein	PF00538|Linker_histone,_linker_histone_H1_and_H5_family	--
		Cat-miR156h-3p	Ca_05033.1	CUCACUGCUCUUUCUGUCAAC	GUUGGUUGAAAAAGCAGUGAG	Translation	Adenylate_isopentenyltransferase_3,_chloroplastic	PF01715|IPPT,_IPP_transferase	--
		Cat-miR156h-3p	Ca_05494.1	CUCACUGCUCUUUCUGUCAA	UUGCUAGAAAGAGCUGUGAG	Cleavage	Nucleolysin_TIAR	PF00076|RRM_1,_RNA_recognition_motif	--
		Cat-miR156j.1	Ca_06849.1	UUGACAGAAGAGAGUGAGCAC	GUGCUCGCUCUCUUCUGUCAA	Cleavage	Squamosa_promoter-binding-like_protein_2	PF03110|SBP,_SBP_domain	SBP
		Cat-miR156j.1	Ca_07357.1	UUGACAGAAGAGAGUGAGCAC	GUGCUCUCUCUCUUCUGUCAU	Cleavage	Squamosa_promoter-binding-like_protein_13	PF03110|SBP,_SBP_domain	SBP
		Cat-miR156j.1	Ca_09722.1	UUGACAGAAGAGAGUGAGCAC	GUGCUCUCUCUCUUCUGUCAU	Cleavage	Squamosa_promoter-binding-like_protein_6	PF03110|SBP,_SBP_domain	SBP
		Cat-miR156j.1	Ca_00224.1	UUGACAGAAGAGAGUGAGCA	AGCUCUCUCUCUUCUGUCAU	Cleavage	Squamosa_promoter-binding-like_protein_4	PF03110|SBP,_SBP_domain	SBP
		Cat-miR156j.1	Ca_18054.1	UUGACAGAAGAGAGUGAGCAC	GUGCUCUCUCUCUUCUGUCAA	Cleavage	Squamosa_promoter-binding-like_protein_9	PF03110|SBP,_SBP_domain	SBP
		Cat-miR156j.1	Ca_00668.2	UUGACAGAAGAGAGUGAGCA	UGCUUUCUCUCUUCUGUCAU	Cleavage	NA	NA	NA
		Cat-miR156j.1	Ca_07357.2	UUGACAGAAGAGAGUGAGCAC	GUGCUCUCUCUCUUCUGUCAU	Cleavage	NA	NA	NA
		Cat-miR156j.1	Ca_10001.1	UUGACAGAAGAGAGUGAGCA	UUUUCACUCUCUUCUUUCAA	Cleavage	Probable_ADP-ribosylation_factor_GTPase-activating_protein_AGD8	PF01412|ArfGap,_Putative_GTPase_activating_protein_for_Arf	--
		Cat-miR156j.1	Ca_00668.1	UUGACAGAAGAGAGUGAGCA	UGCUUUCUCUCUUCUGUCAU	Cleavage	NA	NA	NA
		Cat-miR156j.1	Ca_05690.1	UUGACAGAAGAGAGUGAGCAC	GUGCUCUCUCUCUUCUGUCAU	Cleavage	Squamosa_promoter-binding-like_protein_13	PF03110|SBP,_SBP_domain	SBP
		Cat-miR156j.1	Ca_00668.3	UUGACAGAAGAGAGUGAGCA	UGCUUUCUCUCUUCUGUCAU	Cleavage	Squamosa_promoter-binding-like_protein_8	PF03110|SBP,_SBP_domain	SBP
		Cat-miR156j.1	Ca_03598.1	UUGACAGAAGAGAGUGAGCAC	GUGCU-ACUUUCUUCUGUCAG	Cleavage	12-oxophytodienoate_reductase_2	PF00724|Oxidored_FMN,_NADH:flavin_oxidoreductase_/_NADH_oxidase_family	--
		Cat-miR156j.1	Ca_14138.1	UUGACAGAAGAGAGUGAGCA	AGCUCCCUCUCUUCUGUCAC	Cleavage	Squamosa_promoter-binding-like_protein_4	PF03110|SBP,_SBP_domain	SBP
		Cat-miR156j.1	Ca_13983.1	UUGACAGAAGAGAGUGAGCAC	GUGCUCUCUCUCUUCUGUCAU	Cleavage	Squamosa_promoter-binding-like_protein_6	PF03110|SBP,_SBP_domain	SBP
		Cat-miR156j.1	Ca_18251.1	UUGACAGAAGAGAGUGAGCAC	GUGCUCUCUAUCUUCUGUCAA	Cleavage	Squamosa_promoter-binding-like_protein_16	PF03110|SBP,_SBP_domain	SBP
		Cat-miR156j.2	Ca_18054.1	UGACAGAAGAGGGUGAGCAC	GUGCUCUCUCUCUUCUGUCA	Cleavage	Squamosa_promoter-binding-like_protein_9	PF03110|SBP,_SBP_domain	SBP
		Cat-miR156j.2	Ca_05690.1	UGACAGAAGAGGGUGAGCAC	GUGCUCUCUCUCUUCUGUCA	Cleavage	Squamosa_promoter-binding-like_protein_13	PF03110|SBP,_SBP_domain	SBP
		Cat-miR156j.2	Ca_03971.2	UGACAGAAGAGGGUGAGCAC	GUGAUUAUCCUCUUUUGUCA	Cleavage	NA	NA	NA
		Cat-miR156j.2	Ca_07357.1	UGACAGAAGAGGGUGAGCAC	GUGCUCUCUCUCUUCUGUCA	Cleavage	Squamosa_promoter-binding-like_protein_13	PF03110|SBP,_SBP_domain	SBP
		Cat-miR156j.2	Ca_00668.2	UGACAGAAGAGGGUGAGCAC	AUGCUUUCUCUCUUCUGUCA	Cleavage	NA	NA	NA
		Cat-miR156j.2	Ca_16814.1	UGACAGAAGAGGGUGAGCAC	GUGCUCUCUCUCUUCUGUCA	Cleavage	Squamosa_promoter-binding-like_protein_7	PF03110|SBP,_SBP_domain	SBP
		Cat-miR156j.2	Ca_18271.1	UGACAGAAGAGGGUGAGCAC	CUGCUCAUCUUCUUCUGUUA	Cleavage	TPX2_(targeting_protein_for_Xklp2)_protein_family	PF06886|TPX2,_Targeting_protein_for_Xklp2_(TPX2)	--
		Cat-miR156j.2	Ca_00668.1	UGACAGAAGAGGGUGAGCAC	AUGCUUUCUCUCUUCUGUCA	Cleavage	NA	NA	NA
		Cat-miR156j.2	Ca_09722.1	UGACAGAAGAGGGUGAGCAC	GUGCUCUCUCUCUUCUGUCA	Cleavage	Squamosa_promoter-binding-like_protein_6	PF03110|SBP,_SBP_domain	SBP
		Cat-miR156j.2	Ca_07357.2	UGACAGAAGAGGGUGAGCAC	GUGCUCUCUCUCUUCUGUCA	Cleavage	NA	NA	NA
		Cat-miR156j.2	Ca_18251.1	UGACAGAAGAGGGUGAGCAC	GUGCUCUCUAUCUUCUGUCA	Translation	Squamosa_promoter-binding-like_protein_16	PF03110|SBP,_SBP_domain	SBP
		Cat-miR156j.2	Ca_13983.1	UGACAGAAGAGGGUGAGCAC	GUGCUCUCUCUCUUCUGUCA	Cleavage	Squamosa_promoter-binding-like_protein_6	PF03110|SBP,_SBP_domain	SBP
		Cat-miR156j.2	Ca_03971.1	UGACAGAAGAGGGUGAGCAC	GUGAUUAUCCUCUUUUGUCA	Cleavage	Calcineurin-like_metallo-phosphoesterase_superfamily_protein	PF00149|Metallophos,_Calcineurin-like_phosphoesterase	--
		Cat-miR156j.2	Ca_06849.1	UGACAGAAGAGGGUGAGCAC	GUGCUCGCUCUCUUCUGUCA	Cleavage	Squamosa_promoter-binding-like_protein_2	PF03110|SBP,_SBP_domain	SBP
		Cat-miR156j.2	Ca_10175.1	UGACAGAAGAGGGUGAGCAC	AUGUUCAUCCUCAUCUGUCA	Cleavage	Protein_STRUBBELIG-RECEPTOR_FAMILY_5	PF00069|Pkinase,_Protein_kinase_domain	--
		Cat-miR156j.2	Ca_00668.3	UGACAGAAGAGGGUGAGCAC	AUGCUUUCUCUCUUCUGUCA	Cleavage	Squamosa_promoter-binding-like_protein_8	PF03110|SBP,_SBP_domain	SBP
		Cat-miR156k	Ca_07357.2	UUGACAGAAGAGAAUGAGCAC	GUGCUCUCUCUCUUCUGUCAU	Cleavage	NA	NA	NA
		Cat-miR156k	Ca_03971.1	UUGACAGAAGAGAAUGAGCAC	GUGAUUAUCCUCUUUUGUCAA	Cleavage	Calcineurin-like_metallo-phosphoesterase_superfamily_protein	PF00149|Metallophos,_Calcineurin-like_phosphoesterase	--
		Cat-miR156k	Ca_09722.1	UUGACAGAAGAGAAUGAGCAC	GUGCUCUCUCUCUUCUGUCAU	Cleavage	Squamosa_promoter-binding-like_protein_6	PF03110|SBP,_SBP_domain	SBP
		Cat-miR156k	Ca_03971.2	UUGACAGAAGAGAAUGAGCAC	GUGAUUAUCCUCUUUUGUCAA	Cleavage	NA	NA	NA
		Cat-miR156k	Ca_06849.1	UUGACAGAAGAGAAUGAGCAC	GUGCUCGCUCUCUUCUGUCAA	Cleavage	Squamosa_promoter-binding-like_protein_2	PF03110|SBP,_SBP_domain	SBP
		Cat-miR156k	Ca_15193.1	UUGACAGAAGAGAAUGAGCA	GGCUCAUUCUCUUCUGUUGC	Cleavage	Major_facilitator_superfamily_protein	PF07690|MFS_1,_Major_Facilitator_Superfamily	--
		Cat-miR156k	Ca_19328.1	UUGACAGAAGAGAAUGAGCA	UCUUCAUUCUCUUCUCUCAA	Cleavage	ZF-HD_homeobox_protein_At4g24660	PF04770|ZF-HD_dimer,_ZF-HD_protein_dimerisation_region	zf-HD
		Cat-miR156k	Ca_05690.1	UUGACAGAAGAGAAUGAGCAC	GUGCUCUCUCUCUUCUGUCAU	Cleavage	Squamosa_promoter-binding-like_protein_13	PF03110|SBP,_SBP_domain	SBP
		Cat-miR156k	Ca_18271.1	UUGACAGAAGAGAAUGAGCA	UGCUCAUCUUCUUCUGUUAU	Cleavage	TPX2_(targeting_protein_for_Xklp2)_protein_family	PF06886|TPX2,_Targeting_protein_for_Xklp2_(TPX2)	--
		Cat-miR156k	Ca_18251.1	UUGACAGAAGAGAAUGAGCAC	GUGCUCUCUAUCUUCUGUCAA	Cleavage	Squamosa_promoter-binding-like_protein_16	PF03110|SBP,_SBP_domain	SBP
		Cat-miR156k	Ca_07357.1	UUGACAGAAGAGAAUGAGCAC	GUGCUCUCUCUCUUCUGUCAU	Cleavage	Squamosa_promoter-binding-like_protein_13	PF03110|SBP,_SBP_domain	SBP
		Cat-miR156k	Ca_18054.1	UUGACAGAAGAGAAUGAGCAC	GUGCUCUCUCUCUUCUGUCAA	Cleavage	Squamosa_promoter-binding-like_protein_9	PF03110|SBP,_SBP_domain	SBP
		Cat-miR156k	Ca_07356.1	UUGACAGAAGAGAAUGAGCA	AACUCAUUCUCUACUGUCAA	Cleavage	SUMO-activating_enzyme_subunit_1A	PF00899|ThiF,_ThiF_family	--
		Cat-miR156k	Ca_13983.1	UUGACAGAAGAGAAUGAGCAC	GUGCUCUCUCUCUUCUGUCAU	Cleavage	Squamosa_promoter-binding-like_protein_6	PF03110|SBP,_SBP_domain	SBP
		Cat-miR156l	Ca_05690.1	UUGACAGAAGAUGGAGAGCAC	GUGCUCUCUCUCUUCUGUCAU	Cleavage	Squamosa_promoter-binding-like_protein_13	PF03110|SBP,_SBP_domain	SBP
		Cat-miR156l	Ca_07357.1	UUGACAGAAGAUGGAGAGCAC	GUGCUCUCUCUCUUCUGUCAU	Cleavage	Squamosa_promoter-binding-like_protein_13	PF03110|SBP,_SBP_domain	SBP
		Cat-miR156l	Ca_00668.1	UUGACAGAAGAUGGAGAGCA	UGCUUUCUCUCUUCUGUCAU	Cleavage	NA	NA	NA
		Cat-miR156l	Ca_04399.2	UUGACAGAAGAUGGAGAGCA	UGCCCUCCAUUUUCUGUUAC	Cleavage	NA	NA	NA
		Cat-miR156l	Ca_18054.1	UUGACAGAAGAUGGAGAGCAC	GUGCUCUCUCUCUUCUGUCAA	Cleavage	Squamosa_promoter-binding-like_protein_9	PF03110|SBP,_SBP_domain	SBP
		Cat-miR156l	Ca_00668.3	UUGACAGAAGAUGGAGAGCA	UGCUUUCUCUCUUCUGUCAU	Cleavage	Squamosa_promoter-binding-like_protein_8	PF03110|SBP,_SBP_domain	SBP
		Cat-miR156l	Ca_13983.1	UUGACAGAAGAUGGAGAGCAC	GUGCUCUCUCUCUUCUGUCAU	Cleavage	Squamosa_promoter-binding-like_protein_6	PF03110|SBP,_SBP_domain	SBP
		Cat-miR156l	Ca_19751.1	UUGACAGAAGAUGGAGAGCA	UCCUCUUCUUCUUCUGUUAA	Cleavage	Homeobox_protein_SBH1	PF03791|KNOX2,_KNOX2_domain	HB
		Cat-miR156l	Ca_00668.2	UUGACAGAAGAUGGAGAGCA	UGCUUUCUCUCUUCUGUCAU	Cleavage	NA	NA	NA
		Cat-miR156l	Ca_06849.1	UUGACAGAAGAUGGAGAGCAC	GUGCUCGCUCUCUUCUGUCAA	Cleavage	Squamosa_promoter-binding-like_protein_2	PF03110|SBP,_SBP_domain	SBP
		Cat-miR156l	Ca_09722.1	UUGACAGAAGAUGGAGAGCAC	GUGCUCUCUCUCUUCUGUCAU	Cleavage	Squamosa_promoter-binding-like_protein_6	PF03110|SBP,_SBP_domain	SBP
		Cat-miR156l	Ca_07357.2	UUGACAGAAGAUGGAGAGCAC	GUGCUCUCUCUCUUCUGUCAU	Cleavage	NA	NA	NA
		Cat-miR156l	Ca_18251.1	UUGACAGAAGAUGGAGAGCAC	GUGCUCUCUAUCUUCUGUCAA	Cleavage	Squamosa_promoter-binding-like_protein_16	PF03110|SBP,_SBP_domain	SBP
		Cat-miR156l	Ca_10373.1	UUGACAGAAGAUGGAGAGCAC	GUGGUCUUCAGCUUUUGUCAA	Translation	Serine/threonine-protein_kinase_36	PF00069|Pkinase,_Protein_kinase_domain	--
		Cat-miR156l	Ca_04399.1	UUGACAGAAGAUGGAGAGCA	UGCCCUCCAUUUUCUGUUAC	Cleavage	PsbP_domain-containing_protein_5,_chloroplastic	PF01789|PsbP,_PsbP	--
		Cat-miR156p	Ca_05690.1	UUGACAGAAGAAAGUGAGCAC	GUGCUCUCUCUCUUCUGUCAU	Cleavage	Squamosa_promoter-binding-like_protein_13	PF03110|SBP,_SBP_domain	SBP
		Cat-miR156p	Ca_13983.1	UUGACAGAAGAAAGUGAGCAC	GUGCUCUCUCUCUUCUGUCAU	Cleavage	Squamosa_promoter-binding-like_protein_6	PF03110|SBP,_SBP_domain	SBP
		Cat-miR156p	Ca_18251.1	UUGACAGAAGAAAGUGAGCAC	GUGCUCUCUAUCUUCUGUCAA	Cleavage	Squamosa_promoter-binding-like_protein_16	PF03110|SBP,_SBP_domain	SBP
		Cat-miR156p	Ca_09722.1	UUGACAGAAGAAAGUGAGCAC	GUGCUCUCUCUCUUCUGUCAU	Cleavage	Squamosa_promoter-binding-like_protein_6	PF03110|SBP,_SBP_domain	SBP
		Cat-miR156p	Ca_20624.1	UUGACAGAAGAAAGUGAGCA	UGUGCACGUUCUUCUGUUAA	Cleavage	unknown_protein	--	--
		Cat-miR156p	Ca_07357.1	UUGACAGAAGAAAGUGAGCAC	GUGCUCUCUCUCUUCUGUCAU	Cleavage	Squamosa_promoter-binding-like_protein_13	PF03110|SBP,_SBP_domain	SBP
		Cat-miR156p	Ca_03598.1	UUGACAGAAGAAAGUGAGCAC	GUGCU-ACUUUCUUCUGUCAG	Cleavage	12-oxophytodienoate_reductase_2	PF00724|Oxidored_FMN,_NADH:flavin_oxidoreductase_/_NADH_oxidase_family	--
		Cat-miR156p	Ca_18271.1	UUGACAGAAGAAAGUGAGCA	UGCUCAUCUUCUUCUGUUAU	Cleavage	TPX2_(targeting_protein_for_Xklp2)_protein_family	PF06886|TPX2,_Targeting_protein_for_Xklp2_(TPX2)	--
		Cat-miR156p	Ca_07357.2	UUGACAGAAGAAAGUGAGCAC	GUGCUCUCUCUCUUCUGUCAU	Cleavage	NA	NA	NA
		Cat-miR156p	Ca_18054.1	UUGACAGAAGAAAGUGAGCAC	GUGCUCUCUCUCUUCUGUCAA	Cleavage	Squamosa_promoter-binding-like_protein_9	PF03110|SBP,_SBP_domain	SBP
		Cat-miR156p	Ca_06849.1	UUGACAGAAGAAAGUGAGCAC	GUGCUCGCUCUCUUCUGUCAA	Cleavage	Squamosa_promoter-binding-like_protein_2	PF03110|SBP,_SBP_domain	SBP
		Cat-miR156q	Ca_07357.1	UGACAGAAGAGCGUGAGCAC	GUGCUCUCUCUCUUCUGUCA	Cleavage	Squamosa_promoter-binding-like_protein_13	PF03110|SBP,_SBP_domain	SBP
		Cat-miR156q	Ca_18251.1	UGACAGAAGAGCGUGAGCAC	GUGCUCUCUAUCUUCUGUCA	Translation	Squamosa_promoter-binding-like_protein_16	PF03110|SBP,_SBP_domain	SBP
		Cat-miR156q	Ca_05940.2	UGACAGAAGAGCGUGAGCAC	GCGAUCACGUUCUUCUGUUA	Cleavage	Regulation_of_nuclear_pre-mRNA_domain-containing_protein_1B	PF04818|DUF618,_Protein_of_unknown_function,_DUF618	--
		Cat-miR156q	Ca_16814.1	UGACAGAAGAGCGUGAGCAC	GUGCUCUCUCUCUUCUGUCA	Cleavage	Squamosa_promoter-binding-like_protein_7	PF03110|SBP,_SBP_domain	SBP
		Cat-miR156q	Ca_06849.1	UGACAGAAGAGCGUGAGCAC	GUGCUCGCUCUCUUCUGUCA	Cleavage	Squamosa_promoter-binding-like_protein_2	PF03110|SBP,_SBP_domain	SBP
		Cat-miR156q	Ca_18054.1	UGACAGAAGAGCGUGAGCAC	GUGCUCUCUCUCUUCUGUCA	Cleavage	Squamosa_promoter-binding-like_protein_9	PF03110|SBP,_SBP_domain	SBP
		Cat-miR156q	Ca_05690.1	UGACAGAAGAGCGUGAGCAC	GUGCUCUCUCUCUUCUGUCA	Cleavage	Squamosa_promoter-binding-like_protein_13	PF03110|SBP,_SBP_domain	SBP
		Cat-miR156q	Ca_07357.2	UGACAGAAGAGCGUGAGCAC	GUGCUCUCUCUCUUCUGUCA	Cleavage	NA	NA	NA
		Cat-miR156q	Ca_09722.1	UGACAGAAGAGCGUGAGCAC	GUGCUCUCUCUCUUCUGUCA	Cleavage	Squamosa_promoter-binding-like_protein_6	PF03110|SBP,_SBP_domain	SBP
		Cat-miR156q	Ca_13983.1	UGACAGAAGAGCGUGAGCAC	GUGCUCUCUCUCUUCUGUCA	Cleavage	Squamosa_promoter-binding-like_protein_6	PF03110|SBP,_SBP_domain	SBP
		Cat-miR156r	Ca_09722.1	UUGACAGAAGCUAGAGAGCAU	GUGCUCUCUCUCUUCUGUCAU	Translation	Squamosa_promoter-binding-like_protein_6	PF03110|SBP,_SBP_domain	SBP
		Cat-miR156r	Ca_13983.1	UUGACAGAAGCUAGAGAGCAU	GUGCUCUCUCUCUUCUGUCAU	Translation	Squamosa_promoter-binding-like_protein_6	PF03110|SBP,_SBP_domain	SBP
		Cat-miR156r	Ca_07357.1	UUGACAGAAGCUAGAGAGCAU	GUGCUCUCUCUCUUCUGUCAU	Translation	Squamosa_promoter-binding-like_protein_13	PF03110|SBP,_SBP_domain	SBP
		Cat-miR156r	Ca_06497.1	UUGACAGAAGCUAGAGAGCAU	AUGCUCUUUAGCUUAUGUUGA	Cleavage	Cell_division_protein_FtsZ_homolog_1,_chloroplastic	PF00091|Tubulin,_Tubulin/FtsZ_family,_GTPase_domain	--
		Cat-miR156r	Ca_02604.1	UUGACAGAAGCUAGAGAGCA	UGCUUUUGAGCUUUUGUUAA	Cleavage	HEAT_repeat-containing_protein_7A_homolog	--	--
		Cat-miR156r	Ca_20953.1	UUGACAGAAGCUAGAGAGCA	UGCUCGUGAGCUUUUGUCAA	Cleavage	Predicted_protein	--	--
		Cat-miR156r	Ca_16107.1	UUGACAGAAGCUAGAGAGCAU	AUGCUCUGAAGCUUUUGUCAA	Cleavage	Leucine-rich_repeat_receptor-like_protein_kinase_TDR	PF00069|Pkinase,_Protein_kinase_domain	--
		Cat-miR156r	Ca_05690.1	UUGACAGAAGCUAGAGAGCAU	GUGCUCUCUCUCUUCUGUCAU	Translation	Squamosa_promoter-binding-like_protein_13	PF03110|SBP,_SBP_domain	SBP
		Cat-miR156r	Ca_10373.1	UUGACAGAAGCUAGAGAGCAU	GUGGUCUUCAGCUUUUGUCAA	Cleavage	Serine/threonine-protein_kinase_36	PF00069|Pkinase,_Protein_kinase_domain	--
		Cat-miR156r	Ca_07357.2	UUGACAGAAGCUAGAGAGCAU	GUGCUCUCUCUCUUCUGUCAU	Translation	NA	NA	NA
		Cat-miR156r	Ca_18054.1	UUGACAGAAGCUAGAGAGCAU	GUGCUCUCUCUCUUCUGUCAA	Translation	Squamosa_promoter-binding-like_protein_9	PF03110|SBP,_SBP_domain	SBP
		Cat-miR156r	Ca_18251.1	UUGACAGAAGCUAGAGAGCAU	GUGCUCUCUAUCUUCUGUCAA	Translation	Squamosa_promoter-binding-like_protein_16	PF03110|SBP,_SBP_domain	SBP
		Cat-NovmiR156a	Ca_09722.1	UGACAGAAGAGAGUGAGCACA	UGUGCUCUCUCUCUUCUGUCA	Cleavage	Squamosa_promoter-binding-like_protein_6	PF03110|SBP,_SBP_domain	SBP
		Cat-NovmiR156a	Ca_16814.1	UGACAGAAGAGAGUGAGCACAC	GUGUGCUCUCUCUCUUCUGUCA	Cleavage	Squamosa_promoter-binding-like_protein_7	PF03110|SBP,_SBP_domain	SBP
		Cat-NovmiR156a	Ca_18054.1	UGACAGAAGAGAGUGAGCACA	UGUGCUCUCUCUCUUCUGUCA	Cleavage	Squamosa_promoter-binding-like_protein_9	PF03110|SBP,_SBP_domain	SBP
		Cat-NovmiR156a	Ca_05690.1	UGACAGAAGAGAGUGAGCACA	UGUGCUCUCUCUCUUCUGUCA	Cleavage	Squamosa_promoter-binding-like_protein_13	PF03110|SBP,_SBP_domain	SBP
		Cat-NovmiR156a	Ca_18251.1	UGACAGAAGAGAGUGAGCACA	UGUGCUCUCUAUCUUCUGUCA	Translation	Squamosa_promoter-binding-like_protein_16	PF03110|SBP,_SBP_domain	SBP
		Cat-NovmiR156a	Ca_00224.1	UGACAGAAGAGAGUGAGCAC	AAGCUCUCUCUCUUCUGUCA	Cleavage	Squamosa_promoter-binding-like_protein_4	PF03110|SBP,_SBP_domain	SBP
		Cat-NovmiR156a	Ca_00668.2	UGACAGAAGAGAGUGAGCAC	AUGCUUUCUCUCUUCUGUCA	Cleavage	NA	NA	NA
		Cat-NovmiR156a	Ca_06849.1	UGACAGAAGAGAGUGAGCACA	UGUGCUCGCUCUCUUCUGUCA	Cleavage	Squamosa_promoter-binding-like_protein_2	PF03110|SBP,_SBP_domain	SBP
		Cat-NovmiR156a	Ca_00668.1	UGACAGAAGAGAGUGAGCAC	AUGCUUUCUCUCUUCUGUCA	Cleavage	NA	NA	NA
		Cat-NovmiR156a	Ca_13983.1	UGACAGAAGAGAGUGAGCAC	GUGCUCUCUCUCUUCUGUCA	Cleavage	Squamosa_promoter-binding-like_protein_6	PF03110|SBP,_SBP_domain	SBP
		Cat-NovmiR156a	Ca_00668.3	UGACAGAAGAGAGUGAGCAC	AUGCUUUCUCUCUUCUGUCA	Cleavage	Squamosa_promoter-binding-like_protein_8	PF03110|SBP,_SBP_domain	SBP
		Cat-NovmiR156a	Ca_07357.1	UGACAGAAGAGAGUGAGCACA	UGUGCUCUCUCUCUUCUGUCA	Cleavage	Squamosa_promoter-binding-like_protein_13	PF03110|SBP,_SBP_domain	SBP
		Cat-NovmiR156a	Ca_07357.2	UGACAGAAGAGAGUGAGCACA	UGUGCUCUCUCUCUUCUGUCA	Cleavage	NA	NA	NA
		Cat-NovmiR156a	Ca_14138.1	UGACAGAAGAGAGUGAGCAC	UAGCUCCCUCUCUUCUGUCA	Cleavage	Squamosa_promoter-binding-like_protein_4	PF03110|SBP,_SBP_domain	SBP
		Cat-NovmiR156b	Ca_00668.1	UGACAGAAGAGAGUGAGCAC	AUGCUUUCUCUCUUCUGUCA	Cleavage	NA	NA	NA
		Cat-NovmiR156b	Ca_05690.1	UGACAGAAGAGAGUGAGCACA	UGUGCUCUCUCUCUUCUGUCA	Cleavage	Squamosa_promoter-binding-like_protein_13	PF03110|SBP,_SBP_domain	SBP
		Cat-NovmiR156b	Ca_07357.1	UGACAGAAGAGAGUGAGCACA	UGUGCUCUCUCUCUUCUGUCA	Cleavage	Squamosa_promoter-binding-like_protein_13	PF03110|SBP,_SBP_domain	SBP
		Cat-NovmiR156b	Ca_09722.1	UGACAGAAGAGAGUGAGCACA	UGUGCUCUCUCUCUUCUGUCA	Cleavage	Squamosa_promoter-binding-like_protein_6	PF03110|SBP,_SBP_domain	SBP
		Cat-NovmiR156b	Ca_00668.2	UGACAGAAGAGAGUGAGCAC	AUGCUUUCUCUCUUCUGUCA	Cleavage	NA	NA	NA
		Cat-NovmiR156b	Ca_07357.2	UGACAGAAGAGAGUGAGCACA	UGUGCUCUCUCUCUUCUGUCA	Cleavage	NA	NA	NA
		Cat-NovmiR156b	Ca_00668.3	UGACAGAAGAGAGUGAGCAC	AUGCUUUCUCUCUUCUGUCA	Cleavage	Squamosa_promoter-binding-like_protein_8	PF03110|SBP,_SBP_domain	SBP
		Cat-NovmiR156b	Ca_00224.1	UGACAGAAGAGAGUGAGCAC	AAGCUCUCUCUCUUCUGUCA	Cleavage	Squamosa_promoter-binding-like_protein_4	PF03110|SBP,_SBP_domain	SBP
		Cat-NovmiR156b	Ca_16814.1	UGACAGAAGAGAGUGAGCACAC	GUGUGCUCUCUCUCUUCUGUCA	Cleavage	Squamosa_promoter-binding-like_protein_7	PF03110|SBP,_SBP_domain	SBP
		Cat-NovmiR156b	Ca_06849.1	UGACAGAAGAGAGUGAGCACA	UGUGCUCGCUCUCUUCUGUCA	Cleavage	Squamosa_promoter-binding-like_protein_2	PF03110|SBP,_SBP_domain	SBP
		Cat-NovmiR156b	Ca_13983.1	UGACAGAAGAGAGUGAGCAC	GUGCUCUCUCUCUUCUGUCA	Cleavage	Squamosa_promoter-binding-like_protein_6	PF03110|SBP,_SBP_domain	SBP
		Cat-NovmiR156b	Ca_14138.1	UGACAGAAGAGAGUGAGCAC	UAGCUCCCUCUCUUCUGUCA	Cleavage	Squamosa_promoter-binding-like_protein_4	PF03110|SBP,_SBP_domain	SBP
		Cat-NovmiR156b	Ca_18054.1	UGACAGAAGAGAGUGAGCACA	UGUGCUCUCUCUCUUCUGUCA	Cleavage	Squamosa_promoter-binding-like_protein_9	PF03110|SBP,_SBP_domain	SBP
		Cat-NovmiR156b	Ca_18251.1	UGACAGAAGAGAGUGAGCACA	UGUGCUCUCUAUCUUCUGUCA	Translation	Squamosa_promoter-binding-like_protein_16	PF03110|SBP,_SBP_domain	SBP
		Cat-NovmiR156c	Ca_00668.1	UGACAGAAGAGAGUGAGCAC	AUGCUUUCUCUCUUCUGUCA	Cleavage	NA	NA	NA
		Cat-NovmiR156c	Ca_05690.1	UGACAGAAGAGAGUGAGCACA	UGUGCUCUCUCUCUUCUGUCA	Cleavage	Squamosa_promoter-binding-like_protein_13	PF03110|SBP,_SBP_domain	SBP
		Cat-NovmiR156c	Ca_07357.1	UGACAGAAGAGAGUGAGCACA	UGUGCUCUCUCUCUUCUGUCA	Cleavage	Squamosa_promoter-binding-like_protein_13	PF03110|SBP,_SBP_domain	SBP
		Cat-NovmiR156c	Ca_13983.1	UGACAGAAGAGAGUGAGCAC	GUGCUCUCUCUCUUCUGUCA	Cleavage	Squamosa_promoter-binding-like_protein_6	PF03110|SBP,_SBP_domain	SBP
		Cat-NovmiR156c	Ca_00668.2	UGACAGAAGAGAGUGAGCAC	AUGCUUUCUCUCUUCUGUCA	Cleavage	NA	NA	NA
		Cat-NovmiR156c	Ca_07357.2	UGACAGAAGAGAGUGAGCACA	UGUGCUCUCUCUCUUCUGUCA	Cleavage	NA	NA	NA
		Cat-NovmiR156c	Ca_18054.1	UGACAGAAGAGAGUGAGCACA	UGUGCUCUCUCUCUUCUGUCA	Cleavage	Squamosa_promoter-binding-like_protein_9	PF03110|SBP,_SBP_domain	SBP
		Cat-NovmiR156c	Ca_00668.3	UGACAGAAGAGAGUGAGCAC	AUGCUUUCUCUCUUCUGUCA	Cleavage	Squamosa_promoter-binding-like_protein_8	PF03110|SBP,_SBP_domain	SBP
		Cat-NovmiR156c	Ca_16814.1	UGACAGAAGAGAGUGAGCACAU	GUGUGCUCUCUCUCUUCUGUCA	Cleavage	Squamosa_promoter-binding-like_protein_7	PF03110|SBP,_SBP_domain	SBP
		Cat-NovmiR156c	Ca_06849.1	UGACAGAAGAGAGUGAGCACA	UGUGCUCGCUCUCUUCUGUCA	Cleavage	Squamosa_promoter-binding-like_protein_2	PF03110|SBP,_SBP_domain	SBP
		Cat-NovmiR156c	Ca_00224.1	UGACAGAAGAGAGUGAGCAC	AAGCUCUCUCUCUUCUGUCA	Cleavage	Squamosa_promoter-binding-like_protein_4	PF03110|SBP,_SBP_domain	SBP
		Cat-NovmiR156c	Ca_09722.1	UGACAGAAGAGAGUGAGCACA	UGUGCUCUCUCUCUUCUGUCA	Cleavage	Squamosa_promoter-binding-like_protein_6	PF03110|SBP,_SBP_domain	SBP
		Cat-NovmiR156c	Ca_18251.1	UGACAGAAGAGAGUGAGCACA	UGUGCUCUCUAUCUUCUGUCA	Translation	Squamosa_promoter-binding-like_protein_16	PF03110|SBP,_SBP_domain	SBP
		Cat-NovmiR156c	Ca_14138.1	UGACAGAAGAGAGUGAGCAC	UAGCUCCCUCUCUUCUGUCA	Cleavage	Squamosa_promoter-binding-like_protein_4	PF03110|SBP,_SBP_domain	SBP
		Cat-NovmiR156d	Ca_07475.2	UGCUCACUGCUCUUUCUGUC	GACAGGAAGAGCUGUGAGCA	Cleavage	Metallophosphoesterase_1	--	--
		Cat-NovmiR156d	Ca_04384.1	UGCUCACUGCUCUUUCUGUC	GGCAGGAAAAGUAGUGAGCA	Cleavage	Protein_of_unknown_function_(DUF3353)	PF11833|DUF3353,_Protein_of_unknown_function_(DUF3353)	--
		Cat-NovmiR156d	Ca_07475.1	UGCUCACUGCUCUUUCUGUC	GACAGGAAGAGCUGUGAGCA	Cleavage	NA	NA	NA
		Cat-NovmiR156e	Ca_10949.2	UGCU-CACUUCUCUUUCUGUCAU	AAGACAGAAAGGGAAGUGGAGCA	Cleavage	alpha/beta-Hydrolases_superfamily_protein	--	--
		Cat-NovmiR156e	Ca_16802.1	UGCUCACUUCUCUUUCUGUCAU	AUGACAGAAAGAAAAGUAGGCA	Translation	Nucleolar_complex_protein_3_homolog	PF07540|NOC3p,_Nucleolar_complex-associated_protein	--
		Cat-NovmiR156e	Ca_10949.1	UGCU-CACUUCUCUUUCUGUCAU	AAGACAGAAAGGGAAGUGGAGCA	Cleavage	NA	NA	NA
		Cat-NovmiR156e	Ca_00386.5	UGCUCACUUCUCUUUCUGUCAU	AAGACAGAAAGAGAAGAGAACA	Cleavage	NA	NA	NA
		Cat-NovmiR156e	Ca_00386.4	UGCUCACUUCUCUUUCUGUCAU	AAGACAGAAAGAGAAGAGAACA	Cleavage	NA	NA	NA
		Cat-NovmiR156f	Ca_13621.2	GCUCACUUUCUAUCUGUCAC	GUCAGAGAUGGAAAGUGAGU	Cleavage	NA	NA	NA
		Cat-NovmiR156f	Ca_07334.1	GCUCACUUUCUAUCUGUCAC	GUGAAAGAUAGAAAGUGGGU	Cleavage	NA	NA	NA
		Cat-NovmiR156f	Ca_13621.1	GCUCACUUUCUAUCUGUCAC	GUCAGAGAUGGAAAGUGAGU	Cleavage	Probable_pectinesterase/pectinesterase_inhibitor_51	PF01095|Pectinesterase,_Pectinesterase	--
		Cat-NovmiR156f	Ca_07334.2	GCUCACUUUCUAUCUGUCAC	GUGAAAGAUAGAAAGUGGGU	Cleavage	Auxin_response_factor_2	PF06507|Auxin_resp,_Auxin_response_factor	ARF
		Cat-NovmiR156f	Ca_05974.1	GCUCACUUUCUAUCUGUCAC	GAGACAAAUAGAAAGUGAGC	Cleavage	SET_and_MYND_domain-containing_protein_4	--	SET
		Cat-NovmiR156f	Ca_01468.1	GCUCACUUUCUAUCUGUCACC	GGUGAGAAAUGGAAAGUGAGU	Cleavage	B3_domain-containing_protein_Os11g0197600	PF02362|B3,_B3_DNA_binding_domain	ABI3VP1
		Cat-NovmiR156g	NA	NA	NA	NA	NA	NA	NA
109	miR157	Cat-miR157a-3p	Ca_04932.1	CUCUCUAGACUUCUGUCAUC	GGAGACAGGAGUUUGGAGAG	Cleavage	Type_II_inositol-1,4,5-trisphosphate_5-phosphatase_FRA3	PF03372|Exo_endo_phos,_Endonuclease/Exonuclease/phosphatase_family	--
		Cat-miR157a-3p	Ca_16735.1	CUCUCUAGA-CUUCUGUCAUCU	GGAUGAGAGAAGCUCUAGAGAG	Translation	Nudix_hydrolase_17,_mitochondrial	PF00293|NUDIX,_NUDIX_domain	--
		Cat-miR157a-3p	Ca_15264.1	CUCUCUAGACUUCUGUCAUCU	GGAUGACAGAGGUCUUGAGAU	Cleavage	Pentatricopeptide_repeat-containing_protein_At3g23020	--	--
		Cat-miR157a-3p	Ca_04932.2	CUCUCUAGACUUCUGUCAUC	GGAGACAGGAGUUUGGAGAG	Cleavage	NA	NA	NA
		Cat-miR157a-3p	Ca_04932.3	CUCUCUAGACUUCUGUCAUC	GGAGACAGGAGUUUGGAGAG	Cleavage	NA	NA	NA
		Cat-miR157b-3p	Ca_14886.1	CUCUCUAUGCUUCUGUCAUC	GAUGAUAGAAGUAUAAGGAG	Cleavage	Histone-lysine_N-methyltransferase_SETD1B	PF00856|SET,_SET_domain	SET
		Cat-miR157b-3p	Ca_06300.2	CUCUCUAUGCUUCUGUCAUC	GAAGAUGGAAGCGUAGAGAG	Cleavage	unknown_protein	--	--
		Cat-miR157b-3p	Ca_14886.2	CUCUCUAUGCUUCUGUCAUC	GAUGAUAGAAGUAUAAGGAG	Cleavage	NA	NA	NA
		Cat-miR157b-3p	Ca_06300.1	CUCUCUAUGCUUCUGUCAUC	GAAGAUGGAAGCGUAGAGAG	Cleavage	NA	NA	NA
		Cat-miR157d-3p	Ca_00047.3	GCUUUCUAUACUUCUGUCAU	GUGACAGAACUGUAGAAAGA	Translation	NA	NA	NA
		Cat-miR157d-3p	Ca_00376.1	GCUUUCUAUACUUCUGUCAU	AUGAAUGAAGUAUAGAAAGU	Cleavage	NA	NA	NA
		Cat-miR157d-3p	Ca_00047.5	GCUUUCUAUACUUCUGUCAU	GUGACAGAACUGUAGAAAGA	Translation	NA	NA	NA
		Cat-miR157d-3p	Ca_00047.2	GCUUUCUAUACUUCUGUCAU	GUGACAGAACUGUAGAAAGA	Translation	DEAD-box_ATP-dependent_RNA_helicase_42	PF00270|DEAD,_DEAD/DEAH_box_helicase	--
		Cat-miR157d-3p	Ca_14066.1	GCUUUCUAUACUUCUGUCAUC	GAUGAUUGGAGUAUAGAAAGG	Cleavage	Putative_disease_resistance_protein_RGA3	PF00931|NB-ARC,_NB-ARC_domain	--
		Cat-miR157d-3p	Ca_00047.6	GCUUUCUAUACUUCUGUCAU	GUGACAGAACUGUAGAAAGA	Translation	NA	NA	NA
		Cat-miR157d-3p	Ca_00047.1	GCUUUCUAUACUUCUGUCAU	GUGACAGAACUGUAGAAAGA	Translation	NA	NA	NA
		Cat-miR157d-3p	Ca_01992.2	GCUUUCUAUACUUCUGUCAU	AUGUCAGGAAUAUAGAGAGC	Translation	Cell_number_regulator_1	PF04749|PLAC8,_PLAC8_family	--
		Cat-miR157d-3p	Ca_00047.4	GCUUUCUAUACUUCUGUCAU	GUGACAGAACUGUAGAAAGA	Translation	NA	NA	NA
		Cat-miR157d-3p	Ca_13125.1	GCUUUCUAUACUUCUGUCAU	AUGACAGGAUUAUGGAAGGC	Translation	Probable_galacturonosyltransferase_10	PF01501|Glyco_transf_8,_Glycosyl_transferase_family_8	--
		Cat-miR157d-3p	Ca_01992.1	GCUUUCUAUACUUCUGUCAU	AUGUCAGGAAUAUAGAGAGC	Translation	NA	NA	NA
		Cat-miR157d-3p	Ca_00376.2	GCUUUCUAUACUUCUGUCAU	AUGAAUGAAGUAUAGAAAGU	Cleavage	Uncharacterized_protein_RSN1	PF02714|DUF221,_Domain_of_unknown_function_DUF221	--
		Cat-miR157d-5p	Ca_14374.1	UGACAGAAGAUAGUGAGCAC	GUGUUCAAUAUCUUCUAUCA	Cleavage	--	--	--
		Cat-miR157d-5p	Ca_07357.2	UGACAGAAGAUAGUGAGCAC	GUGCUCUCUCUCUUCUGUCA	Translation	NA	NA	NA
		Cat-miR157d-5p	Ca_16814.1	UGACAGAAGAUAGUGAGCAC	GUGCUCUCUCUCUUCUGUCA	Translation	Squamosa_promoter-binding-like_protein_7	PF03110|SBP,_SBP_domain	SBP
		Cat-miR157d-5p	Ca_06849.1	UGACAGAAGAUAGUGAGCAC	GUGCUCGCUCUCUUCUGUCA	Translation	Squamosa_promoter-binding-like_protein_2	PF03110|SBP,_SBP_domain	SBP
		Cat-miR157d-5p	Ca_05690.1	UGACAGAAGAUAGUGAGCAC	GUGCUCUCUCUCUUCUGUCA	Translation	Squamosa_promoter-binding-like_protein_13	PF03110|SBP,_SBP_domain	SBP
		Cat-miR157d-5p	Ca_18054.1	UGACAGAAGAUAGUGAGCAC	GUGCUCUCUCUCUUCUGUCA	Translation	Squamosa_promoter-binding-like_protein_9	PF03110|SBP,_SBP_domain	SBP
		Cat-miR157d-5p	Ca_18251.1	UGACAGAAGAUAGUGAGCAC	GUGCUCUCUAUCUUCUGUCA	Cleavage	Squamosa_promoter-binding-like_protein_16	PF03110|SBP,_SBP_domain	SBP
		Cat-miR157d-5p	Ca_07357.1	UGACAGAAGAUAGUGAGCAC	GUGCUCUCUCUCUUCUGUCA	Translation	Squamosa_promoter-binding-like_protein_13	PF03110|SBP,_SBP_domain	SBP
		Cat-miR157d-5p	Ca_13983.1	UGACAGAAGAUAGUGAGCAC	GUGCUCUCUCUCUUCUGUCA	Translation	Squamosa_promoter-binding-like_protein_6	PF03110|SBP,_SBP_domain	SBP
		Cat-miR157d-5p	Ca_09722.1	UGACAGAAGAUAGUGAGCAC	GUGCUCUCUCUCUUCUGUCA	Translation	Squamosa_promoter-binding-like_protein_6	PF03110|SBP,_SBP_domain	SBP
110	miR159	Cat-miR159.1	Ca_12156.1	UUUGGAUUGAAGGGAGCUCU	GGAGCUCCCUUCACUCCAAU	Cleavage	Transcription_factor_GAMYB	--	--
		Cat-miR159.1	Ca_10265.1	UUUGGAUUGAAGGGAGCUCU	GGAGCUCCAUUCGAUCCAAA	Cleavage	Transcription_factor_GAMYB	PF00249|Myb_DNA-binding,_Myb-like_DNA-binding_domain	MYB
		Cat-miR159.1	Ca_14341.1	UUUGGAUUGAAGGGAGCUCU	UGAGCUCCCUUCAAUCCAAU	Cleavage	Myb81,_putative	--	--
		Cat-miR159.1	Ca_17081.1	UUUGGAUUGAAGGGAGCUCU	GGAGCUCCCUUCACUCCAAU	Cleavage	NA	NA	NA
		Cat-miR159.1	Ca_03478.1	UUUGGAUUGAAGGGAGCUCU	AGAGAUGCCUUUAAUUCAAA	Cleavage	Osmotin-like_protein_OSM34	PF00314|Thaumatin,_Thaumatin_family	--
		Cat-miR159.1	Ca_10993.1	UUUGGAUUGAAGGGAGCUCU	AGAGCCCCCUUCAAACCAAA	Cleavage	Putative_uncharacterized_protein	--	--
		Cat-miR159.1	Ca_03033.1	UUUGGAUUGAAGGGAGCUCU	UGAGCUCCCUUCAUUCCAAA	Cleavage	Transcription_factor_GAMYB	PF00249|Myb_DNA-binding,_Myb-like_DNA-binding_domain	MYB
		Cat-miR159.1	Ca_17291.1	UUUGGAUUGAAGGGAGCUCU	AGAGCCCCCUUCAAACCAAA	Cleavage	Putative_uncharacterized_protein	--	NOZZLE
		Cat-miR159.1	Ca_12014.1	UUUGGAUUGAAGGGAGCUCU	GGAGCUCCAUUCGAUCCAAA	Cleavage	Transcription_factor_GAMYB	PF00249|Myb_DNA-binding,_Myb-like_DNA-binding_domain	MYB
		Cat-miR159.1	Ca_17081.2	UUUGGAUUGAAGGGAGCUCU	GGAGCUCCCUUCACUCCAAU	Cleavage	Transcription_factor_GAMYB	PF00249|Myb_DNA-binding,_Myb-like_DNA-binding_domain	MYB
		Cat-miR159.1	Ca_14123.1	UUUGGAUUGAAGGGAGCUCU	AGGGUUCCGUUUAGUCCAAA	Cleavage	Peptide-N4-(N-acetyl-beta-glucosaminyl)asparagine_amidase_A	PF12222|PNGaseA,_Peptide_N-acetyl-beta-D-glucosaminyl_asparaginase_amidase_A	--
		Cat-miR159.2	Ca_12014.1	CUUGGAUUGAAGGGAGCUCU	GGAGCUCCAUUCGAUCCAAA	Cleavage	Transcription_factor_GAMYB	PF00249|Myb_DNA-binding,_Myb-like_DNA-binding_domain	MYB
		Cat-miR159.2	Ca_17081.2	CUUGGAUUGAAGGGAGCUCU	GGAGCUCCCUUCACUCCAAU	Cleavage	Transcription_factor_GAMYB	PF00249|Myb_DNA-binding,_Myb-like_DNA-binding_domain	MYB
		Cat-miR159.2	Ca_14341.1	CUUGGAUUGAAGGGAGCUCU	UGAGCUCCCUUCAAUCCAAU	Cleavage	Myb81,_putative	--	--
		Cat-miR159.2	Ca_12156.1	CUUGGAUUGAAGGGAGCUCU	GGAGCUCCCUUCACUCCAAU	Cleavage	Transcription_factor_GAMYB	--	--
		Cat-miR159.2	Ca_17081.1	CUUGGAUUGAAGGGAGCUCU	GGAGCUCCCUUCACUCCAAU	Cleavage	NA	NA	NA
		Cat-miR159.2	Ca_10265.1	CUUGGAUUGAAGGGAGCUCU	GGAGCUCCAUUCGAUCCAAA	Cleavage	Transcription_factor_GAMYB	PF00249|Myb_DNA-binding,_Myb-like_DNA-binding_domain	MYB
		Cat-miR159.3	Ca_19886.2	UUUGGCUUGAAGGGAGCUCU	AGAGCUAUCUUUAAGCCAAU	Cleavage	NA	NA	NA
		Cat-miR159.3	Ca_19886.3	UUUGGCUUGAAGGGAGCUCU	AGAGCUAUCUUUAAGCCAAU	Cleavage	NA	NA	NA
		Cat-miR159.3	Ca_12639.1	UUUGGCUUGAAGGGAGCUCU	AGAGCUUCCUUUGAGUUAAG	Cleavage	NA	NA	NA
		Cat-miR159.3	Ca_19886.1	UUUGGCUUGAAGGGAGCUCU	AGAGCUAUCUUUAAGCCAAU	Cleavage	E3_ubiquitin-protein_ligase_HERC2	PF00415|RCC1,_Regulator_of_chromosome_condensation_(RCC1)_repeat	--
		Cat-miR159.3	Ca_12639.2	UUUGGCUUGAAGGGAGCUCU	AGAGCUUCCUUUGAGUUAAG	Cleavage	Carbamoyl-phosphate_synthase_small_chain	PF00988|CPSase_sm_chain,_Carbamoyl-phosphate_synthase_small_chain,_CPSase_domain	--
		Cat-miR159.3	Ca_17291.1	UUUGGCUUGAAGGGAGCUCU	AGAGCCCCCUUCAAACCAAA	Cleavage	Putative_uncharacterized_protein	--	NOZZLE
		Cat-miR159.3	Ca_12351.2	UUUGGCUUGAAGGGAGCUCU	GGAGAUCCCUUCAAGUCAGG	Cleavage	NA	NA	NA
		Cat-miR159.3	Ca_12351.1	UUUGGCUUGAAGGGAGCUCU	GGAGAUCCCUUCAAGUCAGG	Cleavage	Aldehyde_dehydrogenase_family_2_member_B4,_mitochondrial	PF00171|Aldedh,_Aldehyde_dehydrogenase_family	--
		Cat-miR159.3	Ca_00833.1	UUUGGCUUGAAGGGAGCUCUA	UAGAGUUCCUGUCAAGCCAAA	Translation	Serine/threonine-protein_kinase_Nek5	PF00069|Pkinase,_Protein_kinase_domain	--
		Cat-miR159.3	Ca_10993.1	UUUGGCUUGAAGGGAGCUCUA	UAGAGCCCCCUUCAAACCAAA	Cleavage	Putative_uncharacterized_protein	--	--
		Cat-miR159.3	Ca_00833.2	UUUGGCUUGAAGGGAGCUCUA	UAGAGUUCCUGUCAAGCCAAA	Translation	NA	NA	NA
		Cat-miR159.4	Ca_14341.1	UUUGGAUUGAAGGGCGCUCU	UGAGCUCCCUUCAAUCCAAU	Cleavage	Myb81,_putative	--	--
		Cat-miR159.4	Ca_10993.1	UUUGGAUUGAAGGGCGCUCUA	UAGAGCCCCCUUCAAACCAAA	Cleavage	Putative_uncharacterized_protein	--	--
		Cat-miR159.4	Ca_00722.1	UUUGGAUUGAAGGGCGCUCUA	UAGAUCGGCUUUCAAUUCAAA	Cleavage	Protein_SMG8	PF10220|DUF2146,_Uncharacterized_conserved_protein_(DUF2146)	--
		Cat-miR159.4	Ca_10265.1	UUUGGAUUGAAGGGCGCUCUA	UGGAGCUCCAUUCGAUCCAAA	Cleavage	Transcription_factor_GAMYB	PF00249|Myb_DNA-binding,_Myb-like_DNA-binding_domain	MYB
		Cat-miR159.4	Ca_17291.1	UUUGGAUUGAAGGGCGCUCU	AGAGCCCCCUUCAAACCAAA	Cleavage	Putative_uncharacterized_protein	--	NOZZLE
		Cat-miR159.4	Ca_17154.1	UUUGGAUUGAAGGGCGCUCU	AGAGCGCCUUGCAAUACAAA	Translation	Condensin_complex_subunit_2	PF05786|Cnd2,_Condensin_complex_subunit_2	--
		Cat-miR159.4	Ca_12014.1	UUUGGAUUGAAGGGCGCUCUA	UGGAGCUCCAUUCGAUCCAAA	Cleavage	Transcription_factor_GAMYB	PF00249|Myb_DNA-binding,_Myb-like_DNA-binding_domain	MYB
		Cat-miR159a.1	Ca_10265.1	UUGGAUCGAAGGGAGCUCCA	UGGAGCUCCAUUCGAUCCAA	Translation	Transcription_factor_GAMYB	PF00249|Myb_DNA-binding,_Myb-like_DNA-binding_domain	MYB
		Cat-miR159a.1	Ca_15256.1	UUGGAUCGAAGGGAGCUCCA	UGGAGUUCUCAUUGGUCCAA	Translation	Beta-glucosidase_13	PF00232|Glyco_hydro_1,_Glycosyl_hydrolase_family_1	--
		Cat-miR159a.1	Ca_17081.2	UUGGAUCGAAGGGAGCUCCA	UGGAGCUCCCUUCACUCCAA	Cleavage	Transcription_factor_GAMYB	PF00249|Myb_DNA-binding,_Myb-like_DNA-binding_domain	MYB
		Cat-miR159a.1	Ca_12014.1	UUGGAUCGAAGGGAGCUCCA	UGGAGCUCCAUUCGAUCCAA	Translation	Transcription_factor_GAMYB	PF00249|Myb_DNA-binding,_Myb-like_DNA-binding_domain	MYB
		Cat-miR159a.1	Ca_17081.1	UUGGAUCGAAGGGAGCUCCA	UGGAGCUCCCUUCACUCCAA	Cleavage	NA	NA	NA
		Cat-miR159a.1	Ca_20731.1	UUGGAUCGAAGGGAGCUCCA	UGGAGCUCCCUUCACUCCAA	Cleavage	Transcription_factor_GAMYB	--	--
		Cat-miR159a.1	Ca_12156.1	UUGGAUCGAAGGGAGCUCCA	UGGAGCUCCCUUCACUCCAA	Cleavage	Transcription_factor_GAMYB	--	--
		Cat-miR159a.2	Ca_11239.1	GUUGGAUUGAAGGGAGCUCU	AGUGCUCCUUUCAAACCAAC	Cleavage	Pentatricopeptide_repeat-containing_protein_At5g50390,_chloroplastic	--	--
		Cat-miR159a.2	Ca_12156.1	GUUGGAUUGAAGGGAGCUCU	GGAGCUCCCUUCACUCCAAU	Cleavage	Transcription_factor_GAMYB	--	--
		Cat-miR159a.2	Ca_17081.2	GUUGGAUUGAAGGGAGCUCU	GGAGCUCCCUUCACUCCAAU	Cleavage	Transcription_factor_GAMYB	PF00249|Myb_DNA-binding,_Myb-like_DNA-binding_domain	MYB
		Cat-miR159a.2	Ca_09182.1	GUUGGAUUGAAGGGAGCUCU	UGAGAUCCCUUCAAUCUAGC	Cleavage	Unconventional_myosin-Vc	PF00063|Myosin_head,_Myosin_head_(motor_domain)	--
		Cat-miR159a.2	Ca_10265.1	GUUGGAUUGAAGGGAGCUCU	GGAGCUCCAUUCGAUCCAAA	Cleavage	Transcription_factor_GAMYB	PF00249|Myb_DNA-binding,_Myb-like_DNA-binding_domain	MYB
		Cat-miR159a.2	Ca_12014.1	GUUGGAUUGAAGGGAGCUCU	GGAGCUCCAUUCGAUCCAAA	Cleavage	Transcription_factor_GAMYB	PF00249|Myb_DNA-binding,_Myb-like_DNA-binding_domain	MYB
		Cat-miR159a.2	Ca_17081.1	GUUGGAUUGAAGGGAGCUCU	GGAGCUCCCUUCACUCCAAU	Cleavage	NA	NA	NA
		Cat-miR159a.2	Ca_14341.1	GUUGGAUUGAAGGGAGCUCU	UGAGCUCCCUUCAAUCCAAU	Cleavage	Myb81,_putative	--	--
		Cat-miR159b	Ca_17081.2	AUUGGAUUGAAGGGAGCUCC	GGAGCUCCCUUCACUCCAAU	Cleavage	Transcription_factor_GAMYB	PF00249|Myb_DNA-binding,_Myb-like_DNA-binding_domain	MYB
		Cat-miR159b	Ca_12014.1	AUUGGAUUGAAGGGAGCUCC	GGAGCUCCAUUCGAUCCAAA	Cleavage	Transcription_factor_GAMYB	PF00249|Myb_DNA-binding,_Myb-like_DNA-binding_domain	MYB
		Cat-miR159b	Ca_10265.1	AUUGGAUUGAAGGGAGCUCC	GGAGCUCCAUUCGAUCCAAA	Cleavage	Transcription_factor_GAMYB	PF00249|Myb_DNA-binding,_Myb-like_DNA-binding_domain	MYB
		Cat-miR159b	Ca_19436.1	AUUGGAUUGAAGGGAGCUCC	GGGGGACCCUUCAGUCCAAU	Cleavage	Transcription_factor_TCP24	PF03634|TCP,_TCP_family_transcription_factor	TCP
		Cat-miR159b	Ca_16544.1	AUUGGAUUGAAGGGAGCUCC	GAAGCUUCCUUCCAUCUAAU	Cleavage	Mitochondrial_transcription_termination_factor_family_protein	PF02536|mTERF,_mTERF	mTERF
		Cat-miR159b	Ca_14341.1	AUUGGAUUGAAGGGAGCUCC	UGAGCUCCCUUCAAUCCAAU	Cleavage	Myb81,_putative	--	--
		Cat-miR159b	Ca_02151.1	AUUGGAUUGAAGGGAGCUCC	GCAACUUUCUUCAAUCCAAU	Cleavage	Subtilisin-like_protease_SDD1	PF00082|Peptidase_S8,_Subtilase_family	--
		Cat-miR159b	Ca_17081.1	AUUGGAUUGAAGGGAGCUCC	GGAGCUCCCUUCACUCCAAU	Cleavage	NA	NA	NA
		Cat-miR159b	Ca_12156.1	AUUGGAUUGAAGGGAGCUCC	GGAGCUCCCUUCACUCCAAU	Cleavage	Transcription_factor_GAMYB	--	--
		Cat-miR159b	Ca_07018.1	AUUGGAUUGAAGGGAGCUCC	GGGGGACCCUUCAGUCCAAU	Cleavage	Transcription_factor_TCP2	PF03634|TCP,_TCP_family_transcription_factor	TCP
		Cat-miR159b-3p.1	Ca_03033.1	AUUGGAGUGAAGGGAGCUCC	UGAGCUCCCUUCAUUCCAAA	Cleavage	Transcription_factor_GAMYB	PF00249|Myb_DNA-binding,_Myb-like_DNA-binding_domain	MYB
		Cat-miR159b-3p.1	Ca_15438.2	AUUGGAGUGAAGGGAGCUCC	GUAGUUCCUUUUACUCCAAU	Cleavage	Calcium_sensing_receptor,_chloroplastic	--	--
		Cat-miR159b-3p.1	Ca_08094.1	AUUGGAGUGAAGGGAGCUCC	GGAUCUCUCUUCACUCUGAU	Cleavage	RING/U-box_superfamily_protein	PF00097|zf-C3HC4,_Zinc_finger,_C3HC4_type_(RING_finger)	--
		Cat-miR159b-3p.1	Ca_00007.1	AUUGGAGUGAAGGGAGCUCCA	UGGAGAUUCAUUCGCUCCAAU	Cleavage	--	--	--
		Cat-miR159b-3p.1	Ca_17081.2	AUUGGAGUGAAGGGAGCUCCA	UGGAGCUCCCUUCACUCCAAU	Cleavage	Transcription_factor_GAMYB	PF00249|Myb_DNA-binding,_Myb-like_DNA-binding_domain	MYB
		Cat-miR159b-3p.1	Ca_12156.1	AUUGGAGUGAAGGGAGCUCCA	UGGAGCUCCCUUCACUCCAAU	Cleavage	Transcription_factor_GAMYB	--	--
		Cat-miR159b-3p.1	Ca_04531.1	AUUGGAGUGAAGGGAGCUCC	CGAGCUUCUCUCACUCCAAU	Translation	Uncharacterized_protein_ZK686.3	PF04756|OST3_OST6,_OST3_/_OST6_family	--
		Cat-miR159b-3p.1	Ca_17081.1	AUUGGAGUGAAGGGAGCUCCA	UGGAGCUCCCUUCACUCCAAU	Cleavage	NA	NA	NA
		Cat-miR159b-3p.1	Ca_14341.1	AUUGGAGUGAAGGGAGCUCC	UGAGCUCCCUUCAAUCCAAU	Cleavage	Myb81,_putative	--	--
		Cat-miR159b-3p.2	Ca_12156.1	UUUGGAUUGAAGGGAGCUCU	GGAGCUCCCUUCACUCCAAU	Cleavage	Transcription_factor_GAMYB	--	--
		Cat-miR159b-3p.2	Ca_17291.1	UUUGGAUUGAAGGGAGCUCU	AGAGCCCCCUUCAAACCAAA	Cleavage	Putative_uncharacterized_protein	--	NOZZLE
		Cat-miR159b-3p.2	Ca_12014.1	UUUGGAUUGAAGGGAGCUCU	GGAGCUCCAUUCGAUCCAAA	Cleavage	Transcription_factor_GAMYB	PF00249|Myb_DNA-binding,_Myb-like_DNA-binding_domain	MYB
		Cat-miR159b-3p.2	Ca_14341.1	UUUGGAUUGAAGGGAGCUCUU	AUGAGCUCCCUUCAAUCCAAU	Cleavage	Myb81,_putative	--	--
		Cat-miR159b-3p.2	Ca_10993.1	UUUGGAUUGAAGGGAGCUCU	AGAGCCCCCUUCAAACCAAA	Cleavage	Putative_uncharacterized_protein	--	--
		Cat-miR159b-3p.2	Ca_17081.1	UUUGGAUUGAAGGGAGCUCU	GGAGCUCCCUUCACUCCAAU	Cleavage	NA	NA	NA
		Cat-miR159b-3p.2	Ca_10265.1	UUUGGAUUGAAGGGAGCUCU	GGAGCUCCAUUCGAUCCAAA	Cleavage	Transcription_factor_GAMYB	PF00249|Myb_DNA-binding,_Myb-like_DNA-binding_domain	MYB
		Cat-miR159b-3p.2	Ca_17081.2	UUUGGAUUGAAGGGAGCUCU	GGAGCUCCCUUCACUCCAAU	Cleavage	Transcription_factor_GAMYB	PF00249|Myb_DNA-binding,_Myb-like_DNA-binding_domain	MYB
		Cat-miR159b-3p.2	Ca_03033.1	UUUGGAUUGAAGGGAGCUCUU	AUGAGCUCCCUUCAUUCCAAA	Cleavage	Transcription_factor_GAMYB	PF00249|Myb_DNA-binding,_Myb-like_DNA-binding_domain	MYB
		Cat-miR159b-3p.2	Ca_14123.1	UUUGGAUUGAAGGGAGCUCU	AGGGUUCCGUUUAGUCCAAA	Cleavage	Peptide-N4-(N-acetyl-beta-glucosaminyl)asparagine_amidase_A	PF12222|PNGaseA,_Peptide_N-acetyl-beta-D-glucosaminyl_asparaginase_amidase_A	--
		Cat-miR159c-3p	Ca_14341.1	UUUGGAUUGAAGGGAGCUCC	UGAGCUCCCUUCAAUCCAAU	Cleavage	Myb81,_putative	--	--
		Cat-miR159c-3p	Ca_12156.1	UUUGGAUUGAAGGGAGCUCC	GGAGCUCCCUUCACUCCAAU	Cleavage	Transcription_factor_GAMYB	--	--
		Cat-miR159c-3p	Ca_17081.1	UUUGGAUUGAAGGGAGCUCC	GGAGCUCCCUUCACUCCAAU	Cleavage	NA	NA	NA
		Cat-miR159c-3p	Ca_03033.1	UUUGGAUUGAAGGGAGCUCC	UGAGCUCCCUUCAUUCCAAA	Cleavage	Transcription_factor_GAMYB	PF00249|Myb_DNA-binding,_Myb-like_DNA-binding_domain	MYB
		Cat-miR159c-3p	Ca_10978.1	UUUGGAUUGAAGGGAGCUCC	GAAGGUUUCUUCAAUCCAAA	Cleavage	U-box_domain-containing_protein_7	--	--
		Cat-miR159c-3p	Ca_12014.1	UUUGGAUUGAAGGGAGCUCC	GGAGCUCCAUUCGAUCCAAA	Cleavage	Transcription_factor_GAMYB	PF00249|Myb_DNA-binding,_Myb-like_DNA-binding_domain	MYB
		Cat-miR159c-3p	Ca_10265.1	UUUGGAUUGAAGGGAGCUCC	GGAGCUCCAUUCGAUCCAAA	Cleavage	Transcription_factor_GAMYB	PF00249|Myb_DNA-binding,_Myb-like_DNA-binding_domain	MYB
		Cat-miR159c-3p	Ca_17081.2	UUUGGAUUGAAGGGAGCUCC	GGAGCUCCCUUCACUCCAAU	Cleavage	Transcription_factor_GAMYB	PF00249|Myb_DNA-binding,_Myb-like_DNA-binding_domain	MYB
		Cat-miR159c-5p	Ca_05345.1	GAGCUCCCUUCAAUCCAAUG	CAUUGGAUUGAAUAGAGCUC	Cleavage	Prolyl_endopeptidase	PF02897|Peptidase_S9_N,_Prolyl_oligopeptidase,_N-terminal_beta-propeller_domain	--
		Cat-miR159c.1	Ca_17081.1	UUGGAUUGAAGGGAGCUCCC	UGGAGCUCCCUUCACUCCAA	Cleavage	NA	NA	NA
		Cat-miR159c.1	Ca_12014.1	UUGGAUUGAAGGGAGCUCCC	UGGAGCUCCAUUCGAUCCAA	Translation	Transcription_factor_GAMYB	PF00249|Myb_DNA-binding,_Myb-like_DNA-binding_domain	MYB
		Cat-miR159c.1	Ca_17081.2	UUGGAUUGAAGGGAGCUCCC	UGGAGCUCCCUUCACUCCAA	Cleavage	Transcription_factor_GAMYB	PF00249|Myb_DNA-binding,_Myb-like_DNA-binding_domain	MYB
		Cat-miR159c.1	Ca_20731.1	UUGGAUUGAAGGGAGCUCCC	UGGAGCUCCCUUCACUCCAA	Cleavage	Transcription_factor_GAMYB	--	--
		Cat-miR159c.1	Ca_12156.1	UUGGAUUGAAGGGAGCUCCC	UGGAGCUCCCUUCACUCCAA	Cleavage	Transcription_factor_GAMYB	--	--
		Cat-miR159c.1	Ca_14341.1	UUGGAUUGAAGGGAGCUCCC	AUGAGCUCCCUUCAAUCCAA	Cleavage	Myb81,_putative	--	--
		Cat-miR159c.1	Ca_10265.1	UUGGAUUGAAGGGAGCUCCC	UGGAGCUCCAUUCGAUCCAA	Translation	Transcription_factor_GAMYB	PF00249|Myb_DNA-binding,_Myb-like_DNA-binding_domain	MYB
		Cat-miR159c.2	Ca_17081.1	AUUGGAUUGAAGGGAGCUCUA	UGGAGCUCCCUUCACUCCAAU	Cleavage	NA	NA	NA
		Cat-miR159c.2	Ca_12014.1	AUUGGAUUGAAGGGAGCUCUA	UGGAGCUCCAUUCGAUCCAAA	Cleavage	Transcription_factor_GAMYB	PF00249|Myb_DNA-binding,_Myb-like_DNA-binding_domain	MYB
		Cat-miR159c.2	Ca_15527.1	AUUGGAUUGAAGGGAGCUCUA	UAGGGUUUCAUUCAAUUCAAU	Cleavage	NA	NA	NA
		Cat-miR159c.2	Ca_12156.1	AUUGGAUUGAAGGGAGCUCUA	UGGAGCUCCCUUCACUCCAAU	Cleavage	Transcription_factor_GAMYB	--	--
		Cat-miR159c.2	Ca_14341.1	AUUGGAUUGAAGGGAGCUCU	UGAGCUCCCUUCAAUCCAAU	Cleavage	Myb81,_putative	--	--
		Cat-miR159c.2	Ca_17081.2	AUUGGAUUGAAGGGAGCUCUA	UGGAGCUCCCUUCACUCCAAU	Cleavage	Transcription_factor_GAMYB	PF00249|Myb_DNA-binding,_Myb-like_DNA-binding_domain	MYB
		Cat-miR159c.2	Ca_00477.2	AUUGGAUUGAAGGGAGCUCU	AGAGAUCUCUUCGAUUCAGU	Cleavage	NA	NA	NA
		Cat-miR159c.2	Ca_10265.1	AUUGGAUUGAAGGGAGCUCUA	UGGAGCUCCAUUCGAUCCAAA	Cleavage	Transcription_factor_GAMYB	PF00249|Myb_DNA-binding,_Myb-like_DNA-binding_domain	MYB
		Cat-miR159d.1	Ca_15384.1	AGCUGCUUAGCUAUGGAUCC	GGAUUUUUAGUUAAGCAGUU	Cleavage	unknown_protein	--	--
		Cat-miR159d.2	Ca_16544.1	AUUGGAUUGAAGGGAGCUCC	GAAGCUUCCUUCCAUCUAAU	Cleavage	Mitochondrial_transcription_termination_factor_family_protein	PF02536|mTERF,_mTERF	mTERF
		Cat-miR159d.2	Ca_07018.1	AUUGGAUUGAAGGGAGCUCC	GGGGGACCCUUCAGUCCAAU	Cleavage	Transcription_factor_TCP2	PF03634|TCP,_TCP_family_transcription_factor	TCP
		Cat-miR159d.2	Ca_02151.1	AUUGGAUUGAAGGGAGCUCC	GCAACUUUCUUCAAUCCAAU	Cleavage	Subtilisin-like_protease_SDD1	PF00082|Peptidase_S8,_Subtilase_family	--
		Cat-miR159d.2	Ca_10265.1	AUUGGAUUGAAGGGAGCUCC	GGAGCUCCAUUCGAUCCAAA	Cleavage	Transcription_factor_GAMYB	PF00249|Myb_DNA-binding,_Myb-like_DNA-binding_domain	MYB
		Cat-miR159d.2	Ca_12156.1	AUUGGAUUGAAGGGAGCUCC	GGAGCUCCCUUCACUCCAAU	Cleavage	Transcription_factor_GAMYB	--	--
		Cat-miR159d.2	Ca_19436.1	AUUGGAUUGAAGGGAGCUCC	GGGGGACCCUUCAGUCCAAU	Cleavage	Transcription_factor_TCP24	PF03634|TCP,_TCP_family_transcription_factor	TCP
		Cat-miR159d.2	Ca_17081.1	AUUGGAUUGAAGGGAGCUCC	GGAGCUCCCUUCACUCCAAU	Cleavage	NA	NA	NA
		Cat-miR159d.2	Ca_12014.1	AUUGGAUUGAAGGGAGCUCC	GGAGCUCCAUUCGAUCCAAA	Cleavage	Transcription_factor_GAMYB	PF00249|Myb_DNA-binding,_Myb-like_DNA-binding_domain	MYB
		Cat-miR159d.2	Ca_14341.1	AUUGGAUUGAAGGGAGCUCC	UGAGCUCCCUUCAAUCCAAU	Cleavage	Myb81,_putative	--	--
		Cat-miR159d.2	Ca_17081.2	AUUGGAUUGAAGGGAGCUCC	GGAGCUCCCUUCACUCCAAU	Cleavage	Transcription_factor_GAMYB	PF00249|Myb_DNA-binding,_Myb-like_DNA-binding_domain	MYB
		Cat-miR159d.3	Ca_12156.1	UUGGAUUGAAGGGAGCUUCU	UGGAGCUCCCUUCACUCCAA	Cleavage	Transcription_factor_GAMYB	--	--
		Cat-miR159d.3	Ca_12014.1	UUGGAUUGAAGGGAGCUUCU	UGGAGCUCCAUUCGAUCCAA	Translation	Transcription_factor_GAMYB	PF00249|Myb_DNA-binding,_Myb-like_DNA-binding_domain	MYB
		Cat-miR159d.3	Ca_10978.1	UUGGAUUGAAGGGAGCUUCU	AGAAGGUUUCUUCAAUCCAA	Cleavage	U-box_domain-containing_protein_7	--	--
		Cat-miR159d.3	Ca_03033.1	UUGGAUUGAAGGGAGCUUCU	AUGAGCUCCCUUCAUUCCAA	Cleavage	Transcription_factor_GAMYB	PF00249|Myb_DNA-binding,_Myb-like_DNA-binding_domain	MYB
		Cat-miR159d.3	Ca_16544.1	UUGGAUUGAAGGGAGCUUCU	AGAAGCUUCCUUCCAUCUAA	Cleavage	Mitochondrial_transcription_termination_factor_family_protein	PF02536|mTERF,_mTERF	mTERF
		Cat-miR159d.3	Ca_17081.2	UUGGAUUGAAGGGAGCUUCU	UGGAGCUCCCUUCACUCCAA	Cleavage	Transcription_factor_GAMYB	PF00249|Myb_DNA-binding,_Myb-like_DNA-binding_domain	MYB
		Cat-miR159d.3	Ca_02534.1	UUGGAUUGAAGGGAGCUUCU	AGAAACUCCUUUCAGUUCAG	Cleavage	Cullin-1	PF00888|Cullin,_Cullin_family	--
		Cat-miR159d.3	Ca_14341.1	UUGGAUUGAAGGGAGCUUCU	AUGAGCUCCCUUCAAUCCAA	Cleavage	Myb81,_putative	--	--
		Cat-miR159d.3	Ca_14422.1	UUGGAUUGAAGGGAGCUUCU	UGAACCACCCUUCAAUCCAA	Cleavage	Trans-cinnamate_4-monooxygenase	PF00067|p450,_Cytochrome_P450	--
		Cat-miR159d.3	Ca_16754.2	UUGGAUUGAAGGGAGCUUCU	ACAAGCUCUCUUCAAUUUAG	Cleavage	NA	NA	NA
		Cat-miR159d.3	Ca_17081.1	UUGGAUUGAAGGGAGCUUCU	UGGAGCUCCCUUCACUCCAA	Cleavage	NA	NA	NA
		Cat-miR159d.3	Ca_20731.1	UUGGAUUGAAGGGAGCUUCU	UGGAGCUCCCUUCACUCCAA	Cleavage	Transcription_factor_GAMYB	--	--
		Cat-miR159d.3	Ca_16754.1	UUGGAUUGAAGGGAGCUUCU	ACAAGCUCUCUUCAAUUUAG	Cleavage	Paired_amphipathic_helix_protein_Sin3-like_1	PF02671|PAH,_Paired_amphipathic_helix_repeat	--
		Cat-miR159d.3	Ca_04886.1	UUGGAUUGAAGGGAGCUUCU	AGAAGAUCAUUUCAAUCCAA	Cleavage	Gibberellin_receptor_GID1C	PF07859|Abhydrolase_3,_alpha/beta_hydrolase_fold	--
		Cat-miR159d.3	Ca_10265.1	UUGGAUUGAAGGGAGCUUCU	UGGAGCUCCAUUCGAUCCAA	Translation	Transcription_factor_GAMYB	PF00249|Myb_DNA-binding,_Myb-like_DNA-binding_domain	MYB
		Cat-miR159e	Ca_14341.1	UUUGGAUUGAACGGAGCUCU	UGAGCUCCCUUCAAUCCAAU	Cleavage	Myb81,_putative	--	--
		Cat-miR159e	Ca_10265.1	UUUGGAUUGAACGGAGCUCUA	UGGAGCUCCAUUCGAUCCAAA	Cleavage	Transcription_factor_GAMYB	PF00249|Myb_DNA-binding,_Myb-like_DNA-binding_domain	MYB
		Cat-miR159e	Ca_02948.1	UUUGGAUUGAACGGAGCUCU	AGACUUCAGUUCAAUCCAAA	Cleavage	Mannan_endo-1,4-beta-mannosidase_6	PF00150|Cellulase,_Cellulase_(glycosyl_hydrolase_family_5)	--
		Cat-miR159e	Ca_14123.1	UUUGGAUUGAACGGAGCUCUA	UAGGGUUCCGUUUAGUCCAAA	Cleavage	Peptide-N4-(N-acetyl-beta-glucosaminyl)asparagine_amidase_A	PF12222|PNGaseA,_Peptide_N-acetyl-beta-D-glucosaminyl_asparaginase_amidase_A	--
		Cat-miR159e	Ca_12014.1	UUUGGAUUGAACGGAGCUCUA	UGGAGCUCCAUUCGAUCCAAA	Cleavage	Transcription_factor_GAMYB	PF00249|Myb_DNA-binding,_Myb-like_DNA-binding_domain	MYB
		Cat-miR159e-3p	Ca_06188.1	AUUGGUUUGAAGGGAGCUCU	AGAGUUUCUUUGGAACCAAU	Translation	Protein_FAR1-RELATED_SEQUENCE_3	--	--
		Cat-miR159e-3p	Ca_12619.1	AUUGGUUUGAAGGGAGCUCU	AGAGCUCCAUUGAAACCAAU	Translation	unknown_protein	--	--
		Cat-miR159e-3p	Ca_10428.2	AUUGGUUUGAAGGGAGCUCU	AGAGCAGCCUUCAAACCAAU	Cleavage	NA	NA	NA
		Cat-miR159e-3p	Ca_09474.1	AUUGGUUUGAAGGGAGCUCU	AGAGCUUCCUUCAGAUGAAU	Cleavage	DCN1-like_protein	PF03556|DUF298,_Domain_of_unknown_function_(DUF298)	--
		Cat-miR159e-3p	Ca_19886.3	AUUGGUUUGAAGGGAGCUCU	AGAGCUAUCUUUAAGCCAAU	Cleavage	NA	NA	NA
		Cat-miR159e-3p	Ca_14341.1	AUUGGUUUGAAGGGAGCUCU	UGAGCUCCCUUCAAUCCAAU	Cleavage	Myb81,_putative	--	--
		Cat-miR159e-3p	Ca_19886.1	AUUGGUUUGAAGGGAGCUCU	AGAGCUAUCUUUAAGCCAAU	Cleavage	E3_ubiquitin-protein_ligase_HERC2	PF00415|RCC1,_Regulator_of_chromosome_condensation_(RCC1)_repeat	--
		Cat-miR159e-3p	Ca_10428.1	AUUGGUUUGAAGGGAGCUCU	AGAGCAGCCUUCAAACCAAU	Cleavage	E3_ubiquitin-protein_ligase_SDIR1	PF00097|zf-C3HC4,_Zinc_finger,_C3HC4_type_(RING_finger)	--
		Cat-miR159e-3p	Ca_19886.2	AUUGGUUUGAAGGGAGCUCU	AGAGCUAUCUUUAAGCCAAU	Cleavage	NA	NA	NA
		Cat-miR159e-3p	Ca_10428.3	AUUGGUUUGAAGGGAGCUCU	AGAGCAGCCUUCAAACCAAU	Cleavage	NA	NA	NA
		Cat-miR159e-3p	Ca_17291.1	AUUGGUUUGAAGGGAGCUCU	AGAGCCCCCUUCAAACCAAA	Cleavage	Putative_uncharacterized_protein	--	NOZZLE
		Cat-miR159e-3p	Ca_10993.1	AUUGGUUUGAAGGGAGCUCUA	UAGAGCCCCCUUCAAACCAAA	Cleavage	Putative_uncharacterized_protein	--	--
		Cat-miR159e-3p	Ca_11239.1	AUUGGUUUGAAGGGAGCUCU	AGUGCUCCUUUCAAACCAAC	Cleavage	Pentatricopeptide_repeat-containing_protein_At5g50390,_chloroplastic	--	--
		Cat-miR159f	Ca_12014.1	CUUGGAUUGAAGGGAGCUCUA	UGGAGCUCCAUUCGAUCCAAA	Cleavage	Transcription_factor_GAMYB	PF00249|Myb_DNA-binding,_Myb-like_DNA-binding_domain	MYB
		Cat-miR159f	Ca_10265.1	CUUGGAUUGAAGGGAGCUCUA	UGGAGCUCCAUUCGAUCCAAA	Cleavage	Transcription_factor_GAMYB	PF00249|Myb_DNA-binding,_Myb-like_DNA-binding_domain	MYB
		Cat-miR159f	Ca_17081.2	CUUGGAUUGAAGGGAGCUCUA	UGGAGCUCCCUUCACUCCAAU	Cleavage	Transcription_factor_GAMYB	PF00249|Myb_DNA-binding,_Myb-like_DNA-binding_domain	MYB
		Cat-miR159f	Ca_12156.1	CUUGGAUUGAAGGGAGCUCUA	UGGAGCUCCCUUCACUCCAAU	Cleavage	Transcription_factor_GAMYB	--	--
		Cat-miR159f	Ca_14341.1	CUUGGAUUGAAGGGAGCUCU	UGAGCUCCCUUCAAUCCAAU	Cleavage	Myb81,_putative	--	--
		Cat-miR159f	Ca_17081.1	CUUGGAUUGAAGGGAGCUCUA	UGGAGCUCCCUUCACUCCAAU	Cleavage	NA	NA	NA
		Cat-miR159g-3p	Ca_03033.1	UUUGGAGUGAAGGGAGGUCU	UGAGCUCCCUUCAUUCCAAA	Cleavage	Transcription_factor_GAMYB	PF00249|Myb_DNA-binding,_Myb-like_DNA-binding_domain	MYB
		Cat-miR159g-3p	Ca_03748.8	UUUGGAGUGAAGGGAGGUCU	AGACUUCCUUUCCCUUCAAA	Cleavage	Probable_methyltransferase_PMT21	PF03141|DUF248,_Putative_methyltransferase	--
		Cat-miR159g-3p	Ca_12156.1	UUUGGAGUGAAGGGAGGUCUA	UGGAGCUCCCUUCACUCCAAU	Cleavage	Transcription_factor_GAMYB	--	--
		Cat-miR159g-3p	Ca_03156.1	UUUGGAGUGAAGGGAGGUCU	UGGUCUCCCUUUGCUCCAAA	Cleavage	Cationic_amino_acid_transporter_9,_chloroplastic	PF00324|AA_permease,_Amino_acid_permease	--
		Cat-miR159g-3p	Ca_03748.2	UUUGGAGUGAAGGGAGGUCU	AGACUUCCUUUCCCUUCAAA	Cleavage	NA	NA	NA
		Cat-miR159g-3p	Ca_17081.2	UUUGGAGUGAAGGGAGGUCUA	UGGAGCUCCCUUCACUCCAAU	Cleavage	Transcription_factor_GAMYB	PF00249|Myb_DNA-binding,_Myb-like_DNA-binding_domain	MYB
		Cat-miR159g-3p	Ca_03748.5	UUUGGAGUGAAGGGAGGUCU	AGACUUCCUUUCCCUUCAAA	Cleavage	NA	NA	NA
		Cat-miR159g-3p	Ca_03156.2	UUUGGAGUGAAGGGAGGUCU	UGGUCUCCCUUUGCUCCAAA	Cleavage	NA	NA	NA
		Cat-miR159g-3p	Ca_03748.3	UUUGGAGUGAAGGGAGGUCU	AGACUUCCUUUCCCUUCAAA	Cleavage	NA	NA	NA
		Cat-miR159g-3p	Ca_03748.7	UUUGGAGUGAAGGGAGGUCU	AGACUUCCUUUCCCUUCAAA	Cleavage	NA	NA	NA
		Cat-miR159g-3p	Ca_03748.6	UUUGGAGUGAAGGGAGGUCU	AGACUUCCUUUCCCUUCAAA	Cleavage	NA	NA	NA
		Cat-miR159g-3p	Ca_03748.1	UUUGGAGUGAAGGGAGGUCU	AGACUUCCUUUCCCUUCAAA	Cleavage	NA	NA	NA
		Cat-miR159g-3p	Ca_03748.4	UUUGGAGUGAAGGGAGGUCU	AGACUUCCUUUCCCUUCAAA	Cleavage	NA	NA	NA
		Cat-miR159g-3p	Ca_03156.3	UUUGGAGUGAAGGGAGGUCU	UGGUCUCCCUUUGCUCCAAA	Cleavage	NA	NA	NA
		Cat-miR159g-3p	Ca_17081.1	UUUGGAGUGAAGGGAGGUCUA	UGGAGCUCCCUUCACUCCAAU	Cleavage	NA	NA	NA
		Cat-miR159h-3p	Ca_03033.1	UUUGGAGUGAAGCGAGCUCU	UGAGCUCCCUUCAUUCCAAA	Cleavage	Transcription_factor_GAMYB	PF00249|Myb_DNA-binding,_Myb-like_DNA-binding_domain	MYB
		Cat-miR159h-3p	Ca_17081.1	UUUGGAGUGAAGCGAGCUCUA	UGGAGCUCCCUUCACUCCAAU	Cleavage	NA	NA	NA
		Cat-miR159h-3p	Ca_15912.2	UUUGGAGUGAAGCGAGCUCUA	UAGAGCUUGGAUCAUUCCAAA	Translation	NA	NA	NA
		Cat-miR159h-3p	Ca_01826.1	UUUGGAGUGAAGCGAGCUCUA	UUGAGCUUGCUUCGCUUCAAA	Cleavage	NA	NA	NA
		Cat-miR159h-3p	Ca_17081.2	UUUGGAGUGAAGCGAGCUCUA	UGGAGCUCCCUUCACUCCAAU	Cleavage	Transcription_factor_GAMYB	PF00249|Myb_DNA-binding,_Myb-like_DNA-binding_domain	MYB
		Cat-miR159h-3p	Ca_01826.2	UUUGGAGUGAAGCGAGCUCUA	UUGAGCUUGCUUCGCUUCAAA	Cleavage	V-type_proton_ATPase_subunit_D	PF01813|ATP-synt_D,_ATP_synthase_subunit_D	--
		Cat-miR159h-3p	Ca_01327.2	UUUGGAGUGAAGCGAGCUCU	AGAGCUUGCUUUGCUCCGGA	Cleavage	NA	NA	NA
		Cat-miR159h-3p	Ca_04651.1	UUUGGAGUGAAGCGAGCUCU	AGAGAUCGCUUAACUCUAGA	Translation	Probable_membrane-associated_kinase_regulator_5	--	--
		Cat-miR159h-3p	Ca_01327.1	UUUGGAGUGAAGCGAGCUCU	AGAGCUUGCUUUGCUCCGGA	Cleavage	FACT_complex_subunit_SSRP1	PF03531|SSrecog,_Structure-specific_recognition_protein_(SSRP1)	HMG
		Cat-miR159h-3p	Ca_15912.1	UUUGGAGUGAAGCGAGCUCUA	UAGAGCUUGGAUCAUUCCAAA	Translation	Protein_of_unknown_function_(DUF793)	PF05633|DUF793,_Protein_of_unknown_function_(DUF793)	--
		Cat-miR159h-3p	Ca_12156.1	UUUGGAGUGAAGCGAGCUCUA	UGGAGCUCCCUUCACUCCAAU	Cleavage	Transcription_factor_GAMYB	--	--
		Cat-miR159h-3p	Ca_14971.1	UUUGGAGUGAAGCGAGCUCU	CGAGCUCGCUUCGUUCCGAG	Cleavage	S-adenosyl-L-methionine-dependent_methyltransferases_superfamily_protein	PF04989|CmcI,_Cephalosporin_hydroxylase	--
		Cat-NovmiR159a	Ca_17081.2	UGGAUUGAAGGGAGCUCUAC	UUGGAGCUCCCUUCACUCCA	Cleavage	Transcription_factor_GAMYB	PF00249|Myb_DNA-binding,_Myb-like_DNA-binding_domain	MYB
		Cat-NovmiR159a	Ca_12156.1	UGGAUUGAAGGGAGCUCUAC	CUGGAGCUCCCUUCACUCCA	Cleavage	Transcription_factor_GAMYB	--	--
		Cat-NovmiR159a	Ca_20731.1	UGGAUUGAAGGGAGCUCUAC	CUGGAGCUCCCUUCACUCCA	Cleavage	Transcription_factor_GAMYB	--	--
		Cat-NovmiR159a	Ca_10265.1	UGGAUUGAAGGGAGCUCUAC	UUGGAGCUCCAUUCGAUCCA	Translation	Transcription_factor_GAMYB	PF00249|Myb_DNA-binding,_Myb-like_DNA-binding_domain	MYB
		Cat-NovmiR159a	Ca_14341.1	UGGAUUGAAGGGAGCUCUAC	AAUGAGCUCCCUUCAAUCCA	Cleavage	Myb81,_putative	--	--
		Cat-NovmiR159a	Ca_17081.1	UGGAUUGAAGGGAGCUCUAC	UUGGAGCUCCCUUCACUCCA	Cleavage	NA	NA	NA
		Cat-NovmiR159a	Ca_12014.1	UGGAUUGAAGGGAGCUCUAC	UUGGAGCUCCAUUCGAUCCA	Translation	Transcription_factor_GAMYB	PF00249|Myb_DNA-binding,_Myb-like_DNA-binding_domain	MYB
		Cat-NovmiR159b	Ca_12014.1	UGGAUUGAAGGGAGCUCUAC	UUGGAGCUCCAUUCGAUCCA	Translation	Transcription_factor_GAMYB	PF00249|Myb_DNA-binding,_Myb-like_DNA-binding_domain	MYB
		Cat-NovmiR159b	Ca_14341.1	UGGAUUGAAGGGAGCUCUAC	AAUGAGCUCCCUUCAAUCCA	Cleavage	Myb81,_putative	--	--
		Cat-NovmiR159b	Ca_20731.1	UGGAUUGAAGGGAGCUCUAC	CUGGAGCUCCCUUCACUCCA	Cleavage	Transcription_factor_GAMYB	--	--
		Cat-NovmiR159b	Ca_17081.2	UGGAUUGAAGGGAGCUCUAC	UUGGAGCUCCCUUCACUCCA	Cleavage	Transcription_factor_GAMYB	PF00249|Myb_DNA-binding,_Myb-like_DNA-binding_domain	MYB
		Cat-NovmiR159b	Ca_10265.1	UGGAUUGAAGGGAGCUCUAC	UUGGAGCUCCAUUCGAUCCA	Translation	Transcription_factor_GAMYB	PF00249|Myb_DNA-binding,_Myb-like_DNA-binding_domain	MYB
		Cat-NovmiR159b	Ca_12156.1	UGGAUUGAAGGGAGCUCUAC	CUGGAGCUCCCUUCACUCCA	Cleavage	Transcription_factor_GAMYB	--	--
		Cat-NovmiR159b	Ca_17081.1	UGGAUUGAAGGGAGCUCUAC	UUGGAGCUCCCUUCACUCCA	Cleavage	NA	NA	NA
111	miR160	Cat-miR160-5p	Ca_13087.1	UGCCUGGCUCCCUGAAUGCCA	UGGCAUGCAGGGAGCCAGGCA	Cleavage	Auxin_response_factor_18	PF06507|Auxin_resp,_Auxin_response_factor	ARF
		Cat-miR160-5p	Ca_13471.1	UGCCUGGCUCCCUGAAUGCC	AGCAUACAGGGAGCCAGGCA	Cleavage	Auxin_response_factor_18	PF06507|Auxin_resp,_Auxin_response_factor	ARF
		Cat-miR160-5p	Ca_15821.2	UGCCUGGCUCCCUGAAUGCCA	UGGCAUGCAGGGAGCCAGGCA	Cleavage	Auxin_response_factor_17	PF06507|Auxin_resp,_Auxin_response_factor	ARF
		Cat-miR160-5p	Ca_06444.1	UGCCUGGCUCCCUGAAUGCC	AGUAUACAGGGAGCCAGGCA	Cleavage	Auxin_response_factor_18	PF06507|Auxin_resp,_Auxin_response_factor	ARF
		Cat-miR160-5p	Ca_00910.1	UGCCUGGCUCCCUGAAUGCC	AGCAUACAGGGAGCCAGGCA	Cleavage	Auxin_response_factor_10	PF06507|Auxin_resp,_Auxin_response_factor	ARF
		Cat-miR160-5p	Ca_15821.1	UGCCUGGCUCCCUGAAUGCCA	UGGCAUGCAGGGAGCCAGGCA	Cleavage	NA	NA	NA
		Cat-miR160.1	Ca_13471.1	GCCUGGCUCCCUGUAUGCCA	AAGCAUACAGGGAGCCAGGC	Cleavage	Auxin_response_factor_18	PF06507|Auxin_resp,_Auxin_response_factor	ARF
		Cat-miR160.1	Ca_00910.1	GCCUGGCUCCCUGUAUGCCA	AAGCAUACAGGGAGCCAGGC	Cleavage	Auxin_response_factor_10	PF06507|Auxin_resp,_Auxin_response_factor	ARF
		Cat-miR160.1	Ca_15821.1	GCCUGGCUCCCUGUAUGCCA	UGGCAUGCAGGGAGCCAGGC	Cleavage	NA	NA	NA
		Cat-miR160.1	Ca_13087.1	GCCUGGCUCCCUGUAUGCCA	UGGCAUGCAGGGAGCCAGGC	Cleavage	Auxin_response_factor_18	PF06507|Auxin_resp,_Auxin_response_factor	ARF
		Cat-miR160.1	Ca_15821.2	GCCUGGCUCCCUGUAUGCCA	UGGCAUGCAGGGAGCCAGGC	Cleavage	Auxin_response_factor_17	PF06507|Auxin_resp,_Auxin_response_factor	ARF
		Cat-miR160.1	Ca_06444.1	GCCUGGCUCCCUGUAUGCCA	AAGUAUACAGGGAGCCAGGC	Cleavage	Auxin_response_factor_18	PF06507|Auxin_resp,_Auxin_response_factor	ARF
		Cat-miR160.1	Ca_09362.1	GCCUGGCUCC-CUGUAUGCC	GGGAUACAGAGGAGCCAGGC	Translation	Laccase-4	PF07732|Cu-oxidase_3,_Multicopper_oxidase	--
		Cat-miR160.2	Ca_13087.1	UGCCUGGCUCCUUGUAUGCCA	UGGCAUGCAGGGAGCCAGGCA	Cleavage	Auxin_response_factor_18	PF06507|Auxin_resp,_Auxin_response_factor	ARF
		Cat-miR160.2	Ca_06444.1	UGCCUGGCUCCUUGUAUGCC	AGUAUACAGGGAGCCAGGCA	Cleavage	Auxin_response_factor_18	PF06507|Auxin_resp,_Auxin_response_factor	ARF
		Cat-miR160.2	Ca_09362.1	UGCCUGGCUCCU-UGUAUGCC	GGGAUACAGAGGAGCCAGGCA	Cleavage	Laccase-4	PF07732|Cu-oxidase_3,_Multicopper_oxidase	--
		Cat-miR160.2	Ca_13471.1	UGCCUGGCUCCUUGUAUGCC	AGCAUACAGGGAGCCAGGCA	Cleavage	Auxin_response_factor_18	PF06507|Auxin_resp,_Auxin_response_factor	ARF
		Cat-miR160.2	Ca_15821.2	UGCCUGGCUCCUUGUAUGCCA	UGGCAUGCAGGGAGCCAGGCA	Cleavage	Auxin_response_factor_17	PF06507|Auxin_resp,_Auxin_response_factor	ARF
		Cat-miR160.2	Ca_15821.1	UGCCUGGCUCCUUGUAUGCCA	UGGCAUGCAGGGAGCCAGGCA	Cleavage	NA	NA	NA
		Cat-miR160.2	Ca_00910.1	UGCCUGGCUCCUUGUAUGCC	AGCAUACAGGGAGCCAGGCA	Cleavage	Auxin_response_factor_10	PF06507|Auxin_resp,_Auxin_response_factor	ARF
		Cat-miR160.3	Ca_13087.1	UGCCUGACUCCCUGUAUGCCA	UGGCAUGCAGGGAGCCAGGCA	Cleavage	Auxin_response_factor_18	PF06507|Auxin_resp,_Auxin_response_factor	ARF
		Cat-miR160.3	Ca_15821.2	UGCCUGACUCCCUGUAUGCCA	UGGCAUGCAGGGAGCCAGGCA	Cleavage	Auxin_response_factor_17	PF06507|Auxin_resp,_Auxin_response_factor	ARF
		Cat-miR160.3	Ca_06444.1	UGCCUGACUCCCUGUAUGCC	AGUAUACAGGGAGCCAGGCA	Cleavage	Auxin_response_factor_18	PF06507|Auxin_resp,_Auxin_response_factor	ARF
		Cat-miR160.3	Ca_15821.1	UGCCUGACUCCCUGUAUGCCA	UGGCAUGCAGGGAGCCAGGCA	Cleavage	NA	NA	NA
		Cat-miR160.3	Ca_00910.1	UGCCUGACUCCCUGUAUGCC	AGCAUACAGGGAGCCAGGCA	Cleavage	Auxin_response_factor_10	PF06507|Auxin_resp,_Auxin_response_factor	ARF
		Cat-miR160.3	Ca_13471.1	UGCCUGACUCCCUGUAUGCC	AGCAUACAGGGAGCCAGGCA	Cleavage	Auxin_response_factor_18	PF06507|Auxin_resp,_Auxin_response_factor	ARF
		Cat-miR160a-3p	NA	NA	NA	NA	NA	NA	NA
		Cat-miR160a-5p	Ca_13087.1	UGCCUGGCUCCCUGUAUGCCA	UGGCAUGCAGGGAGCCAGGCA	Cleavage	Auxin_response_factor_18	PF06507|Auxin_resp,_Auxin_response_factor	ARF
		Cat-miR160a-5p	Ca_13471.1	UGCCUGGCUCCCUGUAUGCC	AGCAUACAGGGAGCCAGGCA	Cleavage	Auxin_response_factor_18	PF06507|Auxin_resp,_Auxin_response_factor	ARF
		Cat-miR160a-5p	Ca_15821.1	UGCCUGGCUCCCUGUAUGCCA	UGGCAUGCAGGGAGCCAGGCA	Cleavage	NA	NA	NA
		Cat-miR160a-5p	Ca_06444.1	UGCCUGGCUCCCUGUAUGCC	AGUAUACAGGGAGCCAGGCA	Cleavage	Auxin_response_factor_18	PF06507|Auxin_resp,_Auxin_response_factor	ARF
		Cat-miR160a-5p	Ca_15821.2	UGCCUGGCUCCCUGUAUGCCA	UGGCAUGCAGGGAGCCAGGCA	Cleavage	Auxin_response_factor_17	PF06507|Auxin_resp,_Auxin_response_factor	ARF
		Cat-miR160a-5p	Ca_00910.1	UGCCUGGCUCCCUGUAUGCC	AGCAUACAGGGAGCCAGGCA	Cleavage	Auxin_response_factor_10	PF06507|Auxin_resp,_Auxin_response_factor	ARF
		Cat-miR160a-5p	Ca_09362.1	UGCCUGGCUCC-CUGUAUGCC	GGGAUACAGAGGAGCCAGGCA	Cleavage	Laccase-4	PF07732|Cu-oxidase_3,_Multicopper_oxidase	--
		Cat-miR160a.1	Ca_06444.1	UGCCCGGCUCCCUGUAUGCC	AGUAUACAGGGAGCCAGGCA	Cleavage	Auxin_response_factor_18	PF06507|Auxin_resp,_Auxin_response_factor	ARF
		Cat-miR160a.1	Ca_15821.1	UGCCCGGCUCCCUGUAUGCCA	UGGCAUGCAGGGAGCCAGGCA	Cleavage	NA	NA	NA
		Cat-miR160a.1	Ca_13087.1	UGCCCGGCUCCCUGUAUGCCA	UGGCAUGCAGGGAGCCAGGCA	Cleavage	Auxin_response_factor_18	PF06507|Auxin_resp,_Auxin_response_factor	ARF
		Cat-miR160a.1	Ca_15821.2	UGCCCGGCUCCCUGUAUGCCA	UGGCAUGCAGGGAGCCAGGCA	Cleavage	Auxin_response_factor_17	PF06507|Auxin_resp,_Auxin_response_factor	ARF
		Cat-miR160a.1	Ca_13471.1	UGCCCGGCUCCCUGUAUGCC	AGCAUACAGGGAGCCAGGCA	Cleavage	Auxin_response_factor_18	PF06507|Auxin_resp,_Auxin_response_factor	ARF
		Cat-miR160a.1	Ca_00910.1	UGCCCGGCUCCCUGUAUGCC	AGCAUACAGGGAGCCAGGCA	Cleavage	Auxin_response_factor_10	PF06507|Auxin_resp,_Auxin_response_factor	ARF
		Cat-miR160a.2	Ca_15821.1	UGCCUGGCUCCCUGGAUGCCA	UGGCAUGCAGGGAGCCAGGCA	Cleavage	NA	NA	NA
		Cat-miR160a.2	Ca_00910.1	UGCCUGGCUCCCUGGAUGCC	AGCAUACAGGGAGCCAGGCA	Cleavage	Auxin_response_factor_10	PF06507|Auxin_resp,_Auxin_response_factor	ARF
		Cat-miR160a.2	Ca_13087.1	UGCCUGGCUCCCUGGAUGCCA	UGGCAUGCAGGGAGCCAGGCA	Cleavage	Auxin_response_factor_18	PF06507|Auxin_resp,_Auxin_response_factor	ARF
		Cat-miR160a.2	Ca_13471.1	UGCCUGGCUCCCUGGAUGCC	AGCAUACAGGGAGCCAGGCA	Cleavage	Auxin_response_factor_18	PF06507|Auxin_resp,_Auxin_response_factor	ARF
		Cat-miR160a.2	Ca_15821.2	UGCCUGGCUCCCUGGAUGCCA	UGGCAUGCAGGGAGCCAGGCA	Cleavage	Auxin_response_factor_17	PF06507|Auxin_resp,_Auxin_response_factor	ARF
		Cat-miR160a.2	Ca_06444.1	UGCCUGGCUCCCUGGAUGCC	AGUAUACAGGGAGCCAGGCA	Cleavage	Auxin_response_factor_18	PF06507|Auxin_resp,_Auxin_response_factor	ARF
		Cat-miR160a.3	Ca_00910.1	UGCCUGGCUCCCUGAAUGCC	AGCAUACAGGGAGCCAGGCA	Cleavage	Auxin_response_factor_10	PF06507|Auxin_resp,_Auxin_response_factor	ARF
		Cat-miR160a.3	Ca_13471.1	UGCCUGGCUCCCUGAAUGCC	AGCAUACAGGGAGCCAGGCA	Cleavage	Auxin_response_factor_18	PF06507|Auxin_resp,_Auxin_response_factor	ARF
		Cat-miR160a.3	Ca_15821.2	UGCCUGGCUCCCUGAAUGCCA	UGGCAUGCAGGGAGCCAGGCA	Cleavage	Auxin_response_factor_17	PF06507|Auxin_resp,_Auxin_response_factor	ARF
		Cat-miR160a.3	Ca_13087.1	UGCCUGGCUCCCUGAAUGCCA	UGGCAUGCAGGGAGCCAGGCA	Cleavage	Auxin_response_factor_18	PF06507|Auxin_resp,_Auxin_response_factor	ARF
		Cat-miR160a.3	Ca_15821.1	UGCCUGGCUCCCUGAAUGCCA	UGGCAUGCAGGGAGCCAGGCA	Cleavage	NA	NA	NA
		Cat-miR160a.3	Ca_06444.1	UGCCUGGCUCCCUGAAUGCC	AGUAUACAGGGAGCCAGGCA	Cleavage	Auxin_response_factor_18	PF06507|Auxin_resp,_Auxin_response_factor	ARF
		Cat-miR160b.1	Ca_00910.1	UGCCUGGCUCCCUGUAUUCA	AGCAUACAGGGAGCCAGGCA	Cleavage	Auxin_response_factor_10	PF06507|Auxin_resp,_Auxin_response_factor	ARF
		Cat-miR160b.1	Ca_13087.1	UGCCUGGCUCCCUGUAUUCA	GGCAUGCAGGGAGCCAGGCA	Cleavage	Auxin_response_factor_18	PF06507|Auxin_resp,_Auxin_response_factor	ARF
		Cat-miR160b.1	Ca_06444.1	UGCCUGGCUCCCUGUAUUCA	AGUAUACAGGGAGCCAGGCA	Cleavage	Auxin_response_factor_18	PF06507|Auxin_resp,_Auxin_response_factor	ARF
		Cat-miR160b.1	Ca_13471.1	UGCCUGGCUCCCUGUAUUCA	AGCAUACAGGGAGCCAGGCA	Cleavage	Auxin_response_factor_18	PF06507|Auxin_resp,_Auxin_response_factor	ARF
		Cat-miR160b.1	Ca_15821.1	UGCCUGGCUCCCUGUAUUCA	GGCAUGCAGGGAGCCAGGCA	Cleavage	NA	NA	NA
		Cat-miR160b.1	Ca_15821.2	UGCCUGGCUCCCUGUAUUCA	GGCAUGCAGGGAGCCAGGCA	Cleavage	Auxin_response_factor_17	PF06507|Auxin_resp,_Auxin_response_factor	ARF
		Cat-miR160b.1	Ca_09362.1	UGCCUGGCUCC-CUGUAUUC	GGAUACAGAGGAGCCAGGCA	Cleavage	Laccase-4	PF07732|Cu-oxidase_3,_Multicopper_oxidase	--
		Cat-miR160b.1	Ca_18115.1	UGCCUGGCUCCCUGUAUUCA	UGAAUGCAGUGAAUCAGGCA	Translation	Putative_peptide/nitrate_transporter_At5g19640	PF00854|PTR2,_POT_family	--
		Cat-miR160b.2	Ca_13087.1	GCCUGGCUCCCUGUAUGCCA	UGGCAUGCAGGGAGCCAGGC	Cleavage	Auxin_response_factor_18	PF06507|Auxin_resp,_Auxin_response_factor	ARF
		Cat-miR160b.2	Ca_06444.1	GCCUGGCUCCCUGUAUGCCA	AAGUAUACAGGGAGCCAGGC	Cleavage	Auxin_response_factor_18	PF06507|Auxin_resp,_Auxin_response_factor	ARF
		Cat-miR160b.2	Ca_00910.1	GCCUGGCUCCCUGUAUGCCA	AAGCAUACAGGGAGCCAGGC	Cleavage	Auxin_response_factor_10	PF06507|Auxin_resp,_Auxin_response_factor	ARF
		Cat-miR160b.2	Ca_15821.2	GCCUGGCUCCCUGUAUGCCA	UGGCAUGCAGGGAGCCAGGC	Cleavage	Auxin_response_factor_17	PF06507|Auxin_resp,_Auxin_response_factor	ARF
		Cat-miR160b.2	Ca_13471.1	GCCUGGCUCCCUGUAUGCCA	AAGCAUACAGGGAGCCAGGC	Cleavage	Auxin_response_factor_18	PF06507|Auxin_resp,_Auxin_response_factor	ARF
		Cat-miR160b.2	Ca_09362.1	GCCUGGCUCC-CUGUAUGCC	GGGAUACAGAGGAGCCAGGC	Translation	Laccase-4	PF07732|Cu-oxidase_3,_Multicopper_oxidase	--
		Cat-miR160b.2	Ca_15821.1	GCCUGGCUCCCUGUAUGCCA	UGGCAUGCAGGGAGCCAGGC	Cleavage	NA	NA	NA
		Cat-miR160c	Ca_13471.1	GCCUGGCUCCCUGCAUGCCA	AAGCAUACAGGGAGCCAGGC	Cleavage	Auxin_response_factor_18	PF06507|Auxin_resp,_Auxin_response_factor	ARF
		Cat-miR160c	Ca_15821.2	GCCUGGCUCCCUGCAUGCCA	UGGCAUGCAGGGAGCCAGGC	Cleavage	Auxin_response_factor_17	PF06507|Auxin_resp,_Auxin_response_factor	ARF
		Cat-miR160c	Ca_15821.1	GCCUGGCUCCCUGCAUGCCA	UGGCAUGCAGGGAGCCAGGC	Cleavage	NA	NA	NA
		Cat-miR160c	Ca_00910.1	GCCUGGCUCCCUGCAUGCCA	AAGCAUACAGGGAGCCAGGC	Cleavage	Auxin_response_factor_10	PF06507|Auxin_resp,_Auxin_response_factor	ARF
		Cat-miR160c	Ca_13087.1	GCCUGGCUCCCUGCAUGCCA	UGGCAUGCAGGGAGCCAGGC	Cleavage	Auxin_response_factor_18	PF06507|Auxin_resp,_Auxin_response_factor	ARF
		Cat-miR160c-3p	NA	NA	NA	NA	NA	NA	NA
		Cat-miR160d-3p	Ca_16792.1	GCGUGCGAGGAGCCAUGCAU	AAGCGUGGCUCGUCGCACGU	Translation	Taxadien-5-alpha-ol_O-acetyltransferase	PF02458|Transferase,_Transferase_family	--
		Cat-miR160e-5p	Ca_06444.1	UGCCUGGCUCCCUGUAUGCCU	AAGUAUACAGGGAGCCAGGCA	Cleavage	Auxin_response_factor_18	PF06507|Auxin_resp,_Auxin_response_factor	ARF
		Cat-miR160e-5p	Ca_00910.1	UGCCUGGCUCCCUGUAUGCCU	AAGCAUACAGGGAGCCAGGCA	Cleavage	Auxin_response_factor_10	PF06507|Auxin_resp,_Auxin_response_factor	ARF
		Cat-miR160e-5p	Ca_15821.2	UGCCUGGCUCCCUGUAUGCC	GGCAUGCAGGGAGCCAGGCA	Cleavage	Auxin_response_factor_17	PF06507|Auxin_resp,_Auxin_response_factor	ARF
		Cat-miR160e-5p	Ca_13087.1	UGCCUGGCUCCCUGUAUGCC	GGCAUGCAGGGAGCCAGGCA	Cleavage	Auxin_response_factor_18	PF06507|Auxin_resp,_Auxin_response_factor	ARF
		Cat-miR160e-5p	Ca_15821.1	UGCCUGGCUCCCUGUAUGCC	GGCAUGCAGGGAGCCAGGCA	Cleavage	NA	NA	NA
		Cat-miR160e-5p	Ca_13471.1	UGCCUGGCUCCCUGUAUGCCU	AAGCAUACAGGGAGCCAGGCA	Cleavage	Auxin_response_factor_18	PF06507|Auxin_resp,_Auxin_response_factor	ARF
		Cat-miR160e-5p	Ca_09362.1	UGCCUGGCUCC-CUGUAUGCCU	AGGGAUACAGAGGAGCCAGGCA	Cleavage	Laccase-4	PF07732|Cu-oxidase_3,_Multicopper_oxidase	--
		Cat-miR160f-3p	NA	NA	NA	NA	NA	NA	NA
		Cat-miR160h	Ca_00910.1	UGCCUGGCUCCCUGCAUGCC	AGCAUACAGGGAGCCAGGCA	Cleavage	Auxin_response_factor_10	PF06507|Auxin_resp,_Auxin_response_factor	ARF
		Cat-miR160h	Ca_06444.1	UGCCUGGCUCCCUGCAUGCC	AGUAUACAGGGAGCCAGGCA	Cleavage	Auxin_response_factor_18	PF06507|Auxin_resp,_Auxin_response_factor	ARF
		Cat-miR160h	Ca_15821.1	UGCCUGGCUCCCUGCAUGCCA	UGGCAUGCAGGGAGCCAGGCA	Cleavage	NA	NA	NA
		Cat-miR160h	Ca_13087.1	UGCCUGGCUCCCUGCAUGCCA	UGGCAUGCAGGGAGCCAGGCA	Cleavage	Auxin_response_factor_18	PF06507|Auxin_resp,_Auxin_response_factor	ARF
		Cat-miR160h	Ca_15821.2	UGCCUGGCUCCCUGCAUGCCA	UGGCAUGCAGGGAGCCAGGCA	Cleavage	Auxin_response_factor_17	PF06507|Auxin_resp,_Auxin_response_factor	ARF
		Cat-miR160h	Ca_13471.1	UGCCUGGCUCCCUGCAUGCC	AGCAUACAGGGAGCCAGGCA	Cleavage	Auxin_response_factor_18	PF06507|Auxin_resp,_Auxin_response_factor	ARF
		Cat-NovmiR160a	Ca_00910.1	UGCCUGGCUCCCUGUAUGCC	AGCAUACAGGGAGCCAGGCA	Cleavage	Auxin_response_factor_10	PF06507|Auxin_resp,_Auxin_response_factor	ARF
		Cat-NovmiR160a	Ca_13087.1	UGCCUGGCUCCCUGUAUGCCA	UGGCAUGCAGGGAGCCAGGCA	Cleavage	Auxin_response_factor_18	PF06507|Auxin_resp,_Auxin_response_factor	ARF
		Cat-NovmiR160a	Ca_15821.1	UGCCUGGCUCCCUGUAUGCCA	UGGCAUGCAGGGAGCCAGGCA	Cleavage	NA	NA	NA
		Cat-NovmiR160a	Ca_13471.1	UGCCUGGCUCCCUGUAUGCC	AGCAUACAGGGAGCCAGGCA	Cleavage	Auxin_response_factor_18	PF06507|Auxin_resp,_Auxin_response_factor	ARF
		Cat-NovmiR160a	Ca_15821.2	UGCCUGGCUCCCUGUAUGCCA	UGGCAUGCAGGGAGCCAGGCA	Cleavage	Auxin_response_factor_17	PF06507|Auxin_resp,_Auxin_response_factor	ARF
		Cat-NovmiR160a	Ca_06444.1	UGCCUGGCUCCCUGUAUGCC	AGUAUACAGGGAGCCAGGCA	Cleavage	Auxin_response_factor_18	PF06507|Auxin_resp,_Auxin_response_factor	ARF
		Cat-NovmiR160b	NA	NA	NA	NA	NA	NA	NA
112	miR162	Cat-miR162-5p	NA	NA	NA	NA	NA	NA	NA
		Cat-miR162a-5p	NA	NA	NA	NA	NA	NA	NA
113	miR163	Cat-miR163	Ca_06072.1	UGGAAGAGGACUUGGAACCU	AGUUUUCAAGUCUUCUUCUA	Cleavage	Protein_IQ-DOMAIN_1	--	--
		Cat-miR163	Ca_17948.1	UGGAAGAGGACUUGGAACCU	AGGUACCAAGUCUUCUUUCC	Cleavage	Mitochondrial_transcription_termination_factor_family_protein	PF02536|mTERF,_mTERF	mTERF
		Cat-miR163	Ca_14484.1	UGGAAGAGGACUUGGAACCU	AGAUUUGAAGUCUUCUUCCA	Cleavage	TRICHOME_BIREFRINGENCE-LIKE_14	PF03005|DUF231,_Arabidopsis_proteins_of_unknown_function	--
		Cat-miR163	Ca_05178.1	UGGAAGAGGACUUGGAACCUC	GAUGUGCCAAGUCUUCUUCUA	Cleavage	Rhamnogalacturonate_lyase	PF06045|Rhamnogal_lyase,_Rhamnogalacturonate_lyase_family	--
		Cat-miR163	Ca_12016.2	UGGAAGAGGACUUGGAACCU	AGUUUCUAAGUUCUUUUCUA	Cleavage	UPF0481_protein_At3g47200	PF03140|DUF247,_Plant_protein_of_unknown_function	--
		Cat-miR163	Ca_06311.1	UGGAAGAGGACUUGGAACCU	AGCUUCUAAGCCUUCUUCCA	Translation	Histone-lysine_N-methyltransferase_ASHR1	PF01753|zf-MYND,_MYND_finger	SET
		Cat-miR163	Ca_12016.1	UGGAAGAGGACUUGGAACCU	AGUUUCUAAGUUCUUUUCUA	Cleavage	NA	NA	NA
		Cat-miR163	Ca_14484.1	UGGAAGAGGACUUGGAACCU	AGAUUUGAAGUCUUCUUCCA	Cleavage	TRICHOME_BIREFRINGENCE-LIKE_14	PF03005|DUF231,_Arabidopsis_proteins_of_unknown_function	--
114	miR164	Cat-miR164	Ca_08467.1	UGGAGAAGCAGGGUACGUGC	UUACGUGCCCUGCUUCUCCA	Cleavage	NAC_domain-containing_protein_100	PF02365|NAM,_No_apical_meristem_(NAM)_protein	NAC
		Cat-miR164	Ca_00673.1	UGGAGAAGCAGGGUACGUGC	GCACGUGUCCUGUUUCUCCA	Cleavage	Protein_CUP-SHAPED_COTYLEDON_2	PF02365|NAM,_No_apical_meristem_(NAM)_protein	NAC
		Cat-miR164	Ca_16169.1	UGGAGAAGCAGGGUACGUGCA	UGCACGUUCCCUUCUUCUCCC	Translation	Probable_inactive_purple_acid_phosphatase_1	PF00149|Metallophos,_Calcineurin-like_phosphoesterase	--
		Cat-miR164	Ca_12899.1	UGGAGAAGCAGGGUACGUGC	GGGCUUAUCCUGCUUCUCCA	Cleavage	TATA-binding_protein-associated_factor_2N	PF00641|zf-RanBP,_Zn-finger_in_Ran_binding_protein_and_others	--
		Cat-miR164	Ca_14182.1	UGGAGAAGCAGGGUACGUGC	GCAAGUGCCCUGCUUCUCCA	Cleavage	NAC_domain-containing_protein_21/22	PF02365|NAM,_No_apical_meristem_(NAM)_protein	NAC
		Cat-miR164	Ca_27310.1	UGGAGAAGCAGGGUACGUGC	GUACUGGCCCUGCUUCUCCA	Cleavage	--	--	--
		Cat-miR164a-3p	NA	NA	NA	NA	NA	NA	NA
		Cat-miR164a-5p	Ca_16169.1	UGGAGAAGCAGGGCACGUGCA	UGCACGUUCCCUUCUUCUCCC	Translation	Probable_inactive_purple_acid_phosphatase_1	PF00149|Metallophos,_Calcineurin-like_phosphoesterase	--
		Cat-miR164a-5p	Ca_14182.1	UGGAGAAGCAGGGCACGUGC	GCAAGUGCCCUGCUUCUCCA	Cleavage	NAC_domain-containing_protein_21/22	PF02365|NAM,_No_apical_meristem_(NAM)_protein	NAC
		Cat-miR164a-5p	Ca_27310.1	UGGAGAAGCAGGGCACGUGC	GUACUGGCCCUGCUUCUCCA	Cleavage	--	--	--
		Cat-miR164a-5p	Ca_00673.1	UGGAGAAGCAGGGCACGUGC	GCACGUGUCCUGUUUCUCCA	Cleavage	Protein_CUP-SHAPED_COTYLEDON_2	PF02365|NAM,_No_apical_meristem_(NAM)_protein	NAC
		Cat-miR164a-5p	Ca_08467.1	UGGAGAAGCAGGGCACGUGC	UUACGUGCCCUGCUUCUCCA	Cleavage	NAC_domain-containing_protein_100	PF02365|NAM,_No_apical_meristem_(NAM)_protein	NAC
		Cat-miR164a-5p	Ca_12802.1	UGGAGAAGCAG-GGCACGUGCA	UUCAUGUGCUUCUGCUUCUCCA	Cleavage	Protein_of_unknown_function_(DUF688)	PF05097|DUF688,_Protein_of_unknown_function_(DUF688)	--
		Cat-miR164a.1	Ca_08467.1	UGGAGAAGCAGGGCACUUUU	UUACGUGCCCUGCUUCUCCA	Cleavage	NAC_domain-containing_protein_100	PF02365|NAM,_No_apical_meristem_(NAM)_protein	NAC
		Cat-miR164a.1	Ca_11410.1	UGGAGAAGCAGGGCACUUUUU	AGAAAAUGCUCUGCUUCUCUA	Cleavage	Anaphase-promoting_complex_subunit_1	PF12859|Apc1,_Anaphase-promoting_complex_subunit_1	--
		Cat-miR164a.1	Ca_14182.1	UGGAGAAGCAGGGCACUUUUU	AGCAAGUGCCCUGCUUCUCCA	Cleavage	NAC_domain-containing_protein_21/22	PF02365|NAM,_No_apical_meristem_(NAM)_protein	NAC
		Cat-miR164a.1	Ca_05812.1	UGGAGAAGCAGGGCACUUUU	UGAAGUGCCCAGCUUUUCCA	Translation	Phosphatidylinositol_4-kinase_beta_1	--	--
		Cat-miR164a.1	Ca_19196.1	UGGAGAAGCAGGGCACUUUU	AAAAGUGACUUGCUUCUUCA	Cleavage	Glutathione_S-transferase_U18	PF02798|GST_N,_Glutathione_S-transferase,_N-terminal_domain	--
		Cat-miR164a.1	Ca_08196.1	UGGAGAAGCAGGGCACUUUU	AAGAGUGCUUUGCUUCUACA	Cleavage	Glutathione_S-transferase_3	PF02798|GST_N,_Glutathione_S-transferase,_N-terminal_domain	--
		Cat-miR164a.2	Ca_00673.1	UGGAGAAGCAGGGCACGUGA	GCACGUGUCCUGUUUCUCCA	Cleavage	Protein_CUP-SHAPED_COTYLEDON_2	PF02365|NAM,_No_apical_meristem_(NAM)_protein	NAC
		Cat-miR164a.2	Ca_12802.1	UGGAGAAGCAG-GGCACGUGAA	UUCAUGUGCUUCUGCUUCUCCA	Cleavage	Protein_of_unknown_function_(DUF688)	PF05097|DUF688,_Protein_of_unknown_function_(DUF688)	--
		Cat-miR164a.2	Ca_08467.1	UGGAGAAGCAGGGCACGUGA	UUACGUGCCCUGCUUCUCCA	Cleavage	NAC_domain-containing_protein_100	PF02365|NAM,_No_apical_meristem_(NAM)_protein	NAC
		Cat-miR164a.2	Ca_13405.2	UGGAGAAGCAGGGCACGUGA	UUGCAUGCCCUGCUUCUCCG	Cleavage	UDP-glucuronic_acid_decarboxylase_1	PF01370|Epimerase,_NAD_dependent_epimerase/dehydratase_family	--
		Cat-miR164a.2	Ca_14182.1	UGGAGAAGCAGGGCACGUGA	GCAAGUGCCCUGCUUCUCCA	Cleavage	NAC_domain-containing_protein_21/22	PF02365|NAM,_No_apical_meristem_(NAM)_protein	NAC
		Cat-miR164a.2	Ca_13405.1	UGGAGAAGCAGGGCACGUGA	UUGCAUGCCCUGCUUCUCCG	Cleavage	NA	NA	NA
		Cat-miR164a.2	Ca_13405.3	UGGAGAAGCAGGGCACGUGA	UUGCAUGCCCUGCUUCUCCG	Cleavage	NA	NA	NA
		Cat-miR164b	Ca_00673.1	UGGAGAAGCAGGGCACGUUC	GCACGUGUCCUGUUUCUCCA	Cleavage	Protein_CUP-SHAPED_COTYLEDON_2	PF02365|NAM,_No_apical_meristem_(NAM)_protein	NAC
		Cat-miR164b	Ca_12865.2	UGGAGAAGCAGGGCACGUUC	GAACUUGACCUGUUUCUCUA	Cleavage	NA	NA	NA
		Cat-miR164b	Ca_27310.1	UGGAGAAGCAGGGCACGUUC	GUACUGGCCCUGCUUCUCCA	Cleavage	--	--	--
		Cat-miR164b	Ca_13502.1	UGGAGAAGCAGGGCACGUUC	GAGCGAGGCCUGCUUCUUCA	Cleavage	Putative_receptor_protein_kinase_ZmPK1	PF01453|B_lectin,_D-mannose_binding_lectin	--
		Cat-miR164b	Ca_08467.1	UGGAGAAGCAGGGCACGUUC	UUACGUGCCCUGCUUCUCCA	Cleavage	NAC_domain-containing_protein_100	PF02365|NAM,_No_apical_meristem_(NAM)_protein	NAC
		Cat-miR164b	Ca_14182.1	UGGAGAAGCAGGGCACGUUC	GCAAGUGCCCUGCUUCUCCA	Cleavage	NAC_domain-containing_protein_21/22	PF02365|NAM,_No_apical_meristem_(NAM)_protein	NAC
		Cat-miR164b	Ca_12865.1	UGGAGAAGCAGGGCACGUUC	GAACUUGACCUGUUUCUCUA	Cleavage	molecular_function_unknown	--	--
		Cat-miR164b	Ca_11410.1	UGGAGAAGCAGGGCACGUUC	GAAAAUGCUCUGCUUCUCUA	Cleavage	Anaphase-promoting_complex_subunit_1	PF12859|Apc1,_Anaphase-promoting_complex_subunit_1	--
		Cat-miR164b-3p	Ca_02214.1	CAUGUGCCCCUCUUCCCCAU	AUGGGAAGGAGGAGCAUAUG	Cleavage	Subtilisin-like_protease_SDD1	PF00082|Peptidase_S8,_Subtilase_family	--
		Cat-miR164b-3p	Ca_20143.1	CAUGUGCCCCUCUUCCCCAUC	GAUAGGGAAGGGGGGUAUGUG	Cleavage	F-box_protein_At2g27310	PF12937|F-box-like,_F-box-like	--
		Cat-miR164b-3p	Ca_18083.1	CAUGUGCC-CCUCUUCCCCAU	AUGGGGAGGAGGAGGUACAUG	Translation	--	--	--
		Cat-miR164b-3p	Ca_07771.1	CAUGUGCCCCUCUUCCCCAU	AUGCGGAAGUGGGGCACAUC	Translation	Pyridine_nucleotide-disulfide_oxidoreductase_domain-containing_protein_2	PF01266|DAO,_FAD_dependent_oxidoreductase	--
		Cat-miR164b-3p	Ca_03229.2	CAUGUGCCCCUCUUCCCCAU	AUGUGGAAGAAGGGCACAUC	Translation	Putative_vacuolar_protein_sorting-associated_protein_13A	PF12624|Chorein_N,_N-terminal_region_of_Chorein,_a_TM_vesicle-mediated_sorter	--
		Cat-miR164b-3p	Ca_18124.1	CAUGUGCCCCUCUUCCCCAU	AUGAGGAUGAGGAGCACAUG	Cleavage	Ent-copalyl_diphosphate_synthase,_chloroplastic	PF01397|Terpene_synth,_Terpene_synthase,_N-terminal_domain	--
		Cat-miR164c-3p	Ca_20143.1	CAUGUGCCCCUCUUCCCCAUC	GAUAGGGAAGGGGGGUAUGUG	Cleavage	F-box_protein_At2g27310	PF12937|F-box-like,_F-box-like	--
		Cat-miR164c-3p	Ca_03229.2	CAUGUGCCCCUCUUCCCCAU	AUGUGGAAGAAGGGCACAUC	Translation	Putative_vacuolar_protein_sorting-associated_protein_13A	PF12624|Chorein_N,_N-terminal_region_of_Chorein,_a_TM_vesicle-mediated_sorter	--
		Cat-miR164c-3p	Ca_18083.1	CAUGUGCC-CCUCUUCCCCAU	AUGGGGAGGAGGAGGUACAUG	Translation	--	--	--
		Cat-miR164c-3p	Ca_18124.1	CAUGUGCCCCUCUUCCCCAU	AUGAGGAUGAGGAGCACAUG	Cleavage	Ent-copalyl_diphosphate_synthase,_chloroplastic	PF01397|Terpene_synth,_Terpene_synthase,_N-terminal_domain	--
		Cat-miR164c-3p	Ca_07771.1	CAUGUGCCCCUCUUCCCCAU	AUGCGGAAGUGGGGCACAUC	Translation	Pyridine_nucleotide-disulfide_oxidoreductase_domain-containing_protein_2	PF01266|DAO,_FAD_dependent_oxidoreductase	--
		Cat-miR164c-3p	Ca_02214.1	CAUGUGCCCCUCUUCCCCAU	AUGGGAAGGAGGAGCAUAUG	Cleavage	Subtilisin-like_protease_SDD1	PF00082|Peptidase_S8,_Subtilase_family	--
		Cat-miR164c-5p	Ca_14182.1	UGGAGAAGCAGGGCACGUGC	GCAAGUGCCCUGCUUCUCCA	Cleavage	NAC_domain-containing_protein_21/22	PF02365|NAM,_No_apical_meristem_(NAM)_protein	NAC
		Cat-miR164c-5p	Ca_12802.1	UGGAGAAGCAG-GGCACGUG	CAUGUGCUUCUGCUUCUCCA	Cleavage	Protein_of_unknown_function_(DUF688)	PF05097|DUF688,_Protein_of_unknown_function_(DUF688)	--
		Cat-miR164c-5p	Ca_27310.1	UGGAGAAGCAGGGCACGUGC	GUACUGGCCCUGCUUCUCCA	Cleavage	--	--	--
		Cat-miR164c-5p	Ca_00673.1	UGGAGAAGCAGGGCACGUGC	GCACGUGUCCUGUUUCUCCA	Cleavage	Protein_CUP-SHAPED_COTYLEDON_2	PF02365|NAM,_No_apical_meristem_(NAM)_protein	NAC
		Cat-miR164c-5p	Ca_16169.1	UGGAGAAGCAGGGCACGUGCG	UGCACGUUCCCUUCUUCUCCC	Translation	Probable_inactive_purple_acid_phosphatase_1	PF00149|Metallophos,_Calcineurin-like_phosphoesterase	--
		Cat-miR164c-5p	Ca_08467.1	UGGAGAAGCAGGGCACGUGCG	CUUACGUGCCCUGCUUCUCCA	Cleavage	NAC_domain-containing_protein_100	PF02365|NAM,_No_apical_meristem_(NAM)_protein	NAC
		Cat-miR164c.1	Ca_14182.1	UGGAGAAGCAGGACACGUGC	GCAAGUGCCCUGCUUCUCCA	Cleavage	NAC_domain-containing_protein_21/22	PF02365|NAM,_No_apical_meristem_(NAM)_protein	NAC
		Cat-miR164c.1	Ca_00673.1	UGGAGAAGCAGGACACGUGC	GCACGUGUCCUGUUUCUCCA	Cleavage	Protein_CUP-SHAPED_COTYLEDON_2	PF02365|NAM,_No_apical_meristem_(NAM)_protein	NAC
		Cat-miR164c.1	Ca_08467.1	UGGAGAAGCAGGACACGUGC	UUACGUGCCCUGCUUCUCCA	Cleavage	NAC_domain-containing_protein_100	PF02365|NAM,_No_apical_meristem_(NAM)_protein	NAC
		Cat-miR164c.1	Ca_12802.1	UGGAGAAGCAGGA-CACGUGCA	UUCAUGUGCUUCUGCUUCUCCA	Cleavage	Protein_of_unknown_function_(DUF688)	PF05097|DUF688,_Protein_of_unknown_function_(DUF688)	--
		Cat-miR164c.2	Ca_16169.1	UGGAGAAGCAGGGCACGUGC	GCACGUUCCCUUCUUCUCCC	Translation	Probable_inactive_purple_acid_phosphatase_1	PF00149|Metallophos,_Calcineurin-like_phosphoesterase	--
		Cat-miR164c.2	Ca_14182.1	UGGAGAAGCAGGGCACGUGCU	AGCAAGUGCCCUGCUUCUCCA	Cleavage	NAC_domain-containing_protein_21/22	PF02365|NAM,_No_apical_meristem_(NAM)_protein	NAC
		Cat-miR164c.2	Ca_12802.1	UGGAGAAGCAG-GGCACGUG	CAUGUGCUUCUGCUUCUCCA	Cleavage	Protein_of_unknown_function_(DUF688)	PF05097|DUF688,_Protein_of_unknown_function_(DUF688)	--
		Cat-miR164c.2	Ca_27310.1	UGGAGAAGCAGGGCACGUGCU	GGUACUGGCCCUGCUUCUCCA	Cleavage	--	--	--
		Cat-miR164c.2	Ca_08467.1	UGGAGAAGCAGGGCACGUGC	UUACGUGCCCUGCUUCUCCA	Cleavage	NAC_domain-containing_protein_100	PF02365|NAM,_No_apical_meristem_(NAM)_protein	NAC
		Cat-miR164c.2	Ca_00673.1	UGGAGAAGCAGGGCACGUGCU	AGCACGUGUCCUGUUUCUCCA	Cleavage	Protein_CUP-SHAPED_COTYLEDON_2	PF02365|NAM,_No_apical_meristem_(NAM)_protein	NAC
		Cat-miR164d	Ca_08467.1	UGGAGAAGCAGGGCACAUGC	UUACGUGCCCUGCUUCUCCA	Cleavage	NAC_domain-containing_protein_100	PF02365|NAM,_No_apical_meristem_(NAM)_protein	NAC
		Cat-miR164d	Ca_14182.1	UGGAGAAGCAGGGCACAUGCU	AGCAAGUGCCCUGCUUCUCCA	Cleavage	NAC_domain-containing_protein_21/22	PF02365|NAM,_No_apical_meristem_(NAM)_protein	NAC
		Cat-miR164d	Ca_12802.1	UGGAGAAGCAG-GGCACAUG	CAUGUGCUUCUGCUUCUCCA	Cleavage	Protein_of_unknown_function_(DUF688)	PF05097|DUF688,_Protein_of_unknown_function_(DUF688)	--
		Cat-miR164d	Ca_00673.1	UGGAGAAGCAGGGCACAUGCU	AGCACGUGUCCUGUUUCUCCA	Cleavage	Protein_CUP-SHAPED_COTYLEDON_2	PF02365|NAM,_No_apical_meristem_(NAM)_protein	NAC
		Cat-miR164e	Ca_07125.1	UGGAGAAGCAGGGCACGUUA	UAAUGCGCCAUGCUUCUUCA	Translation	E3_ubiquitin-protein_ligase_UPL1	PF06025|DUF913,_Domain_of_Unknown_Function_(DUF913)	--
		Cat-miR164e	Ca_13405.1	UGGAGAAGCAGGGCACGUUA	UUGCAUGCCCUGCUUCUCCG	Cleavage	NA	NA	NA
		Cat-miR164e	Ca_02800.3	UGGAGAAGCAGGGCACGUUA	UAAUGGGCUUUGCUUCUCUA	Cleavage	NA	NA	NA
		Cat-miR164e	Ca_00673.1	UGGAGAAGCAGGGCACGUUA	GCACGUGUCCUGUUUCUCCA	Cleavage	Protein_CUP-SHAPED_COTYLEDON_2	PF02365|NAM,_No_apical_meristem_(NAM)_protein	NAC
		Cat-miR164e	Ca_13405.3	UGGAGAAGCAGGGCACGUUA	UUGCAUGCCCUGCUUCUCCG	Cleavage	NA	NA	NA
		Cat-miR164e	Ca_13405.2	UGGAGAAGCAGGGCACGUUA	UUGCAUGCCCUGCUUCUCCG	Cleavage	UDP-glucuronic_acid_decarboxylase_1	PF01370|Epimerase,_NAD_dependent_epimerase/dehydratase_family	--
		Cat-miR164e	Ca_14182.1	UGGAGAAGCAGGGCACGUUA	GCAAGUGCCCUGCUUCUCCA	Cleavage	NAC_domain-containing_protein_21/22	PF02365|NAM,_No_apical_meristem_(NAM)_protein	NAC
		Cat-miR164e	Ca_02800.1	UGGAGAAGCAGGGCACGUUA	UAAUGGGCUUUGCUUCUCUA	Cleavage	Probable_nitrite_transporter_At1g68570	PF00854|PTR2,_POT_family	--
		Cat-miR164e	Ca_08467.1	UGGAGAAGCAGGGCACGUUA	UUACGUGCCCUGCUUCUCCA	Cleavage	NAC_domain-containing_protein_100	PF02365|NAM,_No_apical_meristem_(NAM)_protein	NAC
		Cat-miR164e	Ca_02800.2	UGGAGAAGCAGGGCACGUUA	UAAUGGGCUUUGCUUCUCUA	Cleavage	NA	NA	NA
		Cat-miR164e	Ca_05812.1	UGGAGAAGCAGGGCACGUUAC	GUGAAGUGCCCAGCUUUUCCA	Translation	Phosphatidylinositol_4-kinase_beta_1	--	--
		Cat-miR164e	Ca_02093.1	UGGAGAAGCAGGGCACGUUA	UAGCGUGCCGUGCUUCUCUC	Translation	EPIDERMAL_PATTERNING_FACTOR-like_protein_1	--	--
		Cat-miR164f	Ca_23235.1	UGGAGAAGAAGGGCACGUGC	GCCCGUGCCGUUCUUCUUCG	Translation	Uncharacterized_protein_YhcW	PF00702|Hydrolase,_haloacid_dehalogenase-like_hydrolase	--
		Cat-miR164f	Ca_00673.1	UGGAGAAGAAGGGCACGUGC	GCACGUGUCCUGUUUCUCCA	Translation	Protein_CUP-SHAPED_COTYLEDON_2	PF02365|NAM,_No_apical_meristem_(NAM)_protein	NAC
		Cat-miR164f	Ca_14182.1	UGGAGAAGAAGGGCACGUGC	GCAAGUGCCCUGCUUCUCCA	Translation	NAC_domain-containing_protein_21/22	PF02365|NAM,_No_apical_meristem_(NAM)_protein	NAC
		Cat-miR164f	Ca_16468.1	UGGAGAAGAAGGGCACGUGC	GCAUAUGUCCAUCUUCUCCA	Translation	Pentatricopeptide_repeat-containing_protein_At2g22070	PF12854|PPR_1,_PPR_repeat	--
		Cat-miR164f	Ca_16169.1	UGGAGAAGAAGGGCACGUGCA	UGCACGUUCCCUUCUUCUCCC	Cleavage	Probable_inactive_purple_acid_phosphatase_1	PF00149|Metallophos,_Calcineurin-like_phosphoesterase	--
		Cat-miR164f	Ca_08467.1	UGGAGAAGAAGGGCACGUGC	UUACGUGCCCUGCUUCUCCA	Translation	NAC_domain-containing_protein_100	PF02365|NAM,_No_apical_meristem_(NAM)_protein	NAC
		Cat-miR164f	Ca_08181.1	UGGAGAAGAAGGGCACGUGCA	UCCACUAGCCCUUCUUCUCCA	Cleavage	Protein_TIFY_3B	PF09425|CCT_2,_Divergent_CCT_motif	Tify
		Cat-miR164f-3p	Ca_08659.1	CACGUGCCCUGCUUCUCCAAC	GUUGGAGAGGCAGAGCACAUG	Cleavage	Cell_cycle_regulated_microtubule_associated_protein	PF12214|TPX2_importin,_Cell_cycle_regulated_microtubule_associated_protein	--
		Cat-miR164h-5p	Ca_00673.1	UGGAGAAGCAGGGCACGUGU	GCACGUGUCCUGUUUCUCCA	Cleavage	Protein_CUP-SHAPED_COTYLEDON_2	PF02365|NAM,_No_apical_meristem_(NAM)_protein	NAC
		Cat-miR164h-5p	Ca_27310.1	UGGAGAAGCAGGGCACGUGU	GUACUGGCCCUGCUUCUCCA	Cleavage	--	--	--
		Cat-miR164h-5p	Ca_20341.2	UGGAGAAGCAGGGCACGUGU	ACACAUCCCCUACUUCUCCA	Translation	Protein_HOTHEAD	PF01266|DAO,_FAD_dependent_oxidoreductase	--
		Cat-miR164h-5p	Ca_05067.1	UGGAGAAGCAGGGCACGUGU	AUGUGUGUCCUGCUUCUCCU	Cleavage	U-box_domain-containing_protein_3	PF04564|U-box,_U-box_domain	--
		Cat-miR164h-5p	Ca_14182.1	UGGAGAAGCAGGGCACGUGU	GCAAGUGCCCUGCUUCUCCA	Cleavage	NAC_domain-containing_protein_21/22	PF02365|NAM,_No_apical_meristem_(NAM)_protein	NAC
		Cat-miR164h-5p	Ca_12802.1	UGGAGAAGCAG-GGCACGUGUA	UUCAUGUGCUUCUGCUUCUCCA	Cleavage	Protein_of_unknown_function_(DUF688)	PF05097|DUF688,_Protein_of_unknown_function_(DUF688)	--
		Cat-miR164h-5p	Ca_08467.1	UGGAGAAGCAGGGCACGUGU	UUACGUGCCCUGCUUCUCCA	Cleavage	NAC_domain-containing_protein_100	PF02365|NAM,_No_apical_meristem_(NAM)_protein	NAC
		Cat-miR164h-5p	Ca_20341.1	UGGAGAAGCAGGGCACGUGU	ACACAUCCCCUACUUCUCCA	Translation	NA	NA	NA
		Cat-NovmiR164a	Ca_14182.1	UGGAGAAGCAGGACACGUGC	GCAAGUGCCCUGCUUCUCCA	Cleavage	NAC_domain-containing_protein_21/22	PF02365|NAM,_No_apical_meristem_(NAM)_protein	NAC
		Cat-NovmiR164a	Ca_00673.1	UGGAGAAGCAGGACACGUGC	GCACGUGUCCUGUUUCUCCA	Cleavage	Protein_CUP-SHAPED_COTYLEDON_2	PF02365|NAM,_No_apical_meristem_(NAM)_protein	NAC
		Cat-NovmiR164a	Ca_12802.1	UGGAGAAGCAGGA-CACGUGCA	UUCAUGUGCUUCUGCUUCUCCA	Cleavage	Protein_of_unknown_function_(DUF688)	PF05097|DUF688,_Protein_of_unknown_function_(DUF688)	--
		Cat-NovmiR164a	Ca_08467.1	UGGAGAAGCAGGACACGUGC	UUACGUGCCCUGCUUCUCCA	Cleavage	NAC_domain-containing_protein_100	PF02365|NAM,_No_apical_meristem_(NAM)_protein	NAC
		Cat-NovmiR164b	Ca_14182.1	UGGAGAAGCAGGGCACGUGC	GCAAGUGCCCUGCUUCUCCA	Cleavage	NAC_domain-containing_protein_21/22	PF02365|NAM,_No_apical_meristem_(NAM)_protein	NAC
		Cat-NovmiR164b	Ca_00673.1	UGGAGAAGCAGGGCACGUGC	GCACGUGUCCUGUUUCUCCA	Cleavage	Protein_CUP-SHAPED_COTYLEDON_2	PF02365|NAM,_No_apical_meristem_(NAM)_protein	NAC
		Cat-NovmiR164b	Ca_27310.1	UGGAGAAGCAGGGCACGUGC	GUACUGGCCCUGCUUCUCCA	Cleavage	--	--	--
		Cat-NovmiR164b	Ca_08467.1	UGGAGAAGCAGGGCACGUGC	UUACGUGCCCUGCUUCUCCA	Cleavage	NAC_domain-containing_protein_100	PF02365|NAM,_No_apical_meristem_(NAM)_protein	NAC
		Cat-NovmiR164b	Ca_16169.1	UGGAGAAGCAGGGCACGUGCA	UGCACGUUCCCUUCUUCUCCC	Translation	Probable_inactive_purple_acid_phosphatase_1	PF00149|Metallophos,_Calcineurin-like_phosphoesterase	--
		Cat-NovmiR164c	Ca_16169.1	UGGAGAAGCAGGGCACGUGCA	UGCACGUUCCCUUCUUCUCCC	Translation	Probable_inactive_purple_acid_phosphatase_1	PF00149|Metallophos,_Calcineurin-like_phosphoesterase	--
		Cat-NovmiR164c	Ca_08467.1	UGGAGAAGCAGGGCACGUGC	UUACGUGCCCUGCUUCUCCA	Cleavage	NAC_domain-containing_protein_100	PF02365|NAM,_No_apical_meristem_(NAM)_protein	NAC
		Cat-NovmiR164c	Ca_27310.1	UGGAGAAGCAGGGCACGUGC	GUACUGGCCCUGCUUCUCCA	Cleavage	--	--	--
		Cat-NovmiR164c	Ca_14182.1	UGGAGAAGCAGGGCACGUGC	GCAAGUGCCCUGCUUCUCCA	Cleavage	NAC_domain-containing_protein_21/22	PF02365|NAM,_No_apical_meristem_(NAM)_protein	NAC
		Cat-NovmiR164c	Ca_00673.1	UGGAGAAGCAGGGCACGUGC	GCACGUGUCCUGUUUCUCCA	Cleavage	Protein_CUP-SHAPED_COTYLEDON_2	PF02365|NAM,_No_apical_meristem_(NAM)_protein	NAC
		Cat-NovmiR164d	Ca_00673.1	UGGAGAAGCAGGGCACAUGCUU	GAGCACGUGUCCUGUUUCUCCA	Cleavage	Protein_CUP-SHAPED_COTYLEDON_2	PF02365|NAM,_No_apical_meristem_(NAM)_protein	NAC
		Cat-NovmiR164d	Ca_08467.1	UGGAGAAGCAGGGCACAUGC	UUACGUGCCCUGCUUCUCCA	Cleavage	NAC_domain-containing_protein_100	PF02365|NAM,_No_apical_meristem_(NAM)_protein	NAC
		Cat-NovmiR164d	Ca_14182.1	UGGAGAAGCAGGGCACAUGCUU	GAGCAAGUGCCCUGCUUCUCCA	Cleavage	NAC_domain-containing_protein_21/22	PF02365|NAM,_No_apical_meristem_(NAM)_protein	NAC
115	miR166	Cat-miR166	Ca_09565.4	CCGGACCAGGCUUCAUUCCCG	CUGGAAUGAAGCCUGGUCCGG	Cleavage	NA	NA	NA
		Cat-miR166	Ca_00550.1	CCGGACCAGGCUUCAUUCCC	UGGGAUGAAGCCUGGUCCGG	Cleavage	Homeobox-leucine_zipper_protein_ATHB-14	PF08670|MEKHLA,_MEKHLA_domain	HB
		Cat-miR166	Ca_00550.2	CCGGACCAGGCUUCAUUCCC	UGGGAUGAAGCCUGGUCCGG	Cleavage	NA	NA	NA
		Cat-miR166	Ca_02603.1	CCGGACCAGGCUUCAUUCCCG	UGGGACUGAAUUUUGGUCCGG	Translation	Tudor/PWWP/MBT_superfamily_protein	PF00855|PWWP,_PWWP_domain	--
		Cat-miR166	Ca_09565.2	CCGGACCAGGCUUCAUUCCCG	CUGGAAUGAAGCCUGGUCCGG	Cleavage	Homeobox-leucine_zipper_protein_ATHB-15	PF08670|MEKHLA,_MEKHLA_domain	HB
		Cat-miR166	Ca_09740.1	CCGGACCAGGCUUCAUUCCCG	CUGGGAUGAAGCCUGGUCCGG	Cleavage	Homeobox-leucine_zipper_protein_REVOLUTA	PF08670|MEKHLA,_MEKHLA_domain	HB
		Cat-miR166	Ca_09565.3	CCGGACCAGGCUUCAUUCCCG	CUGGAAUGAAGCCUGGUCCGG	Cleavage	NA	NA	NA
		Cat-miR166	Ca_09565.1	CCGGACCAGGCUUCAUUCCCG	CUGGAAUGAAGCCUGGUCCGG	Cleavage	NA	NA	NA
		Cat-miR166a-5p.1	Ca_13128.1	GGAAUGUUGUCUGGUUCGAGG	UCUCGAACAAGACAUCAUUCU	Cleavage	F-box/FBD/LRR-repeat_protein_At3g14710	PF08387|FBD,_FBD	--
		Cat-miR166a-5p.1	Ca_05843.1	GGAAUGUUGUCUGGUUCGAG	CUUGGAUCAUACAACAUUCU	Translation	Ankyrin-3	PF12796|Ank_2,_Ankyrin_repeats_(3_copies)	--
		Cat-miR166a-5p.1	Ca_14336.1	GGAAUGUUGUCUGGUUCGAGG	UCUUGAAUCAUGCAACAUUUC	Translation	Probable_membrane-associated_kinase_regulator_3	--	--
		Cat-miR166a-5p.1	Ca_02758.1	GGAAUGUUGUCUGGUUCGAGG	UCUCGAGGUAGUCAACAUUCC	Translation	--	--	--
		Cat-miR166a-5p.2	Ca_19183.1	GGAAUGUUGUCUGGCUCGAGG	UUUUAAGCCAGAGAACAUUCC	Translation	Phosphatidate_cytidylyltransferase	PF01148|CTP_transf_1,_Cytidylyltransferase_family	--
		Cat-miR166a-5p.2	Ca_02758.1	GGAAUGUUGUCUGGCUCGAGG	UCUCGAGGUAGUCAACAUUCC	Translation	--	--	--
		Cat-miR166b-5p.1	Ca_00401.1	GGACUGUUGUCUGGCUCGAG	UUUGAGCCAAACAACAGUUU	Translation	Probable_1-deoxy-D-xylulose-5-phosphate_synthase,_chloroplastic	PF02779|Transket_pyr,_Transketolase,_pyrimidine_binding_domain	--
		Cat-miR166b-5p.1	Ca_00401.2	GGACUGUUGUCUGGCUCGAG	UUUGAGCCAAACAACAGUUU	Translation	NA	NA	NA
		Cat-miR166b-5p.2	Ca_08486.2	GGAAUGUUGUCUGGCUCGCGG	UCGUGAGUUAGAGAAUAUUCC	Translation	Isoaspartyl_peptidase/L-asparaginase	PF01112|Asparaginase_2,_Asparaginase	--
		Cat-miR166b-5p.2	Ca_08486.1	GGAAUGUUGUCUGGCUCGCGG	UCGUGAGUUAGAGAAUAUUCC	Translation	NA	NA	NA
		Cat-miR166b.2	Ca_09740.1	UCGGACCAGGCUUCAUUCCC	UGGGAUGAAGCCUGGUCCGG	Cleavage	Homeobox-leucine_zipper_protein_REVOLUTA	PF08670|MEKHLA,_MEKHLA_domain	HB
		Cat-miR166b.2	Ca_09565.3	UCGGACCAGGCUUCAUUCCC	UGGAAUGAAGCCUGGUCCGG	Cleavage	NA	NA	NA
		Cat-miR166b.2	Ca_09565.1	UCGGACCAGGCUUCAUUCCC	UGGAAUGAAGCCUGGUCCGG	Cleavage	NA	NA	NA
		Cat-miR166b.2	Ca_00800.1	UCGGACCAGGCUUCAUUCCC	GUGGAUGAAGUUUGGUCUGA	Cleavage	ABSCISIC_ACID-INSENSITIVE_5-like_protein_1	PF00170|bZIP_1,_bZIP_transcription_factor	bZIP
		Cat-miR166b.2	Ca_00550.1	UCGGACCAGGCUUCAUUCCC	UGGGAUGAAGCCUGGUCCGG	Cleavage	Homeobox-leucine_zipper_protein_ATHB-14	PF08670|MEKHLA,_MEKHLA_domain	HB
		Cat-miR166b.2	Ca_09565.2	UCGGACCAGGCUUCAUUCCC	UGGAAUGAAGCCUGGUCCGG	Cleavage	Homeobox-leucine_zipper_protein_ATHB-15	PF08670|MEKHLA,_MEKHLA_domain	HB
		Cat-miR166b.2	Ca_09565.4	UCGGACCAGGCUUCAUUCCC	UGGAAUGAAGCCUGGUCCGG	Cleavage	NA	NA	NA
		Cat-miR166b.2	Ca_00550.2	UCGGACCAGGCUUCAUUCCC	UGGGAUGAAGCCUGGUCCGG	Cleavage	NA	NA	NA
		Cat-miR166d.1	Ca_09740.1	CGGGCCAGGCUUCAUUCCCG	CUGGGAUGAAGCCUGGUCCG	Cleavage	Homeobox-leucine_zipper_protein_REVOLUTA	PF08670|MEKHLA,_MEKHLA_domain	HB
		Cat-miR166d.1	Ca_00550.2	CGGGCCAGGCUUCAUUCCCG	UUGGGAUGAAGCCUGGUCCG	Cleavage	NA	NA	NA
		Cat-miR166d.1	Ca_09565.4	CGGGCCAGGCUUCAUUCCCG	CUGGAAUGAAGCCUGGUCCG	Cleavage	NA	NA	NA
		Cat-miR166d.1	Ca_09565.1	CGGGCCAGGCUUCAUUCCCG	CUGGAAUGAAGCCUGGUCCG	Cleavage	NA	NA	NA
		Cat-miR166d.1	Ca_09565.2	CGGGCCAGGCUUCAUUCCCG	CUGGAAUGAAGCCUGGUCCG	Cleavage	Homeobox-leucine_zipper_protein_ATHB-15	PF08670|MEKHLA,_MEKHLA_domain	HB
		Cat-miR166d.1	Ca_00550.1	CGGGCCAGGCUUCAUUCCCG	UUGGGAUGAAGCCUGGUCCG	Cleavage	Homeobox-leucine_zipper_protein_ATHB-14	PF08670|MEKHLA,_MEKHLA_domain	HB
		Cat-miR166d.1	Ca_09565.3	CGGGCCAGGCUUCAUUCCCG	CUGGAAUGAAGCCUGGUCCG	Cleavage	NA	NA	NA
		Cat-miR166d.2	Ca_00550.1	UCGGACCAGGCUUCAUUCCA	UGGGAUGAAGCCUGGUCCGG	Cleavage	Homeobox-leucine_zipper_protein_ATHB-14	PF08670|MEKHLA,_MEKHLA_domain	HB
		Cat-miR166d.2	Ca_09565.2	UCGGACCAGGCUUCAUUCCA	UGGAAUGAAGCCUGGUCCGG	Cleavage	Homeobox-leucine_zipper_protein_ATHB-15	PF08670|MEKHLA,_MEKHLA_domain	HB
		Cat-miR166d.2	Ca_13059.1	UCGGACCAGGCUUCAUUCCA	UGGAGUGAAGUUUGAUCCGA	Cleavage	NAC_domain-containing_protein_8	PF02365|NAM,_No_apical_meristem_(NAM)_protein	NAC
		Cat-miR166d.2	Ca_09565.3	UCGGACCAGGCUUCAUUCCA	UGGAAUGAAGCCUGGUCCGG	Cleavage	NA	NA	NA
		Cat-miR166d.2	Ca_11620.1	UCGGACCAGGCUUCAUUCCAU	GUGGAAUGGUCCCUGGUCUGA	Translation	Calpain-9	PF00648|Peptidase_C2,_Calpain_family_cysteine_protease	--
		Cat-miR166d.2	Ca_00550.2	UCGGACCAGGCUUCAUUCCA	UGGGAUGAAGCCUGGUCCGG	Cleavage	NA	NA	NA
		Cat-miR166d.2	Ca_09565.1	UCGGACCAGGCUUCAUUCCA	UGGAAUGAAGCCUGGUCCGG	Cleavage	NA	NA	NA
		Cat-miR166d.2	Ca_09740.1	UCGGACCAGGCUUCAUUCCA	UGGGAUGAAGCCUGGUCCGG	Cleavage	Homeobox-leucine_zipper_protein_REVOLUTA	PF08670|MEKHLA,_MEKHLA_domain	HB
		Cat-miR166d.2	Ca_09565.4	UCGGACCAGGCUUCAUUCCA	UGGAAUGAAGCCUGGUCCGG	Cleavage	NA	NA	NA
		Cat-miR166e-3p	Ca_08059.2	UUUAACCAGGCUUCAUUCCCC	GGGGGAUGGAGCUUGGUUGGA	Cleavage	Cellulose_synthase_A_catalytic_subunit_7_[UDP-forming]	PF03552|Cellulose_synt,_Cellulose_synthase	--
		Cat-miR166e-3p	Ca_08059.1	UUUAACCAGGCUUCAUUCCCC	GGGGGAUGGAGCUUGGUUGGA	Cleavage	NA	NA	NA
		Cat-miR166e-5p	NA	NA	NA	NA	NA	NA	NA
		Cat-miR166e.1	Ca_00550.2	UCGGACCAGGCUUCAUUUUU	UGGGAUGAAGCCUGGUCCGG	Cleavage	NA	NA	NA
		Cat-miR166e.1	Ca_00550.1	UCGGACCAGGCUUCAUUUUU	UGGGAUGAAGCCUGGUCCGG	Cleavage	Homeobox-leucine_zipper_protein_ATHB-14	PF08670|MEKHLA,_MEKHLA_domain	HB
		Cat-miR166e.1	Ca_09740.1	UCGGACCAGGCUUCAUUUUU	UGGGAUGAAGCCUGGUCCGG	Cleavage	Homeobox-leucine_zipper_protein_REVOLUTA	PF08670|MEKHLA,_MEKHLA_domain	HB
		Cat-miR166e.1	Ca_09565.2	UCGGACCAGGCUUCAUUUUU	UGGAAUGAAGCCUGGUCCGG	Cleavage	Homeobox-leucine_zipper_protein_ATHB-15	PF08670|MEKHLA,_MEKHLA_domain	HB
		Cat-miR166e.1	Ca_09565.3	UCGGACCAGGCUUCAUUUUU	UGGAAUGAAGCCUGGUCCGG	Cleavage	NA	NA	NA
		Cat-miR166e.1	Ca_09565.4	UCGGACCAGGCUUCAUUUUU	UGGAAUGAAGCCUGGUCCGG	Cleavage	NA	NA	NA
		Cat-miR166e.1	Ca_08364.1	UCGGACCAGGCUUCAUUUUU	GACAAGGAAGCUUGGUCCGA	Cleavage	Uncharacterized_protein_At2g34460,_chloroplastic	PF01370|Epimerase,_NAD_dependent_epimerase/dehydratase_family	--
		Cat-miR166e.1	Ca_09565.1	UCGGACCAGGCUUCAUUUUU	UGGAAUGAAGCCUGGUCCGG	Cleavage	NA	NA	NA
		Cat-miR166e.2	Ca_00550.1	UUCGGACCAGGCUUCAUUCC	GGGAUGAAGCCUGGUCCGGA	Cleavage	Homeobox-leucine_zipper_protein_ATHB-14	PF08670|MEKHLA,_MEKHLA_domain	HB
		Cat-miR166e.2	Ca_13059.1	UUCGGACCAGGCUUCAUUCC	GGAGUGAAGUUUGAUCCGAA	Cleavage	NAC_domain-containing_protein_8	PF02365|NAM,_No_apical_meristem_(NAM)_protein	NAC
		Cat-miR166e.2	Ca_09565.4	UUCGGACCAGGCUUCAUUCC	GGAAUGAAGCCUGGUCCGGA	Cleavage	NA	NA	NA
		Cat-miR166e.2	Ca_00550.2	UUCGGACCAGGCUUCAUUCC	GGGAUGAAGCCUGGUCCGGA	Cleavage	NA	NA	NA
		Cat-miR166e.2	Ca_02888.1	UUCGGACCAGGCUUCAUUCC	GGAAUAAAGCCUAGUUUGAA	Cleavage	Pentatricopeptide_repeat-containing_protein_At4g33990	PF01535|PPR,_PPR_repeat	--
		Cat-miR166e.2	Ca_09565.1	UUCGGACCAGGCUUCAUUCC	GGAAUGAAGCCUGGUCCGGA	Cleavage	NA	NA	NA
		Cat-miR166e.2	Ca_09565.2	UUCGGACCAGGCUUCAUUCC	GGAAUGAAGCCUGGUCCGGA	Cleavage	Homeobox-leucine_zipper_protein_ATHB-15	PF08670|MEKHLA,_MEKHLA_domain	HB
		Cat-miR166e.2	Ca_09565.3	UUCGGACCAGGCUUCAUUCC	GGAAUGAAGCCUGGUCCGGA	Cleavage	NA	NA	NA
		Cat-miR166e.2	Ca_09740.1	UUCGGACCAGGCUUCAUUCC	GGGAUGAAGCCUGGUCCGGA	Cleavage	Homeobox-leucine_zipper_protein_REVOLUTA	PF08670|MEKHLA,_MEKHLA_domain	HB
		Cat-miR166f	Ca_09565.4	UUUCGGACCAGGCUUCAUUCC	GGAAUGAAGCCUGGUCCGGAU	Cleavage	NA	NA	NA
		Cat-miR166f	Ca_00550.2	UUUCGGACCAGGCUUCAUUCC	GGGAUGAAGCCUGGUCCGGAU	Cleavage	NA	NA	NA
		Cat-miR166f	Ca_09740.1	UUUCGGACCAGGCUUCAUUCC	GGGAUGAAGCCUGGUCCGGAU	Cleavage	Homeobox-leucine_zipper_protein_REVOLUTA	PF08670|MEKHLA,_MEKHLA_domain	HB
		Cat-miR166f	Ca_09565.2	UUUCGGACCAGGCUUCAUUCC	GGAAUGAAGCCUGGUCCGGAU	Cleavage	Homeobox-leucine_zipper_protein_ATHB-15	PF08670|MEKHLA,_MEKHLA_domain	HB
		Cat-miR166f	Ca_17532.3	UUUCGGACCAGGCUUCAUUC	GAAUGAAGUAUGAUCUGAAA	Translation	NA	NA	NA
		Cat-miR166f	Ca_02888.1	UUUCGGACCAGGCUUCAUUCC	GGAAUAAAGCCUAGUUUGAAA	Translation	Pentatricopeptide_repeat-containing_protein_At4g33990	PF01535|PPR,_PPR_repeat	--
		Cat-miR166f	Ca_09565.1	UUUCGGACCAGGCUUCAUUCC	GGAAUGAAGCCUGGUCCGGAU	Cleavage	NA	NA	NA
		Cat-miR166f	Ca_09565.3	UUUCGGACCAGGCUUCAUUCC	GGAAUGAAGCCUGGUCCGGAU	Cleavage	NA	NA	NA
		Cat-miR166f	Ca_00550.1	UUUCGGACCAGGCUUCAUUCC	GGGAUGAAGCCUGGUCCGGAU	Cleavage	Homeobox-leucine_zipper_protein_ATHB-14	PF08670|MEKHLA,_MEKHLA_domain	HB
		Cat-miR166f	Ca_05181.1	UUUCGGACCAGGCUUCAUUC	AAAUGCAGCCUUGUCCGAAA	Translation	HVA22-like_protein_a	PF03134|TB2_DP1_HVA22,_TB2/DP1,_HVA22_family	--
		Cat-miR166f	Ca_00800.1	UUUCGGACCAGGCUUCAUUC	GGAUGAAGUUUGGUCUGAGA	Cleavage	ABSCISIC_ACID-INSENSITIVE_5-like_protein_1	PF00170|bZIP_1,_bZIP_transcription_factor	bZIP
		Cat-miR166g-5p	Ca_15759.1	GGAAUGUUGUUUGGCUCGAGG	CCACGGUCCAAGCAACAUUCC	Cleavage	Cation/H(+)_antiporter_20	--	--
		Cat-miR166g-5p	Ca_02758.1	GGAAUGUUGUUUGGCUCGAGG	UCUCGAGGUAGUCAACAUUCC	Translation	--	--	--
		Cat-miR166g-5p	Ca_10063.1	GGAAUGUUGUUUGGCUCGAG	UUCGAGUCAAGGAACAUUUC	Translation	Casein_kinase_I_isoform_delta-like	PF00069|Pkinase,_Protein_kinase_domain	--
		Cat-miR166g-5p	Ca_00110.1	GGAAUGUUGUUUGGCUCGAGG	UCUCAAGGCAAGCAACAUUCU	Cleavage	G-type_lectin_S-receptor-like_serine/threonine-protein_kinase_B120	PF00069|Pkinase,_Protein_kinase_domain	--
		Cat-miR166g-5p	Ca_04100.1	GGAAUGUUGUUUGGCUCGAG	UUUGAGUCGAACAACAUUUC	Cleavage	Potassium_channel_AKT1	PF00520|Ion_trans,_Ion_transport_protein	--
		Cat-miR166h-5p	Ca_02758.1	GGAAUGUUGGCUGGCUCGAGG	UCUCGAGGUAGUCAACAUUCC	Cleavage	--	--	--
		Cat-miR166h-5p	Ca_06262.1	GGAAUGUUGGCUGGCUCGAGG	UCUCAAGCCUGCUAACAUUCU	Cleavage	Leucine-rich_repeat_receptor-like_serine/threonine/tyrosine-protein_kinase_SOBIR1	PF00069|Pkinase,_Protein_kinase_domain	--
		Cat-miR166i	Ca_09740.1	UCGGACCAGGCUUCAUUUUU	UGGGAUGAAGCCUGGUCCGG	Cleavage	Homeobox-leucine_zipper_protein_REVOLUTA	PF08670|MEKHLA,_MEKHLA_domain	HB
		Cat-miR166i	Ca_08364.1	UCGGACCAGGCUUCAUUUUU	GACAAGGAAGCUUGGUCCGA	Cleavage	Uncharacterized_protein_At2g34460,_chloroplastic	PF01370|Epimerase,_NAD_dependent_epimerase/dehydratase_family	--
		Cat-miR166i	Ca_09565.3	UCGGACCAGGCUUCAUUUUU	UGGAAUGAAGCCUGGUCCGG	Cleavage	NA	NA	NA
		Cat-miR166i	Ca_00550.1	UCGGACCAGGCUUCAUUUUU	UGGGAUGAAGCCUGGUCCGG	Cleavage	Homeobox-leucine_zipper_protein_ATHB-14	PF08670|MEKHLA,_MEKHLA_domain	HB
		Cat-miR166i	Ca_09565.4	UCGGACCAGGCUUCAUUUUU	UGGAAUGAAGCCUGGUCCGG	Cleavage	NA	NA	NA
		Cat-miR166i	Ca_08364.2	UCGGACCAGGCUUCAUUUUU	GACAAGGAAGCUUGGUCCGA	Cleavage	NA	NA	NA
		Cat-miR166i	Ca_09565.2	UCGGACCAGGCUUCAUUUUU	UGGAAUGAAGCCUGGUCCGG	Cleavage	Homeobox-leucine_zipper_protein_ATHB-15	PF08670|MEKHLA,_MEKHLA_domain	HB
		Cat-miR166i	Ca_09565.1	UCGGACCAGGCUUCAUUUUU	UGGAAUGAAGCCUGGUCCGG	Cleavage	NA	NA	NA
		Cat-miR166i	Ca_00550.2	UCGGACCAGGCUUCAUUUUU	UGGGAUGAAGCCUGGUCCGG	Cleavage	NA	NA	NA
		Cat-miR166i-5p.1	NA	NA	NA	NA	NA	NA	NA
		Cat-miR166i-5p.2	Ca_10236.1	AAUGAGGUUUGAUCCAAGAU	AUUCUGGAUCAGACUUCAUU	Cleavage	Ribonuclease_1	PF00445|Ribonuclease_T2,_Ribonuclease_T2_family	--
		Cat-miR166i-5p.2	Ca_17245.1	AAUGAGGUUUGAUCCAAGAU	UUCUUGGAUUAUACCUUAUU	Translation	Putative_zinc_metalloprotease_slr1821	PF02163|Peptidase_M50,_Peptidase_family_M50	--
		Cat-miR166i-5p.2	Ca_20625.1	AAUGAGGUUUGAUCCAAGAU	AUUUUGUAUUAGACUUCAUU	Cleavage	50S_ribosomal_protein_L25	--	--
		Cat-miR166i-5p.2	Ca_07977.1	AAUGAGGUUUGAUCCAAGAUC	GAUCUUGGAUCCAAUCUUAUU	Translation	Beta-glucosidase_46	PF00232|Glyco_hydro_1,_Glycosyl_hydrolase_family_1	--
		Cat-miR166i-5p.2	Ca_02068.1	AAUGAGGUUUGAUCCAAGAU	AUUUUGUAUCAAGUUUCAUU	Cleavage	Protein_PHLOEM_PROTEIN_2-LIKE_A1	--	--
		Cat-miR166i-5p.2	Ca_17959.1	AAUGAGGUUUGAUCCAAGAU	AUUCUGGAUCAGACUUCAUU	Cleavage	Ribonuclease_1	PF00445|Ribonuclease_T2,_Ribonuclease_T2_family	--
		Cat-miR166j-3p	Ca_09740.1	UCGGACCAGGCUUCAUUCCCG	CUGGGAUGAAGCCUGGUCCGG	Cleavage	Homeobox-leucine_zipper_protein_REVOLUTA	PF08670|MEKHLA,_MEKHLA_domain	HB
		Cat-miR166j-3p	Ca_09565.3	UCGGACCAGGCUUCAUUCCCG	CUGGAAUGAAGCCUGGUCCGG	Cleavage	NA	NA	NA
		Cat-miR166j-3p	Ca_09565.1	UCGGACCAGGCUUCAUUCCCG	CUGGAAUGAAGCCUGGUCCGG	Cleavage	NA	NA	NA
		Cat-miR166j-3p	Ca_00550.1	UCGGACCAGGCUUCAUUCCC	UGGGAUGAAGCCUGGUCCGG	Cleavage	Homeobox-leucine_zipper_protein_ATHB-14	PF08670|MEKHLA,_MEKHLA_domain	HB
		Cat-miR166j-3p	Ca_09565.4	UCGGACCAGGCUUCAUUCCCG	CUGGAAUGAAGCCUGGUCCGG	Cleavage	NA	NA	NA
		Cat-miR166j-3p	Ca_09565.2	UCGGACCAGGCUUCAUUCCCG	CUGGAAUGAAGCCUGGUCCGG	Cleavage	Homeobox-leucine_zipper_protein_ATHB-15	PF08670|MEKHLA,_MEKHLA_domain	HB
		Cat-miR166j-3p	Ca_00550.2	UCGGACCAGGCUUCAUUCCC	UGGGAUGAAGCCUGGUCCGG	Cleavage	NA	NA	NA
		Cat-miR166j-3p	Ca_00800.1	UCGGACCAGGCUUCAUUCCCG	UGUGGAUGAAGUUUGGUCUGA	Cleavage	ABSCISIC_ACID-INSENSITIVE_5-like_protein_1	PF00170|bZIP_1,_bZIP_transcription_factor	bZIP
		Cat-miR166k	Ca_09565.3	UCGGACCAGGCUUCAUUCAU	UGGAAUGAAGCCUGGUCCGG	Cleavage	NA	NA	NA
		Cat-miR166k	Ca_00550.1	UCGGACCAGGCUUCAUUCAU	UGGGAUGAAGCCUGGUCCGG	Cleavage	Homeobox-leucine_zipper_protein_ATHB-14	PF08670|MEKHLA,_MEKHLA_domain	HB
		Cat-miR166k	Ca_09565.2	UCGGACCAGGCUUCAUUCAU	UGGAAUGAAGCCUGGUCCGG	Cleavage	Homeobox-leucine_zipper_protein_ATHB-15	PF08670|MEKHLA,_MEKHLA_domain	HB
		Cat-miR166k	Ca_09565.1	UCGGACCAGGCUUCAUUCAU	UGGAAUGAAGCCUGGUCCGG	Cleavage	NA	NA	NA
		Cat-miR166k	Ca_09740.1	UCGGACCAGGCUUCAUUCAU	UGGGAUGAAGCCUGGUCCGG	Cleavage	Homeobox-leucine_zipper_protein_REVOLUTA	PF08670|MEKHLA,_MEKHLA_domain	HB
		Cat-miR166k	Ca_00550.2	UCGGACCAGGCUUCAUUCAU	UGGGAUGAAGCCUGGUCCGG	Cleavage	NA	NA	NA
		Cat-miR166k	Ca_00800.1	UCGGACCAGGCUUCAUUCAU	GUGGAUGAAGUUUGGUCUGA	Cleavage	ABSCISIC_ACID-INSENSITIVE_5-like_protein_1	PF00170|bZIP_1,_bZIP_transcription_factor	bZIP
		Cat-miR166k	Ca_09565.4	UCGGACCAGGCUUCAUUCAU	UGGAAUGAAGCCUGGUCCGG	Cleavage	NA	NA	NA
		Cat-miR166k-5p.1	Ca_12481.1	GGAUUGUUGUCUGGCUCGAGG	CUUCGAGCCAAACAACAAUUG	Translation	Transcription_factor_GAMYB	PF00249|Myb_DNA-binding,_Myb-like_DNA-binding_domain	MYB
		Cat-miR166k-5p.1	Ca_07765.1	GGAUUGUUGUCUGGCUCGAGG	CCUCGAGCUAUACAACAAUUA	Translation	Cytochrome_P450_90B1	PF00067|p450,_Cytochrome_P450	--
		Cat-miR166k-5p.1	Ca_25818.1	GGAUUGUUGUCUGGCUCGAG	CUCUGGCCGGACAACGAUCC	Cleavage	--	--	--
		Cat-miR166k-5p.2	Ca_08530.1	GGCUCGUUGUCUGGCUCGAG	UUCGAGCUGGACAAGGAGCC	Cleavage	Calmodulin_binding_protein-like	PF07887|Calmodulin_bind,_Calmodulin_binding_protein-like	--
		Cat-miR166k-5p.2	Ca_24951.1	GGCUCGUUG-UCUGGCUCGA	UCGAGCCAGAUCGACGAGCC	Translation	2-oxo-hepta-3-ene-1,7-dioic_acid_hydratase	PF01557|FAA_hydrolase,_Fumarylacetoacetate_(FAA)_hydrolase_family	--
		Cat-miR166k-5p.2	Ca_08530.2	GGCUCGUUGUCUGGCUCGAG	UUCGAGCUGGACAAGGAGCC	Cleavage	NA	NA	NA
		Cat-miR166m.2	NA	NA	NA	NA	NA	NA	NA
		Cat-miR166u	Ca_05181.1	UUUCGGACCAGGCUUCAUUU	AAAUGCAGCCUUGUCCGAAA	Translation	HVA22-like_protein_a	PF03134|TB2_DP1_HVA22,_TB2/DP1,_HVA22_family	--
		Cat-miR166u	Ca_00550.1	UUUCGGACCAGGCUUCAUUU	GGAUGAAGCCUGGUCCGGAU	Cleavage	Homeobox-leucine_zipper_protein_ATHB-14	PF08670|MEKHLA,_MEKHLA_domain	HB
		Cat-miR166u	Ca_00550.2	UUUCGGACCAGGCUUCAUUU	GGAUGAAGCCUGGUCCGGAU	Cleavage	NA	NA	NA
		Cat-miR166u	Ca_09565.2	UUUCGGACCAGGCUUCAUUU	GAAUGAAGCCUGGUCCGGAU	Cleavage	Homeobox-leucine_zipper_protein_ATHB-15	PF08670|MEKHLA,_MEKHLA_domain	HB
		Cat-miR166u	Ca_00800.1	UUUCGGACCAGGCUUCAUUU	GGAUGAAGUUUGGUCUGAGA	Cleavage	ABSCISIC_ACID-INSENSITIVE_5-like_protein_1	PF00170|bZIP_1,_bZIP_transcription_factor	bZIP
		Cat-miR166u	Ca_09565.4	UUUCGGACCAGGCUUCAUUU	GAAUGAAGCCUGGUCCGGAU	Cleavage	NA	NA	NA
		Cat-miR166u	Ca_09565.1	UUUCGGACCAGGCUUCAUUU	GAAUGAAGCCUGGUCCGGAU	Cleavage	NA	NA	NA
		Cat-miR166u	Ca_09740.1	UUUCGGACCAGGCUUCAUUU	GGAUGAAGCCUGGUCCGGAU	Cleavage	Homeobox-leucine_zipper_protein_REVOLUTA	PF08670|MEKHLA,_MEKHLA_domain	HB
		Cat-miR166u	Ca_09565.3	UUUCGGACCAGGCUUCAUUU	GAAUGAAGCCUGGUCCGGAU	Cleavage	NA	NA	NA
		Cat-NovmiR166a	Ca_09740.1	UUCGGACCAGGCUUCAUUCC	GGGAUGAAGCCUGGUCCGGA	Cleavage	Homeobox-leucine_zipper_protein_REVOLUTA	PF08670|MEKHLA,_MEKHLA_domain	HB
		Cat-NovmiR166a	Ca_09565.3	UUCGGACCAGGCUUCAUUCC	GGAAUGAAGCCUGGUCCGGA	Cleavage	NA	NA	NA
		Cat-NovmiR166a	Ca_09565.2	UUCGGACCAGGCUUCAUUCC	GGAAUGAAGCCUGGUCCGGA	Cleavage	Homeobox-leucine_zipper_protein_ATHB-15	PF08670|MEKHLA,_MEKHLA_domain	HB
		Cat-NovmiR166a	Ca_09565.4	UUCGGACCAGGCUUCAUUCC	GGAAUGAAGCCUGGUCCGGA	Cleavage	NA	NA	NA
		Cat-NovmiR166a	Ca_02888.1	UUCGGACCAGGCUUCAUUCC	GGAAUAAAGCCUAGUUUGAA	Cleavage	Pentatricopeptide_repeat-containing_protein_At4g33990	PF01535|PPR,_PPR_repeat	--
		Cat-NovmiR166a	Ca_09565.1	UUCGGACCAGGCUUCAUUCC	GGAAUGAAGCCUGGUCCGGA	Cleavage	NA	NA	NA
		Cat-NovmiR166a	Ca_00550.2	UUCGGACCAGGCUUCAUUCC	GGGAUGAAGCCUGGUCCGGA	Cleavage	NA	NA	NA
		Cat-NovmiR166a	Ca_00550.1	UUCGGACCAGGCUUCAUUCC	GGGAUGAAGCCUGGUCCGGA	Cleavage	Homeobox-leucine_zipper_protein_ATHB-14	PF08670|MEKHLA,_MEKHLA_domain	HB
		Cat-NovmiR166a	Ca_13059.1	UUCGGACCAGGCUUCAUUCC	GGAGUGAAGUUUGAUCCGAA	Cleavage	NAC_domain-containing_protein_8	PF02365|NAM,_No_apical_meristem_(NAM)_protein	NAC
		Cat-NovmiR166b	Ca_00550.1	CUCGGACCAGGCUUCAUUCC	GGGAUGAAGCCUGGUCCGGA	Cleavage	Homeobox-leucine_zipper_protein_ATHB-14	PF08670|MEKHLA,_MEKHLA_domain	HB
		Cat-NovmiR166b	Ca_00550.2	CUCGGACCAGGCUUCAUUCC	GGGAUGAAGCCUGGUCCGGA	Cleavage	NA	NA	NA
		Cat-NovmiR166b	Ca_09565.3	CUCGGACCAGGCUUCAUUCC	GGAAUGAAGCCUGGUCCGGA	Cleavage	NA	NA	NA
		Cat-NovmiR166b	Ca_09740.1	CUCGGACCAGGCUUCAUUCC	GGGAUGAAGCCUGGUCCGGA	Cleavage	Homeobox-leucine_zipper_protein_REVOLUTA	PF08670|MEKHLA,_MEKHLA_domain	HB
		Cat-NovmiR166b	Ca_00800.1	CUCGGACCAGGCUUCAUUCC	UGGAUGAAGUUUGGUCUGAG	Cleavage	ABSCISIC_ACID-INSENSITIVE_5-like_protein_1	PF00170|bZIP_1,_bZIP_transcription_factor	bZIP
		Cat-NovmiR166b	Ca_09565.2	CUCGGACCAGGCUUCAUUCC	GGAAUGAAGCCUGGUCCGGA	Cleavage	Homeobox-leucine_zipper_protein_ATHB-15	PF08670|MEKHLA,_MEKHLA_domain	HB
		Cat-NovmiR166b	Ca_09565.1	CUCGGACCAGGCUUCAUUCC	GGAAUGAAGCCUGGUCCGGA	Cleavage	NA	NA	NA
		Cat-NovmiR166b	Ca_09565.4	CUCGGACCAGGCUUCAUUCC	GGAAUGAAGCCUGGUCCGGA	Cleavage	NA	NA	NA
		Cat-NovmiR166c	Ca_02758.1	GAAUGUUGUCUGGCUCGAGGA	UUCUCGAGGUAGUCAACAUUC	Translation	--	--	--
116	miR167	Cat-miR167	Ca_22464.1	GGAAGCUGCCAGCAUGAUCUG	CAGGUCAUGGUGGCAGUUUCU	Cleavage	Sec14p-like_phosphatidylinositol_transfer_family_protein	--	--
		Cat-miR167	Ca_11532.1	GGAAGCUGCCAGCAUGAUCUG	CUGAUCGUGCUGGUGGCUUCU	Cleavage	NA	NA	NA
		Cat-miR167	Ca_11532.2	GGAAGCUGCCAGCAUGAUCUG	CUGAUCGUGCUGGUGGCUUCU	Cleavage	Methyl-CpG-binding_domain-containing_protein_8	--	--
		Cat-miR167-3p	Ca_11178.1	AGAUCAUGUGGCAGUUUCAC	GUGAAACUACCAUGUGAUUU	Cleavage	Putative_uncharacterized_protein	--	--
		Cat-miR167-3p	Ca_08355.1	AGAUCAUGUGGCAGUUUCAC	GUGAAACUCCUUCAUGAUCU	Translation	N-alpha-acetyltransferase_35,_NatC_auxiliary_subunit	PF04112|Mak10,_Mak10_subunit,_NatC_N(alpha)-terminal_acetyltransferase	--
		Cat-miR167-5p	Ca_22464.1	UGAAGCUGCCAGCAUGAUCU	AGGUCAUGGUGGCAGUUUCU	Cleavage	Sec14p-like_phosphatidylinositol_transfer_family_protein	--	--
		Cat-miR167-5p	Ca_04643.1	UGAAGCUGCCAGCAUGAUCU	AGAUCAAGCUGGAAGCUUUG	Cleavage	G-type_lectin_S-receptor-like_serine/threonine-protein_kinase_At5g24080	PF00069|Pkinase,_Protein_kinase_domain	--
		Cat-miR167-5p	Ca_20003.1	UGAAGCUGCC-AGCAUGAUCUU	AGGAUCUUGCUUGGCAGCUUCA	Translation	Domain_of_unknown_function_(DUF1767)	--	--
		Cat-miR167-5p	Ca_10887.1	UGAAGCUGCCAGCAUGAUCU	ACAUCGUGCUUGCAGCUUCA	Translation	Ferric_reduction_oxidase_2	PF05684|DUF819,_Protein_of_unknown_function_(DUF819)	--
		Cat-miR167a	Ca_10887.1	UGAAGCUGCCAGCAUGAUCU	ACAUCGUGCUUGCAGCUUCA	Translation	Ferric_reduction_oxidase_2	PF05684|DUF819,_Protein_of_unknown_function_(DUF819)	--
		Cat-miR167a	Ca_20003.1	UGAAGCUGCC-AGCAUGAUCUU	AGGAUCUUGCUUGGCAGCUUCA	Translation	Domain_of_unknown_function_(DUF1767)	--	--
		Cat-miR167a	Ca_22464.1	UGAAGCUGCCAGCAUGAUCU	AGGUCAUGGUGGCAGUUUCU	Cleavage	Sec14p-like_phosphatidylinositol_transfer_family_protein	--	--
		Cat-miR167a-5p	Ca_10887.1	UGAAGCUGCCAGCAUGAUCU	ACAUCGUGCUUGCAGCUUCA	Translation	Ferric_reduction_oxidase_2	PF05684|DUF819,_Protein_of_unknown_function_(DUF819)	--
		Cat-miR167a-5p	Ca_22464.1	UGAAGCUGCCAGCAUGAUCU	AGGUCAUGGUGGCAGUUUCU	Cleavage	Sec14p-like_phosphatidylinositol_transfer_family_protein	--	--
		Cat-miR167a-5p	Ca_04643.1	UGAAGCUGCCAGCAUGAUCUA	UAGAUCAAGCUGGAAGCUUUG	Cleavage	G-type_lectin_S-receptor-like_serine/threonine-protein_kinase_At5g24080	PF00069|Pkinase,_Protein_kinase_domain	--
		Cat-miR167b	Ca_07696.1	UGAAGCUGACAGCAUGAUCUG	UAGAUCAAGCUGUGAGUUUUA	Cleavage	Pentatricopeptide_repeat-containing_protein_At1g08070	--	--
		Cat-miR167b	Ca_11954.1	UGAAGCUGACAGCAUGAUCU	AGAUCAUGCUUUUAGUUUUG	Translation	50S_ribosomal_protein_L30	PF00327|Ribosomal_L30,_Ribosomal_protein_L30p/L7e	--
		Cat-miR167b	Ca_13484.1	UGAAGCUGACAGCAUGAUCU	UGAUCAUUUUGUCAGUUUCA	Cleavage	17.7_kDa_class_I_heat_shock_protein	PF00011|HSP20,_Hsp20/alpha_crystallin_family	--
		Cat-miR167b	Ca_11337.2	UGAAGCUGACAGCAUGAUCU	AGAUGAUGUUAUCAGCUUCA	Translation	Myosin-J_heavy_chain	PF00063|Myosin_head,_Myosin_head_(motor_domain)	--
		Cat-miR167b-3p	NA	NA	NA	NA	NA	NA	NA
		Cat-miR167c-5p	Ca_00372.1	AAGCUGCCAGCAUGAUCUUU	UGAGAUCAGGCUGGCAGCUU	Cleavage	NA	NA	NA
		Cat-miR167c-5p	Ca_03667.1	AAGCUGCCAGCAUGAUCUUU	AAAGAUUAUAUUGGUAGUUU	Translation	Light-sensor_Protein_kinase	PF06760|DUF1221,_Protein_of_unknown_function_(DUF1221)	--
		Cat-miR167c-5p	Ca_07027.1	AAGCUGCCAGCAUGAUCUUU	UAAGAUCAGGCUGGCAGCUU	Cleavage	Auxin_response_factor_6	PF06507|Auxin_resp,_Auxin_response_factor	ARF
		Cat-miR167c-5p	Ca_15562.1	AAGCUGCCAGCAUGAUCUUU	UUAGAUCAGGCUGGCAGCUU	Cleavage	Auxin_response_factor_8	PF02362|B3,_B3_DNA_binding_domain	ARF
		Cat-miR167c-5p	Ca_00372.2	AAGCUGCCAGCAUGAUCUUU	UGAGAUCAGGCUGGCAGCUU	Cleavage	Auxin_response_factor_6	PF01781|Ribosomal_L38e,_Ribosomal_L38e_protein_family	ARF
		Cat-miR167c-5p	Ca_18860.1	AAGCUGCCAGCAUGAUCUUU	AAAGAACAUGUUGGCAGCUG	Cleavage	Fructose-1,6-bisphosphatase,_cytosolic	PF00316|FBPase,_Fructose-1-6-bisphosphatase	--
		Cat-miR167c-5p	Ca_09173.1	AAGCUGCCAGCAUGAUCUUU	GAAGACCAUGCUGGCAGUUC	Cleavage	SWI/SNF-related_matrix-associated	PF00176|SNF2_N,_SNF2_family_N-terminal_domain	SNF2
		Cat-miR167c-5p	Ca_07627.1	AAGCUGCCAGCAUGAUCUUU	AGGUAUCAUGCUGGCAGCUG	Cleavage	Putative_mediator_of_RNA_polymerase_II_transcription_subunit_12	PF09497|Med12,_Transcription_mediator_complex_subunit_Med12	--
		Cat-miR167c.1	Ca_20003.1	UGAAGCUGCC-AGCAUGAUCUU	AGGAUCUUGCUUGGCAGCUUCA	Translation	Domain_of_unknown_function_(DUF1767)	--	--
		Cat-miR167c.1	Ca_22464.1	UGAAGCUGCCAGCAUGAUCU	AGGUCAUGGUGGCAGUUUCU	Cleavage	Sec14p-like_phosphatidylinositol_transfer_family_protein	--	--
		Cat-miR167c.1	Ca_10887.1	UGAAGCUGCCAGCAUGAUCU	ACAUCGUGCUUGCAGCUUCA	Translation	Ferric_reduction_oxidase_2	PF05684|DUF819,_Protein_of_unknown_function_(DUF819)	--
		Cat-miR167c.2	Ca_04643.1	UGAAGCUGCCAGCAUGAUCU	AGAUCAAGCUGGAAGCUUUG	Cleavage	G-type_lectin_S-receptor-like_serine/threonine-protein_kinase_At5g24080	PF00069|Pkinase,_Protein_kinase_domain	--
		Cat-miR167c.2	Ca_07627.1	UGAAGCUGCCAGCAUGAUCUC	GGUAUCAUGCUGGCAGCUGCA	Cleavage	Putative_mediator_of_RNA_polymerase_II_transcription_subunit_12	PF09497|Med12,_Transcription_mediator_complex_subunit_Med12	--
		Cat-miR167c.2	Ca_10887.1	UGAAGCUGCCAGCAUGAUCU	ACAUCGUGCUUGCAGCUUCA	Translation	Ferric_reduction_oxidase_2	PF05684|DUF819,_Protein_of_unknown_function_(DUF819)	--
		Cat-miR167c.2	Ca_22464.1	UGAAGCUGCCAGCAUGAUCU	AGGUCAUGGUGGCAGUUUCU	Cleavage	Sec14p-like_phosphatidylinositol_transfer_family_protein	--	--
		Cat-miR167d-3p	Ca_20733.1	AGGUCAUCUUGCAGCUUCAA	UUGGAGUUGCAAGAUGAACU	Cleavage	Zinc_finger_CCCH_domain-containing_protein_40	--	--
		Cat-miR167d-3p	Ca_02288.3	AGGUCAUCUUGCAGCUUCAA	UUGAUGCUGCAAGAGGACUU	Cleavage	NA	NA	NA
		Cat-miR167d-3p	Ca_02360.1	AGGUCAUCUUGCAGCUUCAAU	AUUGGAGCUGCAAGAGGGCUU	Cleavage	Receptor-like_protein_kinase_ANXUR1	PF12819|Malectin_like,_Carbohydrate-binding_protein_of_the_ER	--
		Cat-miR167d-3p	Ca_10917.1	AGGUCAUCUUGCAGCUUCAA	UUGAAGCUGCUAGAUGAUCC	Translation	Kinesin-related_protein_4	PF00225|Kinesin,_Kinesin_motor_domain	--
		Cat-miR167d-3p	Ca_02288.1	AGGUCAUCUUGCAGCUUCAA	UUGAUGCUGCAAGAGGACUU	Cleavage	NA	NA	NA
		Cat-miR167d-3p	Ca_02288.2	AGGUCAUCUUGCAGCUUCAA	UUGAUGCUGCAAGAGGACUU	Cleavage	Receptor-like_serine/threonine-protein_kinase_ALE2	PF07714|Pkinase_Tyr,_Protein_tyrosine_kinase	--
		Cat-miR167d-3p	Ca_18387.1	AGGUCAUCUUGCAGCUUCAA	UUGGAGUUGCAAGAUGAACU	Cleavage	Zinc_finger_CCCH_domain-containing_protein_40	--	--
		Cat-miR167d-5p	Ca_10887.1	UGAAGCUGCCAGCAUGAUCUG	CACAUCGUGCUUGCAGCUUCA	Translation	Ferric_reduction_oxidase_2	PF05684|DUF819,_Protein_of_unknown_function_(DUF819)	--
		Cat-miR167d-5p	Ca_22464.1	UGAAGCUGCCAGCAUGAUCUG	CAGGUCAUGGUGGCAGUUUCU	Cleavage	Sec14p-like_phosphatidylinositol_transfer_family_protein	--	--
		Cat-miR167d-5p	Ca_04643.1	UGAAGCUGCCAGCAUGAUCUGG	UUAGAUCAAGCUGGAAGCUUUG	Cleavage	G-type_lectin_S-receptor-like_serine/threonine-protein_kinase_At5g24080	PF00069|Pkinase,_Protein_kinase_domain	--
		Cat-miR167d.1	Ca_10887.1	UGAAGCUGCCAGCAUGAUCUG	CACAUCGUGCUUGCAGCUUCA	Translation	Ferric_reduction_oxidase_2	PF05684|DUF819,_Protein_of_unknown_function_(DUF819)	--
		Cat-miR167d.1	Ca_04643.1	UGAAGCUGCCAGCAUGAUCUG	UAGAUCAAGCUGGAAGCUUUG	Cleavage	G-type_lectin_S-receptor-like_serine/threonine-protein_kinase_At5g24080	PF00069|Pkinase,_Protein_kinase_domain	--
		Cat-miR167d.1	Ca_22464.1	UGAAGCUGCCAGCAUGAUCUG	CAGGUCAUGGUGGCAGUUUCU	Cleavage	Sec14p-like_phosphatidylinositol_transfer_family_protein	--	--
		Cat-miR167d.2	Ca_10887.1	UGAAGCUGCCAGCAUGAUCU	ACAUCGUGCUUGCAGCUUCA	Translation	Ferric_reduction_oxidase_2	PF05684|DUF819,_Protein_of_unknown_function_(DUF819)	--
		Cat-miR167d.2	Ca_04643.1	UGAAGCUGCCAGCAUGAUCU	AGAUCAAGCUGGAAGCUUUG	Cleavage	G-type_lectin_S-receptor-like_serine/threonine-protein_kinase_At5g24080	PF00069|Pkinase,_Protein_kinase_domain	--
		Cat-miR167d.2	Ca_22464.1	UGAAGCUGCCAGCAUGAUCU	AGGUCAUGGUGGCAGUUUCU	Cleavage	Sec14p-like_phosphatidylinositol_transfer_family_protein	--	--
		Cat-miR167e	Ca_04643.1	UAAAGCUGCCAGCAUGAUCU	AGAUCAAGCUGGAAGCUUUG	Cleavage	G-type_lectin_S-receptor-like_serine/threonine-protein_kinase_At5g24080	PF00069|Pkinase,_Protein_kinase_domain	--
		Cat-miR167e	Ca_20777.1	UAAAGCUGCCAGCAUGAUCU	GGAUCAUGCAGCCAGUUUUA	Translation	Urease_accessory_protein_UreD	PF01774|UreD,_UreD_urease_accessory_protein	--
		Cat-miR167e-3p	Ca_00613.2	AGGUCAUCUUGCAGCUUCAC	GUGAAGAUGCAAGAUGGUCG	Cleavage	Protein_Red	PF07808|RED_N,_RED-like_protein_N-terminal_region	--
		Cat-miR167h	NA	NA	NA	NA	NA	NA	NA
		Cat-miR167h-5p	Ca_22464.1	UGAAGCUGCCAACAUGAUCUG	CAGGUCAUGGUGGCAGUUUCU	Cleavage	Sec14p-like_phosphatidylinositol_transfer_family_protein	--	--
		Cat-miR167h-5p	Ca_17243.1	UGAAGCUGCCAACAUGAUCUG	CGGAACAAGUUGGUAGCUUCA	Cleavage	Dof_zinc_finger_protein_DOF5.4	PF02701|zf-Dof,_Dof_domain,_zinc_finger	C2C2-Dof
		Cat-miR167i	Ca_13353.1	UCAUGCUGGCAGCUUCAACUG	UAGCUCAAGUUGCCAGUAUGA	Cleavage	Serine/threonine-protein_kinase_CTR1	PF07714|Pkinase_Tyr,_Protein_tyrosine_kinase	--
		Cat-miR167i	Ca_11047.1	UCAUGCUGGCAGCUUCAACUG	UAUUUGAGCCUGCUAGCAUGA	Cleavage	Tubulin_alpha-3/alpha-5_chain	PF00091|Tubulin,_Tubulin/FtsZ_family,_GTPase_domain	--
		Cat-miR167i	Ca_08622.1	UCAUGCUGGCAGCUUCAACU	UGAUGAAGCUGACAGCAUGA	Translation	Replication_factor_C_subunit_2	PF08542|Rep_fac_C,_Replication_factor_C	--
		Cat-miR167i	Ca_13353.2	UCAUGCUGGCAGCUUCAACUG	UAGCUCAAGUUGCCAGUAUGA	Cleavage	NA	NA	NA
		Cat-NovmiR167a	Ca_04643.1	UGAAGCUGCCAGCAUGAUCUAAA	UUUAGAUCAAGCUGGAAGCUUUG	Cleavage	G-type_lectin_S-receptor-like_serine/threonine-protein_kinase_At5g24080	PF00069|Pkinase,_Protein_kinase_domain	--
		Cat-NovmiR167a	Ca_10887.1	UGAAGCUGCCAGCAUGAUCU	ACAUCGUGCUUGCAGCUUCA	Translation	Ferric_reduction_oxidase_2	PF05684|DUF819,_Protein_of_unknown_function_(DUF819)	--
		Cat-NovmiR167a	Ca_22464.1	UGAAGCUGCCAGCAUGAUCU	AGGUCAUGGUGGCAGUUUCU	Cleavage	Sec14p-like_phosphatidylinositol_transfer_family_protein	--	--
		Cat-NovmiR167b	Ca_07627.1	UGAAGCUGCCAGCAUGAUCUC	GGUAUCAUGCUGGCAGCUGCA	Cleavage	Putative_mediator_of_RNA_polymerase_II_transcription_subunit_12	PF09497|Med12,_Transcription_mediator_complex_subunit_Med12	--
		Cat-NovmiR167b	Ca_22464.1	UGAAGCUGCCAGCAUGAUCU	AGGUCAUGGUGGCAGUUUCU	Cleavage	Sec14p-like_phosphatidylinositol_transfer_family_protein	--	--
		Cat-NovmiR167b	Ca_04643.1	UGAAGCUGCCAGCAUGAUCUCAA	UUUAGAUCAAGCUGGAAGCUUUG	Cleavage	G-type_lectin_S-receptor-like_serine/threonine-protein_kinase_At5g24080	PF00069|Pkinase,_Protein_kinase_domain	--
		Cat-NovmiR167b	Ca_10887.1	UGAAGCUGCCAGCAUGAUCU	ACAUCGUGCUUGCAGCUUCA	Translation	Ferric_reduction_oxidase_2	PF05684|DUF819,_Protein_of_unknown_function_(DUF819)	--
		Cat-NovmiR167c	Ca_10887.1	UGAAGCUGCCAGCAUGAUCUG	CACAUCGUGCUUGCAGCUUCA	Translation	Ferric_reduction_oxidase_2	PF05684|DUF819,_Protein_of_unknown_function_(DUF819)	--
		Cat-NovmiR167c	Ca_22464.1	UGAAGCUGCCAGCAUGAUCUG	CAGGUCAUGGUGGCAGUUUCU	Cleavage	Sec14p-like_phosphatidylinositol_transfer_family_protein	--	--
		Cat-NovmiR167c	Ca_04643.1	UGAAGCUGCCAGCAUGAUCUGAA	UUUAGAUCAAGCUGGAAGCUUUG	Cleavage	G-type_lectin_S-receptor-like_serine/threonine-protein_kinase_At5g24080	PF00069|Pkinase,_Protein_kinase_domain	--
		Cat-NovmiR167d	Ca_04643.1	UGAAGCUGCCAGCAUGAUCUUAA	UUUAGAUCAAGCUGGAAGCUUUG	Cleavage	G-type_lectin_S-receptor-like_serine/threonine-protein_kinase_At5g24080	PF00069|Pkinase,_Protein_kinase_domain	--
		Cat-NovmiR167d	Ca_22464.1	UGAAGCUGCCAGCAUGAUCU	AGGUCAUGGUGGCAGUUUCU	Cleavage	Sec14p-like_phosphatidylinositol_transfer_family_protein	--	--
		Cat-NovmiR167d	Ca_10887.1	UGAAGCUGCCAGCAUGAUCU	ACAUCGUGCUUGCAGCUUCA	Translation	Ferric_reduction_oxidase_2	PF05684|DUF819,_Protein_of_unknown_function_(DUF819)	--
		Cat-NovmiR167d	Ca_20003.1	UGAAGCUGCC-AGCAUGAUCUUAA	UGAGGAUCUUGCUUGGCAGCUUCA	Translation	Domain_of_unknown_function_(DUF1767)	--	--
117	miR168	Cat-miR168a-3p.1	NA	NA	NA	NA	NA	NA	NA
		Cat-miR168a-3p.2	Ca_17762.1	CCCGCCUUGCAUCAACUGAA	UUCGGUUUAUGCAAGGUGGC	Cleavage	Calcium-transporting_ATPase_2,_plasma_membrane-type	PF12515|CaATP_NAI,_Ca2+-ATPase_N_terminal_autoinhibitory_domain	--
		Cat-miR168a-3p.2	Ca_17762.2	CCCGCCUUGCAUCAACUGAA	UUCGGUUUAUGCAAGGCGUG	Cleavage	NA	NA	NA
		Cat-miR168a-3p.2	Ca_00045.1	CCCGCCUUGCAUCAACUGAAU	AUGAAGUUGAUGUGAGGCGGG	Cleavage	GATA_transcription_factor_5	PF00320|GATA,_GATA_zinc_finger	C2C2-GATA
		Cat-miR168b-3p	NA	NA	NA	NA	NA	NA	NA
118	miR169	Cat-miR169	Ca_00254.1	CAGCCAAGGAUGACUUUUCU	GGAGAAGUUAUUCUUGGCUA	Cleavage	Clathrin_light_chain_1	PF01086|Clathrin_lg_ch,_Clathrin_light_chain	--
		Cat-miR169	Ca_18534.1	CAGCCAAGGAUGACUUUUCU	AGAAGGUUCAUCUUUGGUUG	Cleavage	Pectinesterase/pectinesterase_inhibitor	PF01095|Pectinesterase,_Pectinesterase	--
		Cat-miR169	Ca_19269.1	CAGCCAAGGAUGACUU-UUCU	AGAAUAAGUCAUUUUUGGCUG	Cleavage	Telomeric_repeat-binding_factor_2	PF00249|Myb_DNA-binding,_Myb-like_DNA-binding_domain	MYB-related
		Cat-miR169a-3p.1	Ca_09579.1	GGCAAGUUGUUUUUGGCUAU	AUGGUCAGACACAACUUGUC	Translation	Plant_protein_of_unknown_function_(DUF828)	PF03005|DUF231,_Arabidopsis_proteins_of_unknown_function	--
		Cat-miR169a-3p.1	Ca_01858.1	GGCAAGUUGUUUUUGGCUAU	AUAGUGGCAAACAACUUGCC	Cleavage	Lichenase	PF00332|Glyco_hydro_17,_Glycosyl_hydrolases_family_17	--
		Cat-miR169a-3p.1	Ca_18965.1	GGCAAGUUGUUUUUGGCUAU	GUAAUCAAAAACAAUUUGCC	Cleavage	Probable_polygalacturonase_non-catalytic_subunit_JP650	PF03181|BURP,_BURP_domain	--
		Cat-miR169a-3p.2	Ca_06202.3	GGCAAGUUGUCAUUGGCUAU	AUGGCCAUUGAAAGCUUGCC	Translation	NA	NA	NA
		Cat-miR169a-3p.2	Ca_06202.1	GGCAAGUUGUCAUUGGCUAU	AUGGCCAUUGAAAGCUUGCC	Translation	NA	NA	NA
		Cat-miR169a-3p.2	Ca_00807.1	GGCAAGUUGUCAUUGGCUAU	AUGGCCAAUCAUGAUUUGCC	Translation	NA	NA	NA
		Cat-miR169a-3p.2	Ca_06202.2	GGCAAGUUGUCAUUGGCUAU	AUGGCCAUUGAAAGCUUGCC	Translation	Boron_transporter_1	PF00955|HCO3_cotransp,_HCO3-_transporter_family	--
		Cat-miR169a-5p	Ca_02468.3	CAGCCAAGGAUGACUUGCCGA	UUGGCAAAUCAUCCUUGGCUC	Cleavage	Nuclear_transcription_factor_Y_subunit_A-10	PF02045|CBFB_NFYA,_CCAAT-binding_transcription_factor_(CBF-B/NF-YA)_subunit_B	CCAAT
		Cat-miR169a-5p	Ca_10386.1	CAGCCAAGGAUGACUUGCCG	UGACAAGUCAACUUUGGCUG	Translation	F-box/WD-40_repeat-containing_protein_At3g52030	PF12937|F-box-like,_F-box-like	--
		Cat-miR169a-5p	Ca_12107.1	CAGCCAAGGAUGACUUGCCGA	UCGGCAAGUUAUCCUUGGCAA	Cleavage	Transducin/WD40_repeat-like_superfamily_protein	--	--
		Cat-miR169a-5p	Ca_02468.2	CAGCCAAGGAUGACUUGCCGA	UUGGCAAAUCAUCCUUGGCUC	Cleavage	NA	NA	NA
		Cat-miR169a-5p	Ca_10488.2	CAGCCAAGGAUGACUUGCCG	CGGCAAAUCAUUCUUGGCUG	Cleavage	NA	NA	NA
		Cat-miR169a-5p	Ca_00588.1	CAGCCAAGGAUGACUUGCCG	AGGCAAAUCAUCCUUGGCUU	Cleavage	Nuclear_transcription_factor_Y_subunit_A-3	PF02045|CBFB_NFYA,_CCAAT-binding_transcription_factor_(CBF-B/NF-YA)_subunit_B	CCAAT
		Cat-miR169a-5p	Ca_06274.1	CAGCCAAGGAUGACUUGCCG	UGGUGAUUCAUCCUUGGUUG	Cleavage	Probable_UDP-N-acetylglucosamine--peptide_N-acetylglucosaminyltransferase_SPINDLY	--	TPR
		Cat-miR169a-5p	Ca_02468.1	CAGCCAAGGAUGACUUGCCGA	UUGGCAAAUCAUCCUUGGCUC	Cleavage	NA	NA	NA
		Cat-miR169a-5p	Ca_10488.1	CAGCCAAGGAUGACUUGCCG	CGGCAAAUCAUUCUUGGCUG	Cleavage	Nuclear_transcription_factor_Y_subunit_A-1	PF02045|CBFB_NFYA,_CCAAT-binding_transcription_factor_(CBF-B/NF-YA)_subunit_B	CCAAT
		Cat-miR169b-5p	Ca_02468.1	CAGCCAAGGAUGACUUGCCGG	UUGGCAAAUCAUCCUUGGCUC	Cleavage	NA	NA	NA
		Cat-miR169b-5p	Ca_10386.1	CAGCCAAGGAUGACUUGCCG	UGACAAGUCAACUUUGGCUG	Translation	F-box/WD-40_repeat-containing_protein_At3g52030	PF12937|F-box-like,_F-box-like	--
		Cat-miR169b-5p	Ca_10488.1	CAGCCAAGGAUGACUUGCCG	CGGCAAAUCAUUCUUGGCUG	Cleavage	Nuclear_transcription_factor_Y_subunit_A-1	PF02045|CBFB_NFYA,_CCAAT-binding_transcription_factor_(CBF-B/NF-YA)_subunit_B	CCAAT
		Cat-miR169b-5p	Ca_02468.3	CAGCCAAGGAUGACUUGCCGG	UUGGCAAAUCAUCCUUGGCUC	Cleavage	Nuclear_transcription_factor_Y_subunit_A-10	PF02045|CBFB_NFYA,_CCAAT-binding_transcription_factor_(CBF-B/NF-YA)_subunit_B	CCAAT
		Cat-miR169b-5p	Ca_06274.1	CAGCCAAGGAUGACUUGCCG	UGGUGAUUCAUCCUUGGUUG	Cleavage	Probable_UDP-N-acetylglucosamine--peptide_N-acetylglucosaminyltransferase_SPINDLY	--	TPR
		Cat-miR169b-5p	Ca_02468.2	CAGCCAAGGAUGACUUGCCGG	UUGGCAAAUCAUCCUUGGCUC	Cleavage	NA	NA	NA
		Cat-miR169b-5p	Ca_00588.1	CAGCCAAGGAUGACUUGCCGG	CAGGCAAAUCAUCCUUGGCUU	Cleavage	Nuclear_transcription_factor_Y_subunit_A-3	PF02045|CBFB_NFYA,_CCAAT-binding_transcription_factor_(CBF-B/NF-YA)_subunit_B	CCAAT
		Cat-miR169b-5p	Ca_10488.2	CAGCCAAGGAUGACUUGCCG	CGGCAAAUCAUUCUUGGCUG	Cleavage	NA	NA	NA
		Cat-miR169b-5p	Ca_12107.1	CAGCCAAGGAUGACUUGCCGG	UCGGCAAGUUAUCCUUGGCAA	Cleavage	Transducin/WD40_repeat-like_superfamily_protein	--	--
		Cat-miR169b.1	Ca_00588.1	AGCCAAGGAUGACUUGCUGG	CAGGCAAAUCAUCCUUGGCU	Cleavage	Nuclear_transcription_factor_Y_subunit_A-3	PF02045|CBFB_NFYA,_CCAAT-binding_transcription_factor_(CBF-B/NF-YA)_subunit_B	CCAAT
		Cat-miR169b.1	Ca_15415.2	AGCCAAGGAUG-ACUUGCUGG	UCAGCAGGUACAUCUUUGGCU	Cleavage	NA	NA	NA
		Cat-miR169b.1	Ca_10488.2	AGCCAAGGAUGACUUGCUGG	GCGGCAAAUCAUUCUUGGCU	Cleavage	NA	NA	NA
		Cat-miR169b.1	Ca_02468.1	AGCCAAGGAUGACUUGCUGG	UUGGCAAAUCAUCCUUGGCU	Cleavage	NA	NA	NA
		Cat-miR169b.1	Ca_17984.1	AGCCAAGGAUGACUUGCUGG	CUAGCAAGUCAUUCUUGGAU	Cleavage	125_kDa_kinesin-related_protein	PF00225|Kinesin,_Kinesin_motor_domain	--
		Cat-miR169b.1	Ca_02468.2	AGCCAAGGAUGACUUGCUGG	UUGGCAAAUCAUCCUUGGCU	Cleavage	NA	NA	NA
		Cat-miR169b.1	Ca_10488.1	AGCCAAGGAUGACUUGCUGG	GCGGCAAAUCAUUCUUGGCU	Cleavage	Nuclear_transcription_factor_Y_subunit_A-1	PF02045|CBFB_NFYA,_CCAAT-binding_transcription_factor_(CBF-B/NF-YA)_subunit_B	CCAAT
		Cat-miR169b.1	Ca_02468.3	AGCCAAGGAUGACUUGCUGG	UUGGCAAAUCAUCCUUGGCU	Cleavage	Nuclear_transcription_factor_Y_subunit_A-10	PF02045|CBFB_NFYA,_CCAAT-binding_transcription_factor_(CBF-B/NF-YA)_subunit_B	CCAAT
		Cat-miR169b.1	Ca_12107.1	AGCCAAGGAUGACUUGCUGG	UCGGCAAGUUAUCCUUGGCA	Cleavage	Transducin/WD40_repeat-like_superfamily_protein	--	--
		Cat-miR169b.1	Ca_15415.1	AGCCAAGGAUG-ACUUGCUGG	UCAGCAGGUACAUCUUUGGCU	Cleavage	BTB/POZ_domain-containing_protein_At3g50780	--	--
		Cat-miR169b.2	Ca_02468.3	UAGCCAAGGAUGACUUGCCGG	UUGGCAAAUCAUCCUUGGCUC	Cleavage	Nuclear_transcription_factor_Y_subunit_A-10	PF02045|CBFB_NFYA,_CCAAT-binding_transcription_factor_(CBF-B/NF-YA)_subunit_B	CCAAT
		Cat-miR169b.2	Ca_12107.1	UAGCCAAGGAUGACUUGCCGG	UCGGCAAGUUAUCCUUGGCAA	Cleavage	Transducin/WD40_repeat-like_superfamily_protein	--	--
		Cat-miR169b.2	Ca_02468.1	UAGCCAAGGAUGACUUGCCGG	UUGGCAAAUCAUCCUUGGCUC	Cleavage	NA	NA	NA
		Cat-miR169b.2	Ca_02468.2	UAGCCAAGGAUGACUUGCCGG	UUGGCAAAUCAUCCUUGGCUC	Cleavage	NA	NA	NA
		Cat-miR169b.2	Ca_10488.1	UAGCCAAGGAUGACUUGCCG	CGGCAAAUCAUUCUUGGCUG	Cleavage	Nuclear_transcription_factor_Y_subunit_A-1	PF02045|CBFB_NFYA,_CCAAT-binding_transcription_factor_(CBF-B/NF-YA)_subunit_B	CCAAT
		Cat-miR169b.2	Ca_00588.1	UAGCCAAGGAUGACUUGCCGG	CAGGCAAAUCAUCCUUGGCUU	Cleavage	Nuclear_transcription_factor_Y_subunit_A-3	PF02045|CBFB_NFYA,_CCAAT-binding_transcription_factor_(CBF-B/NF-YA)_subunit_B	CCAAT
		Cat-miR169b.2	Ca_10488.2	UAGCCAAGGAUGACUUGCCG	CGGCAAAUCAUUCUUGGCUG	Cleavage	NA	NA	NA
		Cat-miR169c	Ca_00588.1	AAGCCAAAGAUGACUUGCCG	AGGCAAAUCAUCCUUGGCUU	Cleavage	Nuclear_transcription_factor_Y_subunit_A-3	PF02045|CBFB_NFYA,_CCAAT-binding_transcription_factor_(CBF-B/NF-YA)_subunit_B	CCAAT
		Cat-miR169c	Ca_08565.1	AAGCCAAAGAUGACUUGCCG	CGGCAA-UCGUCUUUGGUUU	Cleavage	Oleosin_18.2_kDa	PF01277|Oleosin,_Oleosin	--
		Cat-miR169c	Ca_05255.1	AAGCCAAAGAUGACUUGCCGA	UGGUCAAGUUAUCUUUGGCUU	Cleavage	Urease_accessory_protein_UreH	PF03824|NicO,_High-affinity_nickel-transport_protein	--
		Cat-miR169c-3p	NA	NA	NA	NA	NA	NA	NA
		Cat-miR169d-3p	NA	NA	NA	NA	NA	NA	NA
		Cat-miR169d-5p	Ca_15293.1	UGAGCCAGGGAUGACUUGCC	GGAAAGACUUCCCUGGCUCA	Cleavage	Calmodulin-interacting_protein_111	PF00004|AAA,_ATPase_family_associated_with_various_cellular_activities_(AAA)	--
		Cat-miR169d-5p	Ca_10186.1	UGAGCCAGGGAUGACUUGCC	GGCAAAUCAUUCUUGGCUCA	Cleavage	--	--	--
		Cat-miR169d-5p	Ca_00588.1	UGAGCCAGGGAUGACUUGCC	GGCAAAUCAUCCUUGGCUUA	Cleavage	Nuclear_transcription_factor_Y_subunit_A-3	PF02045|CBFB_NFYA,_CCAAT-binding_transcription_factor_(CBF-B/NF-YA)_subunit_B	CCAAT
		Cat-miR169d-5p	Ca_02468.1	UGAGCCAGGGAUGACUUGCCG	UGGCAAAUCAUCCUUGGCUCA	Cleavage	NA	NA	NA
		Cat-miR169d-5p	Ca_02468.3	UGAGCCAGGGAUGACUUGCCG	UGGCAAAUCAUCCUUGGCUCA	Cleavage	Nuclear_transcription_factor_Y_subunit_A-10	PF02045|CBFB_NFYA,_CCAAT-binding_transcription_factor_(CBF-B/NF-YA)_subunit_B	CCAAT
		Cat-miR169d-5p	Ca_02468.2	UGAGCCAGGGAUGACUUGCCG	UGGCAAAUCAUCCUUGGCUCA	Cleavage	NA	NA	NA
		Cat-miR169d.1	Ca_00588.1	UGAGCCAGGGAUGACUUGCC	GGCAAAUCAUCCUUGGCUUA	Cleavage	Nuclear_transcription_factor_Y_subunit_A-3	PF02045|CBFB_NFYA,_CCAAT-binding_transcription_factor_(CBF-B/NF-YA)_subunit_B	CCAAT
		Cat-miR169d.1	Ca_02468.3	UGAGCCAGGGAUGACUUGCCG	UGGCAAAUCAUCCUUGGCUCA	Cleavage	Nuclear_transcription_factor_Y_subunit_A-10	PF02045|CBFB_NFYA,_CCAAT-binding_transcription_factor_(CBF-B/NF-YA)_subunit_B	CCAAT
		Cat-miR169d.1	Ca_02468.1	UGAGCCAGGGAUGACUUGCCG	UGGCAAAUCAUCCUUGGCUCA	Cleavage	NA	NA	NA
		Cat-miR169d.1	Ca_10186.1	UGAGCCAGGGAUGACUUGCC	GGCAAAUCAUUCUUGGCUCA	Cleavage	--	--	--
		Cat-miR169d.1	Ca_02468.2	UGAGCCAGGGAUGACUUGCCG	UGGCAAAUCAUCCUUGGCUCA	Cleavage	NA	NA	NA
		Cat-miR169d.1	Ca_15293.1	UGAGCCAGGGAUGACUUGCC	GGAAAGACUUCCCUGGCUCA	Cleavage	Calmodulin-interacting_protein_111	PF00004|AAA,_ATPase_family_associated_with_various_cellular_activities_(AAA)	--
		Cat-miR169d.2	Ca_10488.2	CAGCCACGGAUGAAUUGCCG	CGGCAAAUCAUUCUUGGCUG	Cleavage	NA	NA	NA
		Cat-miR169d.2	Ca_00488.1	CAGCCACGGAUGAAUUGCCG	UGGCGUUUCAUCAGUGGCUG	Cleavage	NA	NA	NA
		Cat-miR169d.2	Ca_00488.2	CAGCCACGGAUGAAUUGCCG	UGGCGUUUCAUCAGUGGCUG	Cleavage	Kinase-related_protein_of_unknown_function_(DUF1296)	PF06972|DUF1296,_Protein_of_unknown_function_(DUF1296)	--
		Cat-miR169d.2	Ca_10488.1	CAGCCACGGAUGAAUUGCCG	CGGCAAAUCAUUCUUGGCUG	Cleavage	Nuclear_transcription_factor_Y_subunit_A-1	PF02045|CBFB_NFYA,_CCAAT-binding_transcription_factor_(CBF-B/NF-YA)_subunit_B	CCAAT
		Cat-miR169d.2	Ca_00488.4	CAGCCACGGAUGAAUUGCCG	UGGCGUUUCAUCAGUGGCUG	Cleavage	NA	NA	NA
		Cat-miR169d.2	Ca_11919.1	CAGCCACGGAUGAAUUGCCGG	UUGGCAAAUCAUCCGUGUCUG	Cleavage	PAP/OAS1_substrate-binding_domain_superfamily	--	--
		Cat-miR169e	Ca_10488.2	AGCCAAGGAUGACUUGUCGG	GCGGCAAAUCAUUCUUGGCU	Cleavage	NA	NA	NA
		Cat-miR169e	Ca_10386.1	AGCCAAGGAUGACUUGUCGG	GUGACAAGUCAACUUUGGCU	Translation	F-box/WD-40_repeat-containing_protein_At3g52030	PF12937|F-box-like,_F-box-like	--
		Cat-miR169e	Ca_00588.1	AGCCAAGGAUGACUUGUCGG	CAGGCAAAUCAUCCUUGGCU	Cleavage	Nuclear_transcription_factor_Y_subunit_A-3	PF02045|CBFB_NFYA,_CCAAT-binding_transcription_factor_(CBF-B/NF-YA)_subunit_B	CCAAT
		Cat-miR169e	Ca_12107.1	AGCCAAGGAUGACUUGUCGG	UCGGCAAGUUAUCCUUGGCA	Cleavage	Transducin/WD40_repeat-like_superfamily_protein	--	--
		Cat-miR169e	Ca_10174.1	AGCCAAGGAUGACUUGUCGG	UUGACAAGUAAUCCUUGGCC	Translation	Uncharacterized_protein_At2g33490	PF03114|BAR,_BAR_domain	--
		Cat-miR169e	Ca_10488.1	AGCCAAGGAUGACUUGUCGG	GCGGCAAAUCAUUCUUGGCU	Cleavage	Nuclear_transcription_factor_Y_subunit_A-1	PF02045|CBFB_NFYA,_CCAAT-binding_transcription_factor_(CBF-B/NF-YA)_subunit_B	CCAAT
		Cat-miR169e	Ca_02468.2	AGCCAAGGAUGACUUGUCGG	UUGGCAAAUCAUCCUUGGCU	Cleavage	NA	NA	NA
		Cat-miR169e	Ca_02468.3	AGCCAAGGAUGACUUGUCGG	UUGGCAAAUCAUCCUUGGCU	Cleavage	Nuclear_transcription_factor_Y_subunit_A-10	PF02045|CBFB_NFYA,_CCAAT-binding_transcription_factor_(CBF-B/NF-YA)_subunit_B	CCAAT
		Cat-miR169e	Ca_02468.1	AGCCAAGGAUGACUUGUCGG	UUGGCAAAUCAUCCUUGGCU	Cleavage	NA	NA	NA
		Cat-miR169e	Ca_11924.1	AGCCAAGGAUGACUUGUCGG	CGGACGAGUCAUCCUCGGCU	Cleavage	B3_domain-containing_protein_Os07g0679700	PF02362|B3,_B3_DNA_binding_domain	ABI3VP1
[truncated: 1,808 more rows]
